# Supplementary material for: Natural diversity of cellulases, xylanases, and chitinases in bacteria
Source: Biotechnol Biofuels. 2016 Jun 29;9:133. doi: 10.1186/s13068-016-0538-6 (PMC4928363; doi:10.1186/s13068-016-0538-6)
Supplement: Supplementary file 1 — 10.1186/s13068-016-0538-6 Domain annotation of proteins with GH domain targeting cellulose, xylan, and chitin identified in sequenced bacterial genomes. [file 13068_2016_538_MOESM1_ESM.txt]

Archive with 1 entries (1 files):
- AB4.2.txt
