# Supplementary material for: Natural diversity of cellulases, xylanases, and chitinases in bacteria
Source: Biotechnol Biofuels. 2016 Jun 29;9:133. doi: 10.1186/s13068-016-0538-6 (PMC4928363; doi:10.1186/s13068-016-0538-6)
Supplement: Supplementary file 1 — 10.1186/s13068-016-0538-6 Domain annotation of proteins with GH domain targeting cellulose, xylan, and chitin identified in sequenced bacterial genomes. [file 13068_2016_538_MOESM1_ESM.txt › AB4.2.txt]

"Name" "PF" "GH" "SUB" "TYPE" "Genus" "VBI.ID" "Strain" "Species" "Target" "PFlength" "Targetlength" "Evalue" "Alifrom" "Alito" "Phylum" "GeneID" "Tot.GHdom" "Ndom"
"1" "Abiotrophia_defectiva_ATCC_49176:VBIAbiDef30295_1136" "PF07554" NA NA NA "Abiotrophia" "VBIAbiDef30295" "Abiotrophia_defectiva_ATCC_49176" "Abiotrophia_defectiva" "FIVAR" 51 1645 1.7e-08 1405 1450 "Firmicutes" "AbiDef30295_1136" 1 3
"2" "Abiotrophia_defectiva_ATCC_49176:VBIAbiDef30295_1136" "PF03644" "GH85" "Chitin" "GH" "Abiotrophia" "VBIAbiDef30295" "Abiotrophia_defectiva_ATCC_49176" "Abiotrophia_defectiva" "GH_85" 292 1645 9.7e-57 119 454 "Firmicutes" "AbiDef30295_1136" 1 3
"3" "Abiotrophia_defectiva_ATCC_49176:VBIAbiDef30295_1136" "PF00754" "Fibronectin" NA NA "Abiotrophia" "VBIAbiDef30295" "Abiotrophia_defectiva_ATCC_49176" "Abiotrophia_defectiva" "F5_F8_type_C" 127 1645 1.4e-07 1265 1376 "Firmicutes" "AbiDef30295_1136" 1 3
"4" "Abiotrophia_defectiva_ATCC_49176:VBIAbiDef30295_1390" "PF00150" "GH5" "Cellulose" "GH" "Abiotrophia" "VBIAbiDef30295" "Abiotrophia_defectiva_ATCC_49176" "Abiotrophia_defectiva" "GH_5" 281 466 5e-29 12 369 "Firmicutes" "AbiDef30295_1390" 1 1
"5" "Abiotrophia_defectiva_ATCC_49176:VBIAbiDef30295_1780" "PF08239" NA NA NA "Abiotrophia" "VBIAbiDef30295" "Abiotrophia_defectiva_ATCC_49176" "Abiotrophia_defectiva" "SH3_3" 55 568 7.7e-06 181 226 "Firmicutes" "AbiDef30295_1780" 1 2
"6" "Abiotrophia_defectiva_ATCC_49176:VBIAbiDef30295_1780" "PF00704" "GH18" "Chitin" "GH" "Abiotrophia" "VBIAbiDef30295" "Abiotrophia_defectiva_ATCC_49176" "Abiotrophia_defectiva" "GH_18" 282 568 3.4e-29 308 553 "Firmicutes" "AbiDef30295_1780" 1 2
"7" "Abiotrophia_defectiva_ATCC_49176:VBIAbiDef30295_2321" "PF00150" "GH5" "Cellulose" "GH" "Abiotrophia" "VBIAbiDef30295" "Abiotrophia_defectiva_ATCC_49176" "Abiotrophia_defectiva" "GH_5" 281 515 6.2e-32 65 315 "Firmicutes" "AbiDef30295_2321" 1 1
"8" "Abiotrophia_defectiva_ATCC_49176:VBIAbiDef30295_2327" "PF00150" "GH5" "Cellulose" "GH" "Abiotrophia" "VBIAbiDef30295" "Abiotrophia_defectiva_ATCC_49176" "Abiotrophia_defectiva" "GH_5" 281 717 3e-28 246 507 "Firmicutes" "AbiDef30295_2327" 1 3
"9" "Abiotrophia_defectiva_ATCC_49176:VBIAbiDef30295_2327" "PF00754" "Fibronectin" NA NA "Abiotrophia" "VBIAbiDef30295" "Abiotrophia_defectiva_ATCC_49176" "Abiotrophia_defectiva" "F5_F8_type_C" 127 717 1.6e-25 82 213 "Firmicutes" "AbiDef30295_2327" 1 3
"10" "Abiotrophia_defectiva_ATCC_49176:VBIAbiDef30295_2327" "PF00754" "Fibronectin" NA NA "Abiotrophia" "VBIAbiDef30295" "Abiotrophia_defectiva_ATCC_49176" "Abiotrophia_defectiva" "F5_F8_type_C" 127 717 1.6e-25 586 708 "Firmicutes" "AbiDef30295_2327" 1 3
"11" "Abiotrophia_defectiva_ATCC_49176:VBIAbiDef30295_2887" "PF00150" "GH5" "Cellulose" "GH" "Abiotrophia" "VBIAbiDef30295" "Abiotrophia_defectiva_ATCC_49176" "Abiotrophia_defectiva" "GH_5" 281 391 4.3e-10 60 301 "Firmicutes" "AbiDef30295_2887" 1 1
"12" "Acaricomes_phytoseiuli_DSM_14247:VBIAcaPhy255387_0174" "PF00704" "GH18" "Chitin" "GH" "Acaricomes" "VBIAcaPhy255387" "Acaricomes_phytoseiuli_DSM_14247" "Acaricomes_phytoseiuli" "GH_18" 282 181 1.3e-31 1 179 NA "AcaPhy255387_0174" 1 1
"13" "Acaryochloris_marina_MBIC11017:VBIAcaMar40141_1703" "PF00150" "GH5" "Cellulose" "GH" "Acaryochloris" "VBIAcaMar40141" "Acaryochloris_marina_MBIC11017" "Acaryochloris_marina" "GH_5" 281 775 1.3e-06 33 283 "Cyanobacteria" "AcaMar40141_1703" 1 1
"14" "Acaryochloris_marina_MBIC11017:VBIAcaMar40141_2588" "PF02927" NA NA NA "Acaryochloris" "VBIAcaMar40141" "Acaryochloris_marina_MBIC11017" "Acaryochloris_marina" "CelD_N" 86 579 1.1e-20 38 120 "Cyanobacteria" "AcaMar40141_2588" 1 2
"15" "Acaryochloris_marina_MBIC11017:VBIAcaMar40141_2588" "PF00759" "GH9" "Cellulose" "GH" "Acaryochloris" "VBIAcaMar40141" "Acaryochloris_marina_MBIC11017" "Acaryochloris_marina" "GH_9" 410 579 5.1e-81 131 572 "Cyanobacteria" "AcaMar40141_2588" 1 2
"16" "Acaryochloris_marina_MBIC11017:VBIAcaMar40141_3277" "PF00331" "GH10" "Xylan" "GH" "Acaryochloris" "VBIAcaMar40141" "Acaryochloris_marina_MBIC11017" "Acaryochloris_marina" "GH_10" 316 532 6.7e-27 246 504 "Cyanobacteria" "AcaMar40141_3277" 1 1
"17" "Acaryochloris_sp._CCMEE_5410:VBIAcaSp8704_1317" "PF00150" "GH5" "Cellulose" "GH" "Acaryochloris" "VBIAcaSp8704" "Acaryochloris_sp._CCMEE_5410" "Acaryochloris_sp." "GH_5" 281 775 9.4e-07 33 283 "Cyanobacteria" "AcaSp8704_1317" 1 1
"18" "Acaryochloris_sp._CCMEE_5410:VBIAcaSp8704_3802" "PF00759" "GH9" "Cellulose" "GH" "Acaryochloris" "VBIAcaSp8704" "Acaryochloris_sp._CCMEE_5410" "Acaryochloris_sp." "GH_9" 410 579 9.9e-81 131 572 "Cyanobacteria" "AcaSp8704_3802" 1 2
"19" "Acaryochloris_sp._CCMEE_5410:VBIAcaSp8704_3802" "PF02927" NA NA NA "Acaryochloris" "VBIAcaSp8704" "Acaryochloris_sp._CCMEE_5410" "Acaryochloris_sp." "CelD_N" 86 579 1.5e-21 38 120 "Cyanobacteria" "AcaSp8704_3802" 1 2
"20" "Acaryochloris_sp._CCMEE_5410:VBIAcaSp8704_5668" "PF00331" "GH10" "Xylan" "GH" "Acaryochloris" "VBIAcaSp8704" "Acaryochloris_sp._CCMEE_5410" "Acaryochloris_sp." "GH_10" 316 393 3.7e-85 55 385 "Cyanobacteria" "AcaSp8704_5668" 1 1
"21" "Acetivibrio_cellulolyticus_CD2:VBIAceCel17337_0164" "PF00657" NA NA NA "Acetivibrio" "VBIAceCel17337" "Acetivibrio_cellulolyticus_CD2" "Acetivibrio_cellulolyticus" "Lipase_GDSL" 163 824 5.3e-12 615 814 "Firmicutes" "AceCel17337_0164" 2 10
"22" "Acetivibrio_cellulolyticus_CD2:VBIAceCel17337_0164" "PF00404" "DockerinI" "DockI" "Dock" "Acetivibrio" "VBIAceCel17337" "Acetivibrio_cellulolyticus_CD2" "Acetivibrio_cellulolyticus" "Dockerin_1" 21 824 2.1e-12 420 440 "Firmicutes" "AceCel17337_0164" 2 10
"23" "Acetivibrio_cellulolyticus_CD2:VBIAceCel17337_0164" "PF13472" NA NA NA "Acetivibrio" "VBIAceCel17337" "Acetivibrio_cellulolyticus_CD2" "Acetivibrio_cellulolyticus" "Lipase_GDSL_2" 188 824 4.4e-14 617 756 "Firmicutes" "AceCel17337_0164" 2 10
"24" "Acetivibrio_cellulolyticus_CD2:VBIAceCel17337_0164" "PF00150" "GH5" "Cellulose" "GH" "Acetivibrio" "VBIAceCel17337" "Acetivibrio_cellulolyticus_CD2" "Acetivibrio_cellulolyticus" "GH_5" 281 824 3.6e-73 70 349 "Firmicutes" "AceCel17337_0164" 2 10
"25" "Acetivibrio_cellulolyticus_CD2:VBIAceCel17337_0164" "PF00404" "DockerinI" "DockI" "Dock" "Acetivibrio" "VBIAceCel17337" "Acetivibrio_cellulolyticus_CD2" "Acetivibrio_cellulolyticus" "Dockerin_1" 21 824 2.1e-12 420 440 "Firmicutes" "AceCel17337_0164" 2 10
"26" "Acetivibrio_cellulolyticus_CD2:VBIAceCel17337_0164" "PF00150" "GH5" "Cellulose" "GH" "Acetivibrio" "VBIAceCel17337" "Acetivibrio_cellulolyticus_CD2" "Acetivibrio_cellulolyticus" "GH_5" 281 824 3.6e-73 70 349 "Firmicutes" "AceCel17337_0164" 2 10
"27" "Acetivibrio_cellulolyticus_CD2:VBIAceCel17337_0164" "PF00404" "DockerinI" "DockI" "Dock" "Acetivibrio" "VBIAceCel17337" "Acetivibrio_cellulolyticus_CD2" "Acetivibrio_cellulolyticus" "Dockerin_1" 21 824 2.1e-12 456 476 "Firmicutes" "AceCel17337_0164" 2 10
"28" "Acetivibrio_cellulolyticus_CD2:VBIAceCel17337_0164" "PF13472" NA NA NA "Acetivibrio" "VBIAceCel17337" "Acetivibrio_cellulolyticus_CD2" "Acetivibrio_cellulolyticus" "Lipase_GDSL_2" 188 824 4.4e-14 617 756 "Firmicutes" "AceCel17337_0164" 2 10
"29" "Acetivibrio_cellulolyticus_CD2:VBIAceCel17337_0164" "PF00657" NA NA NA "Acetivibrio" "VBIAceCel17337" "Acetivibrio_cellulolyticus_CD2" "Acetivibrio_cellulolyticus" "Lipase_GDSL" 163 824 5.3e-12 615 814 "Firmicutes" "AceCel17337_0164" 2 10
"30" "Acetivibrio_cellulolyticus_CD2:VBIAceCel17337_0164" "PF00404" "DockerinI" "DockI" "Dock" "Acetivibrio" "VBIAceCel17337" "Acetivibrio_cellulolyticus_CD2" "Acetivibrio_cellulolyticus" "Dockerin_1" 21 824 2.1e-12 456 476 "Firmicutes" "AceCel17337_0164" 2 10
"31" "Acetivibrio_cellulolyticus_CD2:VBIAceCel17337_0170" "PF00942" "CBM3" "cCellulose" "CBM" "Acetivibrio" "VBIAceCel17337" "Acetivibrio_cellulolyticus_CD2" "Acetivibrio_cellulolyticus" "CBM_3" 82 752 4.6e-13 494 572 "Firmicutes" "AceCel17337_0170" 2 4
"32" "Acetivibrio_cellulolyticus_CD2:VBIAceCel17337_0170" "PF00759" "GH9" "Cellulose" "GH" "Acetivibrio" "VBIAceCel17337" "Acetivibrio_cellulolyticus_CD2" "Acetivibrio_cellulolyticus" "GH_9" 410 752 6.4e-129 33 463 "Firmicutes" "AceCel17337_0170" 2 4
"33" "Acetivibrio_cellulolyticus_CD2:VBIAceCel17337_0170" "PF00942" "CBM3" "cCellulose" "CBM" "Acetivibrio" "VBIAceCel17337" "Acetivibrio_cellulolyticus_CD2" "Acetivibrio_cellulolyticus" "CBM_3" 82 752 4.6e-13 494 572 "Firmicutes" "AceCel17337_0170" 2 4
"34" "Acetivibrio_cellulolyticus_CD2:VBIAceCel17337_0170" "PF00759" "GH9" "Cellulose" "GH" "Acetivibrio" "VBIAceCel17337" "Acetivibrio_cellulolyticus_CD2" "Acetivibrio_cellulolyticus" "GH_9" 410 752 6.4e-129 33 463 "Firmicutes" "AceCel17337_0170" 2 4
"35" "Acetivibrio_cellulolyticus_CD2:VBIAceCel17337_0186" "PF00759" "GH9" "Cellulose" "GH" "Acetivibrio" "VBIAceCel17337" "Acetivibrio_cellulolyticus_CD2" "Acetivibrio_cellulolyticus" "GH_9" 410 743 2.5e-126 51 469 "Firmicutes" "AceCel17337_0186" 2 8
"36" "Acetivibrio_cellulolyticus_CD2:VBIAceCel17337_0186" "PF00404" "DockerinI" "DockI" "Dock" "Acetivibrio" "VBIAceCel17337" "Acetivibrio_cellulolyticus_CD2" "Acetivibrio_cellulolyticus" "Dockerin_1" 21 743 1.4e-13 683 698 "Firmicutes" "AceCel17337_0186" 2 8
"37" "Acetivibrio_cellulolyticus_CD2:VBIAceCel17337_0186" "PF00404" "DockerinI" "DockI" "Dock" "Acetivibrio" "VBIAceCel17337" "Acetivibrio_cellulolyticus_CD2" "Acetivibrio_cellulolyticus" "Dockerin_1" 21 743 1.4e-13 716 736 "Firmicutes" "AceCel17337_0186" 2 8
"38" "Acetivibrio_cellulolyticus_CD2:VBIAceCel17337_0186" "PF00404" "DockerinI" "DockI" "Dock" "Acetivibrio" "VBIAceCel17337" "Acetivibrio_cellulolyticus_CD2" "Acetivibrio_cellulolyticus" "Dockerin_1" 21 743 1.4e-13 683 698 "Firmicutes" "AceCel17337_0186" 2 8
"39" "Acetivibrio_cellulolyticus_CD2:VBIAceCel17337_0186" "PF00404" "DockerinI" "DockI" "Dock" "Acetivibrio" "VBIAceCel17337" "Acetivibrio_cellulolyticus_CD2" "Acetivibrio_cellulolyticus" "Dockerin_1" 21 743 1.4e-13 716 736 "Firmicutes" "AceCel17337_0186" 2 8
"40" "Acetivibrio_cellulolyticus_CD2:VBIAceCel17337_0186" "PF00759" "GH9" "Cellulose" "GH" "Acetivibrio" "VBIAceCel17337" "Acetivibrio_cellulolyticus_CD2" "Acetivibrio_cellulolyticus" "GH_9" 410 743 2.5e-126 51 469 "Firmicutes" "AceCel17337_0186" 2 8
"41" "Acetivibrio_cellulolyticus_CD2:VBIAceCel17337_0186" "PF00942" "CBM3" "cCellulose" "CBM" "Acetivibrio" "VBIAceCel17337" "Acetivibrio_cellulolyticus_CD2" "Acetivibrio_cellulolyticus" "CBM_3" 82 743 1.8e-08 515 582 "Firmicutes" "AceCel17337_0186" 2 8
"42" "Acetivibrio_cellulolyticus_CD2:VBIAceCel17337_0186" "PF00942" "CBM3" "cCellulose" "CBM" "Acetivibrio" "VBIAceCel17337" "Acetivibrio_cellulolyticus_CD2" "Acetivibrio_cellulolyticus" "CBM_3" 82 743 1.8e-08 515 582 "Firmicutes" "AceCel17337_0186" 2 8
"43" "Acetivibrio_cellulolyticus_CD2:VBIAceCel17337_0290" "PF00404" "DockerinI" "DockI" "Dock" "Acetivibrio" "VBIAceCel17337" "Acetivibrio_cellulolyticus_CD2" "Acetivibrio_cellulolyticus" "Dockerin_1" 21 863 1.2e-13 555 575 "Firmicutes" "AceCel17337_0290" 2 8
"44" "Acetivibrio_cellulolyticus_CD2:VBIAceCel17337_0290" "PF12891" "GH44" "Cellulose" "GH" "Acetivibrio" "VBIAceCel17337" "Acetivibrio_cellulolyticus_CD2" "Acetivibrio_cellulolyticus" "GH_44" 233 863 4.5e-73 81 313 "Firmicutes" "AceCel17337_0290" 2 8
"45" "Acetivibrio_cellulolyticus_CD2:VBIAceCel17337_0290" "PF12891" "GH44" "Cellulose" "GH" "Acetivibrio" "VBIAceCel17337" "Acetivibrio_cellulolyticus_CD2" "Acetivibrio_cellulolyticus" "GH_44" 233 863 4.5e-73 81 313 "Firmicutes" "AceCel17337_0290" 2 8
"46" "Acetivibrio_cellulolyticus_CD2:VBIAceCel17337_0290" "PF00404" "DockerinI" "DockI" "Dock" "Acetivibrio" "VBIAceCel17337" "Acetivibrio_cellulolyticus_CD2" "Acetivibrio_cellulolyticus" "Dockerin_1" 21 863 1.2e-13 586 606 "Firmicutes" "AceCel17337_0290" 2 8
"47" "Acetivibrio_cellulolyticus_CD2:VBIAceCel17337_0290" "PF00801" NA NA NA "Acetivibrio" "VBIAceCel17337" "Acetivibrio_cellulolyticus_CD2" "Acetivibrio_cellulolyticus" "PKD" 71 863 1.4e-12 634 697 "Firmicutes" "AceCel17337_0290" 2 8
"48" "Acetivibrio_cellulolyticus_CD2:VBIAceCel17337_0290" "PF00404" "DockerinI" "DockI" "Dock" "Acetivibrio" "VBIAceCel17337" "Acetivibrio_cellulolyticus_CD2" "Acetivibrio_cellulolyticus" "Dockerin_1" 21 863 1.2e-13 586 606 "Firmicutes" "AceCel17337_0290" 2 8
"49" "Acetivibrio_cellulolyticus_CD2:VBIAceCel17337_0290" "PF00404" "DockerinI" "DockI" "Dock" "Acetivibrio" "VBIAceCel17337" "Acetivibrio_cellulolyticus_CD2" "Acetivibrio_cellulolyticus" "Dockerin_1" 21 863 1.2e-13 555 575 "Firmicutes" "AceCel17337_0290" 2 8
"50" "Acetivibrio_cellulolyticus_CD2:VBIAceCel17337_0290" "PF00801" NA NA NA "Acetivibrio" "VBIAceCel17337" "Acetivibrio_cellulolyticus_CD2" "Acetivibrio_cellulolyticus" "PKD" 71 863 1.4e-12 634 697 "Firmicutes" "AceCel17337_0290" 2 8
"51" "Acetivibrio_cellulolyticus_CD2:VBIAceCel17337_0304" "PF00150" "GH5" "Cellulose" "GH" "Acetivibrio" "VBIAceCel17337" "Acetivibrio_cellulolyticus_CD2" "Acetivibrio_cellulolyticus" "GH_5" 281 654 7.3e-61 207 537 "Firmicutes" "AceCel17337_0304" 2 4
"52" "Acetivibrio_cellulolyticus_CD2:VBIAceCel17337_0304" "PF00942" "CBM3" "cCellulose" "CBM" "Acetivibrio" "VBIAceCel17337" "Acetivibrio_cellulolyticus_CD2" "Acetivibrio_cellulolyticus" "CBM_3" 82 654 2.9e-11 51 109 "Firmicutes" "AceCel17337_0304" 2 4
"53" "Acetivibrio_cellulolyticus_CD2:VBIAceCel17337_0304" "PF00942" "CBM3" "cCellulose" "CBM" "Acetivibrio" "VBIAceCel17337" "Acetivibrio_cellulolyticus_CD2" "Acetivibrio_cellulolyticus" "CBM_3" 82 654 2.9e-11 51 109 "Firmicutes" "AceCel17337_0304" 2 4
"54" "Acetivibrio_cellulolyticus_CD2:VBIAceCel17337_0304" "PF00150" "GH5" "Cellulose" "GH" "Acetivibrio" "VBIAceCel17337" "Acetivibrio_cellulolyticus_CD2" "Acetivibrio_cellulolyticus" "GH_5" 281 654 7.3e-61 207 537 "Firmicutes" "AceCel17337_0304" 2 4
"55" "Acetivibrio_cellulolyticus_CD2:VBIAceCel17337_0331" "PF00404" "DockerinI" "DockI" "Dock" "Acetivibrio" "VBIAceCel17337" "Acetivibrio_cellulolyticus_CD2" "Acetivibrio_cellulolyticus" "Dockerin_1" 21 432 8.1e-06 402 417 "Firmicutes" "AceCel17337_0331" 2 6
"56" "Acetivibrio_cellulolyticus_CD2:VBIAceCel17337_0331" "PF00404" "DockerinI" "DockI" "Dock" "Acetivibrio" "VBIAceCel17337" "Acetivibrio_cellulolyticus_CD2" "Acetivibrio_cellulolyticus" "Dockerin_1" 21 432 8.1e-06 366 386 "Firmicutes" "AceCel17337_0331" 2 6
"57" "Acetivibrio_cellulolyticus_CD2:VBIAceCel17337_0331" "PF00404" "DockerinI" "DockI" "Dock" "Acetivibrio" "VBIAceCel17337" "Acetivibrio_cellulolyticus_CD2" "Acetivibrio_cellulolyticus" "Dockerin_1" 21 432 8.1e-06 402 417 "Firmicutes" "AceCel17337_0331" 2 6
"58" "Acetivibrio_cellulolyticus_CD2:VBIAceCel17337_0331" "PF00404" "DockerinI" "DockI" "Dock" "Acetivibrio" "VBIAceCel17337" "Acetivibrio_cellulolyticus_CD2" "Acetivibrio_cellulolyticus" "Dockerin_1" 21 432 8.1e-06 366 386 "Firmicutes" "AceCel17337_0331" 2 6
"59" "Acetivibrio_cellulolyticus_CD2:VBIAceCel17337_0331" "PF01270" "GH8" "Cellulose" "GH" "Acetivibrio" "VBIAceCel17337" "Acetivibrio_cellulolyticus_CD2" "Acetivibrio_cellulolyticus" "GH_8" 342 432 7e-83 5 328 "Firmicutes" "AceCel17337_0331" 2 6
"60" "Acetivibrio_cellulolyticus_CD2:VBIAceCel17337_0331" "PF01270" "GH8" "Cellulose" "GH" "Acetivibrio" "VBIAceCel17337" "Acetivibrio_cellulolyticus_CD2" "Acetivibrio_cellulolyticus" "GH_8" 342 432 7e-83 5 328 "Firmicutes" "AceCel17337_0331" 2 6
"61" "Acetivibrio_cellulolyticus_CD2:VBIAceCel17337_0491" "PF01522" NA NA NA "Acetivibrio" "VBIAceCel17337" "Acetivibrio_cellulolyticus_CD2" "Acetivibrio_cellulolyticus" "Polysacc_deac_1" 124 1055 2.3e-29 418 520 "Firmicutes" "AceCel17337_0491" 2 12
"62" "Acetivibrio_cellulolyticus_CD2:VBIAceCel17337_0491" "PF01522" NA NA NA "Acetivibrio" "VBIAceCel17337" "Acetivibrio_cellulolyticus_CD2" "Acetivibrio_cellulolyticus" "Polysacc_deac_1" 124 1055 2.3e-29 418 520 "Firmicutes" "AceCel17337_0491" 2 12
"63" "Acetivibrio_cellulolyticus_CD2:VBIAceCel17337_0491" "PF13632" NA NA NA "Acetivibrio" "VBIAceCel17337" "Acetivibrio_cellulolyticus_CD2" "Acetivibrio_cellulolyticus" "Glyco_trans_2_3" 193 1055 9.3e-25 772 971 "Firmicutes" "AceCel17337_0491" 2 12
"64" "Acetivibrio_cellulolyticus_CD2:VBIAceCel17337_0491" "PF13506" NA NA NA "Acetivibrio" "VBIAceCel17337" "Acetivibrio_cellulolyticus_CD2" "Acetivibrio_cellulolyticus" "Glyco_transf_21" 174 1055 1.4e-12 757 910 "Firmicutes" "AceCel17337_0491" 2 12
"65" "Acetivibrio_cellulolyticus_CD2:VBIAceCel17337_0491" "PF00704" "GH18" "Chitin" "GH" "Acetivibrio" "VBIAceCel17337" "Acetivibrio_cellulolyticus_CD2" "Acetivibrio_cellulolyticus" "GH_18" 282 1055 7.7e-23 49 332 "Firmicutes" "AceCel17337_0491" 2 12
"66" "Acetivibrio_cellulolyticus_CD2:VBIAceCel17337_0491" "PF00704" "GH18" "Chitin" "GH" "Acetivibrio" "VBIAceCel17337" "Acetivibrio_cellulolyticus_CD2" "Acetivibrio_cellulolyticus" "GH_18" 282 1055 7.7e-23 49 332 "Firmicutes" "AceCel17337_0491" 2 12
"67" "Acetivibrio_cellulolyticus_CD2:VBIAceCel17337_0491" "PF13632" NA NA NA "Acetivibrio" "VBIAceCel17337" "Acetivibrio_cellulolyticus_CD2" "Acetivibrio_cellulolyticus" "Glyco_trans_2_3" 193 1055 9.3e-25 772 971 "Firmicutes" "AceCel17337_0491" 2 12
"68" "Acetivibrio_cellulolyticus_CD2:VBIAceCel17337_0491" "PF00535" NA NA NA "Acetivibrio" "VBIAceCel17337" "Acetivibrio_cellulolyticus_CD2" "Acetivibrio_cellulolyticus" "Glycos_transf_2" 170 1055 7.5e-33 693 840 "Firmicutes" "AceCel17337_0491" 2 12
"69" "Acetivibrio_cellulolyticus_CD2:VBIAceCel17337_0491" "PF13641" NA NA NA "Acetivibrio" "VBIAceCel17337" "Acetivibrio_cellulolyticus_CD2" "Acetivibrio_cellulolyticus" "Glyco_tranf_2_3" 229 1055 3.3e-37 693 912 "Firmicutes" "AceCel17337_0491" 2 12
"70" "Acetivibrio_cellulolyticus_CD2:VBIAceCel17337_0491" "PF00535" NA NA NA "Acetivibrio" "VBIAceCel17337" "Acetivibrio_cellulolyticus_CD2" "Acetivibrio_cellulolyticus" "Glycos_transf_2" 170 1055 7.5e-33 693 840 "Firmicutes" "AceCel17337_0491" 2 12
"71" "Acetivibrio_cellulolyticus_CD2:VBIAceCel17337_0491" "PF13506" NA NA NA "Acetivibrio" "VBIAceCel17337" "Acetivibrio_cellulolyticus_CD2" "Acetivibrio_cellulolyticus" "Glyco_transf_21" 174 1055 1.4e-12 757 910 "Firmicutes" "AceCel17337_0491" 2 12
"72" "Acetivibrio_cellulolyticus_CD2:VBIAceCel17337_0491" "PF13641" NA NA NA "Acetivibrio" "VBIAceCel17337" "Acetivibrio_cellulolyticus_CD2" "Acetivibrio_cellulolyticus" "Glyco_tranf_2_3" 229 1055 3.3e-37 693 912 "Firmicutes" "AceCel17337_0491" 2 12
"73" "Acetivibrio_cellulolyticus_CD2:VBIAceCel17337_0631" "PF00404" "DockerinI" "DockI" "Dock" "Acetivibrio" "VBIAceCel17337" "Acetivibrio_cellulolyticus_CD2" "Acetivibrio_cellulolyticus" "Dockerin_1" 21 779 3.9e-07 714 734 "Firmicutes" "AceCel17337_0631" 2 8
"74" "Acetivibrio_cellulolyticus_CD2:VBIAceCel17337_0631" "PF00404" "DockerinI" "DockI" "Dock" "Acetivibrio" "VBIAceCel17337" "Acetivibrio_cellulolyticus_CD2" "Acetivibrio_cellulolyticus" "Dockerin_1" 21 779 3.9e-07 748 768 "Firmicutes" "AceCel17337_0631" 2 8
"75" "Acetivibrio_cellulolyticus_CD2:VBIAceCel17337_0631" "PF00942" "CBM3" "cCellulose" "CBM" "Acetivibrio" "VBIAceCel17337" "Acetivibrio_cellulolyticus_CD2" "Acetivibrio_cellulolyticus" "CBM_3" 82 779 1.4e-15 545 631 "Firmicutes" "AceCel17337_0631" 2 8
"76" "Acetivibrio_cellulolyticus_CD2:VBIAceCel17337_0631" "PF00942" "CBM3" "cCellulose" "CBM" "Acetivibrio" "VBIAceCel17337" "Acetivibrio_cellulolyticus_CD2" "Acetivibrio_cellulolyticus" "CBM_3" 82 779 1.4e-15 545 631 "Firmicutes" "AceCel17337_0631" 2 8
"77" "Acetivibrio_cellulolyticus_CD2:VBIAceCel17337_0631" "PF00404" "DockerinI" "DockI" "Dock" "Acetivibrio" "VBIAceCel17337" "Acetivibrio_cellulolyticus_CD2" "Acetivibrio_cellulolyticus" "Dockerin_1" 21 779 3.9e-07 714 734 "Firmicutes" "AceCel17337_0631" 2 8
"78" "Acetivibrio_cellulolyticus_CD2:VBIAceCel17337_0631" "PF00404" "DockerinI" "DockI" "Dock" "Acetivibrio" "VBIAceCel17337" "Acetivibrio_cellulolyticus_CD2" "Acetivibrio_cellulolyticus" "Dockerin_1" 21 779 3.9e-07 748 768 "Firmicutes" "AceCel17337_0631" 2 8
"79" "Acetivibrio_cellulolyticus_CD2:VBIAceCel17337_0631" "PF00759" "GH9" "Cellulose" "GH" "Acetivibrio" "VBIAceCel17337" "Acetivibrio_cellulolyticus_CD2" "Acetivibrio_cellulolyticus" "GH_9" 410 779 3.9e-111 39 514 "Firmicutes" "AceCel17337_0631" 2 8
"80" "Acetivibrio_cellulolyticus_CD2:VBIAceCel17337_0631" "PF00759" "GH9" "Cellulose" "GH" "Acetivibrio" "VBIAceCel17337" "Acetivibrio_cellulolyticus_CD2" "Acetivibrio_cellulolyticus" "GH_9" 410 779 3.9e-111 39 514 "Firmicutes" "AceCel17337_0631" 2 8
"81" "Acetivibrio_cellulolyticus_CD2:VBIAceCel17337_0687" "PF00759" "GH9" "Cellulose" "GH" "Acetivibrio" "VBIAceCel17337" "Acetivibrio_cellulolyticus_CD2" "Acetivibrio_cellulolyticus" "GH_9" 410 550 2.8e-118 31 447 "Firmicutes" "AceCel17337_0687" 2 4
"82" "Acetivibrio_cellulolyticus_CD2:VBIAceCel17337_0687" "PF00404" "DockerinI" "DockI" "Dock" "Acetivibrio" "VBIAceCel17337" "Acetivibrio_cellulolyticus_CD2" "Acetivibrio_cellulolyticus" "Dockerin_1" 21 550 2.4e-06 484 503 "Firmicutes" "AceCel17337_0687" 2 4
"83" "Acetivibrio_cellulolyticus_CD2:VBIAceCel17337_0687" "PF00759" "GH9" "Cellulose" "GH" "Acetivibrio" "VBIAceCel17337" "Acetivibrio_cellulolyticus_CD2" "Acetivibrio_cellulolyticus" "GH_9" 410 550 2.8e-118 31 447 "Firmicutes" "AceCel17337_0687" 2 4
"84" "Acetivibrio_cellulolyticus_CD2:VBIAceCel17337_0687" "PF00404" "DockerinI" "DockI" "Dock" "Acetivibrio" "VBIAceCel17337" "Acetivibrio_cellulolyticus_CD2" "Acetivibrio_cellulolyticus" "Dockerin_1" 21 550 2.4e-06 484 503 "Firmicutes" "AceCel17337_0687" 2 4
"85" "Acetivibrio_cellulolyticus_CD2:VBIAceCel17337_0688" "PF02927" NA NA NA "Acetivibrio" "VBIAceCel17337" "Acetivibrio_cellulolyticus_CD2" "Acetivibrio_cellulolyticus" "CelD_N" 86 668 3.5e-12 31 113 "Firmicutes" "AceCel17337_0688" 2 6
"86" "Acetivibrio_cellulolyticus_CD2:VBIAceCel17337_0688" "PF00759" "GH9" "Cellulose" "GH" "Acetivibrio" "VBIAceCel17337" "Acetivibrio_cellulolyticus_CD2" "Acetivibrio_cellulolyticus" "GH_9" 410 668 7.5e-53 126 560 "Firmicutes" "AceCel17337_0688" 2 6
"87" "Acetivibrio_cellulolyticus_CD2:VBIAceCel17337_0688" "PF02927" NA NA NA "Acetivibrio" "VBIAceCel17337" "Acetivibrio_cellulolyticus_CD2" "Acetivibrio_cellulolyticus" "CelD_N" 86 668 3.5e-12 31 113 "Firmicutes" "AceCel17337_0688" 2 6
"88" "Acetivibrio_cellulolyticus_CD2:VBIAceCel17337_0688" "PF00759" "GH9" "Cellulose" "GH" "Acetivibrio" "VBIAceCel17337" "Acetivibrio_cellulolyticus_CD2" "Acetivibrio_cellulolyticus" "GH_9" 410 668 7.5e-53 126 560 "Firmicutes" "AceCel17337_0688" 2 6
"89" "Acetivibrio_cellulolyticus_CD2:VBIAceCel17337_0688" "PF00404" "DockerinI" "DockI" "Dock" "Acetivibrio" "VBIAceCel17337" "Acetivibrio_cellulolyticus_CD2" "Acetivibrio_cellulolyticus" "Dockerin_1" 21 668 4.5e-06 638 658 "Firmicutes" "AceCel17337_0688" 2 6
"90" "Acetivibrio_cellulolyticus_CD2:VBIAceCel17337_0688" "PF00404" "DockerinI" "DockI" "Dock" "Acetivibrio" "VBIAceCel17337" "Acetivibrio_cellulolyticus_CD2" "Acetivibrio_cellulolyticus" "Dockerin_1" 21 668 4.5e-06 638 658 "Firmicutes" "AceCel17337_0688" 2 6
"91" "Acetivibrio_cellulolyticus_CD2:VBIAceCel17337_0698" "PF00942" "CBM3" "cCellulose" "CBM" "Acetivibrio" "VBIAceCel17337" "Acetivibrio_cellulolyticus_CD2" "Acetivibrio_cellulolyticus" "CBM_3" 82 733 4.6e-14 492 570 "Firmicutes" "AceCel17337_0698" 2 4
"92" "Acetivibrio_cellulolyticus_CD2:VBIAceCel17337_0698" "PF00942" "CBM3" "cCellulose" "CBM" "Acetivibrio" "VBIAceCel17337" "Acetivibrio_cellulolyticus_CD2" "Acetivibrio_cellulolyticus" "CBM_3" 82 733 4.6e-14 492 570 "Firmicutes" "AceCel17337_0698" 2 4
"93" "Acetivibrio_cellulolyticus_CD2:VBIAceCel17337_0698" "PF00759" "GH9" "Cellulose" "GH" "Acetivibrio" "VBIAceCel17337" "Acetivibrio_cellulolyticus_CD2" "Acetivibrio_cellulolyticus" "GH_9" 410 733 7.5e-137 32 460 "Firmicutes" "AceCel17337_0698" 2 4
"94" "Acetivibrio_cellulolyticus_CD2:VBIAceCel17337_0698" "PF00759" "GH9" "Cellulose" "GH" "Acetivibrio" "VBIAceCel17337" "Acetivibrio_cellulolyticus_CD2" "Acetivibrio_cellulolyticus" "GH_9" 410 733 7.5e-137 32 460 "Firmicutes" "AceCel17337_0698" 2 4
"95" "Acetivibrio_cellulolyticus_CD2:VBIAceCel17337_0699" "PF01270" "GH8" "Cellulose" "GH" "Acetivibrio" "VBIAceCel17337" "Acetivibrio_cellulolyticus_CD2" "Acetivibrio_cellulolyticus" "GH_8" 342 487 9.6e-91 39 386 "Firmicutes" "AceCel17337_0699" 2 6
"96" "Acetivibrio_cellulolyticus_CD2:VBIAceCel17337_0699" "PF00404" "DockerinI" "DockI" "Dock" "Acetivibrio" "VBIAceCel17337" "Acetivibrio_cellulolyticus_CD2" "Acetivibrio_cellulolyticus" "Dockerin_1" 21 487 6.1e-06 463 482 "Firmicutes" "AceCel17337_0699" 2 6
"97" "Acetivibrio_cellulolyticus_CD2:VBIAceCel17337_0699" "PF01270" "GH8" "Cellulose" "GH" "Acetivibrio" "VBIAceCel17337" "Acetivibrio_cellulolyticus_CD2" "Acetivibrio_cellulolyticus" "GH_8" 342 487 9.6e-91 39 386 "Firmicutes" "AceCel17337_0699" 2 6
"98" "Acetivibrio_cellulolyticus_CD2:VBIAceCel17337_0699" "PF00404" "DockerinI" "DockI" "Dock" "Acetivibrio" "VBIAceCel17337" "Acetivibrio_cellulolyticus_CD2" "Acetivibrio_cellulolyticus" "Dockerin_1" 21 487 6.1e-06 427 446 "Firmicutes" "AceCel17337_0699" 2 6
"99" "Acetivibrio_cellulolyticus_CD2:VBIAceCel17337_0699" "PF00404" "DockerinI" "DockI" "Dock" "Acetivibrio" "VBIAceCel17337" "Acetivibrio_cellulolyticus_CD2" "Acetivibrio_cellulolyticus" "Dockerin_1" 21 487 6.1e-06 463 482 "Firmicutes" "AceCel17337_0699" 2 6
"100" "Acetivibrio_cellulolyticus_CD2:VBIAceCel17337_0699" "PF00404" "DockerinI" "DockI" "Dock" "Acetivibrio" "VBIAceCel17337" "Acetivibrio_cellulolyticus_CD2" "Acetivibrio_cellulolyticus" "Dockerin_1" 21 487 6.1e-06 427 446 "Firmicutes" "AceCel17337_0699" 2 6
"101" "Acetivibrio_cellulolyticus_CD2:VBIAceCel17337_0850" "PF02018" "CBM22" "cMixed" "CBM" "Acetivibrio" "VBIAceCel17337" "Acetivibrio_cellulolyticus_CD2" "Acetivibrio_cellulolyticus" "CBM_4_9" 131 1372 7.4e-61 42 173 "Firmicutes" "AceCel17337_0850" 2 12
"102" "Acetivibrio_cellulolyticus_CD2:VBIAceCel17337_0850" "PF02018" "CBM22" "cMixed" "CBM" "Acetivibrio" "VBIAceCel17337" "Acetivibrio_cellulolyticus_CD2" "Acetivibrio_cellulolyticus" "CBM_4_9" 131 1372 7.4e-61 191 328 "Firmicutes" "AceCel17337_0850" 2 12
"103" "Acetivibrio_cellulolyticus_CD2:VBIAceCel17337_0850" "PF00331" "GH10" "Xylan" "GH" "Acetivibrio" "VBIAceCel17337" "Acetivibrio_cellulolyticus_CD2" "Acetivibrio_cellulolyticus" "GH_10" 316 1372 3.3e-100 515 849 "Firmicutes" "AceCel17337_0850" 2 12
"104" "Acetivibrio_cellulolyticus_CD2:VBIAceCel17337_0850" "PF00331" "GH10" "Xylan" "GH" "Acetivibrio" "VBIAceCel17337" "Acetivibrio_cellulolyticus_CD2" "Acetivibrio_cellulolyticus" "GH_10" 316 1372 3.3e-100 515 849 "Firmicutes" "AceCel17337_0850" 2 12
"105" "Acetivibrio_cellulolyticus_CD2:VBIAceCel17337_0850" "PF02018" "CBM22" "cMixed" "CBM" "Acetivibrio" "VBIAceCel17337" "Acetivibrio_cellulolyticus_CD2" "Acetivibrio_cellulolyticus" "CBM_4_9" 131 1372 7.4e-61 191 328 "Firmicutes" "AceCel17337_0850" 2 12
"106" "Acetivibrio_cellulolyticus_CD2:VBIAceCel17337_0850" "PF06452" "CBM9_1" "cXylan" "CBM" "Acetivibrio" "VBIAceCel17337" "Acetivibrio_cellulolyticus_CD2" "Acetivibrio_cellulolyticus" "CBM9_1" 185 1372 2.1e-60 868 1016 "Firmicutes" "AceCel17337_0850" 2 12
"107" "Acetivibrio_cellulolyticus_CD2:VBIAceCel17337_0850" "PF02018" "CBM22" "cMixed" "CBM" "Acetivibrio" "VBIAceCel17337" "Acetivibrio_cellulolyticus_CD2" "Acetivibrio_cellulolyticus" "CBM_4_9" 131 1372 7.4e-61 353 487 "Firmicutes" "AceCel17337_0850" 2 12
"108" "Acetivibrio_cellulolyticus_CD2:VBIAceCel17337_0850" "PF02018" "CBM22" "cMixed" "CBM" "Acetivibrio" "VBIAceCel17337" "Acetivibrio_cellulolyticus_CD2" "Acetivibrio_cellulolyticus" "CBM_4_9" 131 1372 7.4e-61 42 173 "Firmicutes" "AceCel17337_0850" 2 12
"109" "Acetivibrio_cellulolyticus_CD2:VBIAceCel17337_0850" "PF02018" "CBM22" "cMixed" "CBM" "Acetivibrio" "VBIAceCel17337" "Acetivibrio_cellulolyticus_CD2" "Acetivibrio_cellulolyticus" "CBM_4_9" 131 1372 7.4e-61 353 487 "Firmicutes" "AceCel17337_0850" 2 12
"110" "Acetivibrio_cellulolyticus_CD2:VBIAceCel17337_0850" "PF06452" "CBM9_1" "cXylan" "CBM" "Acetivibrio" "VBIAceCel17337" "Acetivibrio_cellulolyticus_CD2" "Acetivibrio_cellulolyticus" "CBM9_1" 185 1372 2.1e-60 1030 1210 "Firmicutes" "AceCel17337_0850" 2 12
"111" "Acetivibrio_cellulolyticus_CD2:VBIAceCel17337_0850" "PF06452" "CBM9_1" "cXylan" "CBM" "Acetivibrio" "VBIAceCel17337" "Acetivibrio_cellulolyticus_CD2" "Acetivibrio_cellulolyticus" "CBM9_1" 185 1372 2.1e-60 1030 1210 "Firmicutes" "AceCel17337_0850" 2 12
"112" "Acetivibrio_cellulolyticus_CD2:VBIAceCel17337_0850" "PF06452" "CBM9_1" "cXylan" "CBM" "Acetivibrio" "VBIAceCel17337" "Acetivibrio_cellulolyticus_CD2" "Acetivibrio_cellulolyticus" "CBM9_1" 185 1372 2.1e-60 868 1016 "Firmicutes" "AceCel17337_0850" 2 12
"113" "Acetivibrio_cellulolyticus_CD2:VBIAceCel17337_0913" "PF00404" "DockerinI" "DockI" "Dock" "Acetivibrio" "VBIAceCel17337" "Acetivibrio_cellulolyticus_CD2" "Acetivibrio_cellulolyticus" "Dockerin_1" 21 744 9.1e-07 714 728 "Firmicutes" "AceCel17337_0913" 2 8
"114" "Acetivibrio_cellulolyticus_CD2:VBIAceCel17337_0913" "PF00759" "GH9" "Cellulose" "GH" "Acetivibrio" "VBIAceCel17337" "Acetivibrio_cellulolyticus_CD2" "Acetivibrio_cellulolyticus" "GH_9" 410 744 2.3e-132 31 472 "Firmicutes" "AceCel17337_0913" 2 8
"115" "Acetivibrio_cellulolyticus_CD2:VBIAceCel17337_0913" "PF00942" "CBM3" "cCellulose" "CBM" "Acetivibrio" "VBIAceCel17337" "Acetivibrio_cellulolyticus_CD2" "Acetivibrio_cellulolyticus" "CBM_3" 82 744 1.2e-10 516 580 "Firmicutes" "AceCel17337_0913" 2 8
"116" "Acetivibrio_cellulolyticus_CD2:VBIAceCel17337_0913" "PF00404" "DockerinI" "DockI" "Dock" "Acetivibrio" "VBIAceCel17337" "Acetivibrio_cellulolyticus_CD2" "Acetivibrio_cellulolyticus" "Dockerin_1" 21 744 9.1e-07 674 694 "Firmicutes" "AceCel17337_0913" 2 8
"117" "Acetivibrio_cellulolyticus_CD2:VBIAceCel17337_0913" "PF00759" "GH9" "Cellulose" "GH" "Acetivibrio" "VBIAceCel17337" "Acetivibrio_cellulolyticus_CD2" "Acetivibrio_cellulolyticus" "GH_9" 410 744 2.3e-132 31 472 "Firmicutes" "AceCel17337_0913" 2 8
"118" "Acetivibrio_cellulolyticus_CD2:VBIAceCel17337_0913" "PF00404" "DockerinI" "DockI" "Dock" "Acetivibrio" "VBIAceCel17337" "Acetivibrio_cellulolyticus_CD2" "Acetivibrio_cellulolyticus" "Dockerin_1" 21 744 9.1e-07 674 694 "Firmicutes" "AceCel17337_0913" 2 8
"119" "Acetivibrio_cellulolyticus_CD2:VBIAceCel17337_0913" "PF00942" "CBM3" "cCellulose" "CBM" "Acetivibrio" "VBIAceCel17337" "Acetivibrio_cellulolyticus_CD2" "Acetivibrio_cellulolyticus" "CBM_3" 82 744 1.2e-10 516 580 "Firmicutes" "AceCel17337_0913" 2 8
"120" "Acetivibrio_cellulolyticus_CD2:VBIAceCel17337_0913" "PF00404" "DockerinI" "DockI" "Dock" "Acetivibrio" "VBIAceCel17337" "Acetivibrio_cellulolyticus_CD2" "Acetivibrio_cellulolyticus" "Dockerin_1" 21 744 9.1e-07 714 728 "Firmicutes" "AceCel17337_0913" 2 8
"121" "Acetivibrio_cellulolyticus_CD2:VBIAceCel17337_1095" "PF00150" "GH5" "Cellulose" "GH" "Acetivibrio" "VBIAceCel17337" "Acetivibrio_cellulolyticus_CD2" "Acetivibrio_cellulolyticus" "GH_5" 281 483 3.5e-58 54 301 "Firmicutes" "AceCel17337_1095" 2 2
"122" "Acetivibrio_cellulolyticus_CD2:VBIAceCel17337_1095" "PF00150" "GH5" "Cellulose" "GH" "Acetivibrio" "VBIAceCel17337" "Acetivibrio_cellulolyticus_CD2" "Acetivibrio_cellulolyticus" "GH_5" 281 483 3.5e-58 54 301 "Firmicutes" "AceCel17337_1095" 2 2
"123" "Acetivibrio_cellulolyticus_CD2:VBIAceCel17337_1505" "PF00942" "CBM3" "cCellulose" "CBM" "Acetivibrio" "VBIAceCel17337" "Acetivibrio_cellulolyticus_CD2" "Acetivibrio_cellulolyticus" "CBM_3" 82 954 3.8e-31 740 807 "Firmicutes" "AceCel17337_1505" 2 10
"124" "Acetivibrio_cellulolyticus_CD2:VBIAceCel17337_1505" "PF00404" "DockerinI" "DockI" "Dock" "Acetivibrio" "VBIAceCel17337" "Acetivibrio_cellulolyticus_CD2" "Acetivibrio_cellulolyticus" "Dockerin_1" 21 954 7.3e-09 888 908 "Firmicutes" "AceCel17337_1505" 2 10
"125" "Acetivibrio_cellulolyticus_CD2:VBIAceCel17337_1505" "PF00942" "CBM3" "cCellulose" "CBM" "Acetivibrio" "VBIAceCel17337" "Acetivibrio_cellulolyticus_CD2" "Acetivibrio_cellulolyticus" "CBM_3" 82 954 3.8e-31 740 807 "Firmicutes" "AceCel17337_1505" 2 10
"126" "Acetivibrio_cellulolyticus_CD2:VBIAceCel17337_1505" "PF00942" "CBM3" "cCellulose" "CBM" "Acetivibrio" "VBIAceCel17337" "Acetivibrio_cellulolyticus_CD2" "Acetivibrio_cellulolyticus" "CBM_3" 82 954 3.8e-31 549 631 "Firmicutes" "AceCel17337_1505" 2 10
"127" "Acetivibrio_cellulolyticus_CD2:VBIAceCel17337_1505" "PF00404" "DockerinI" "DockI" "Dock" "Acetivibrio" "VBIAceCel17337" "Acetivibrio_cellulolyticus_CD2" "Acetivibrio_cellulolyticus" "Dockerin_1" 21 954 7.3e-09 924 944 "Firmicutes" "AceCel17337_1505" 2 10
"128" "Acetivibrio_cellulolyticus_CD2:VBIAceCel17337_1505" "PF00759" "GH9" "Cellulose" "GH" "Acetivibrio" "VBIAceCel17337" "Acetivibrio_cellulolyticus_CD2" "Acetivibrio_cellulolyticus" "GH_9" 410 954 1.3e-116 45 515 "Firmicutes" "AceCel17337_1505" 2 10
"129" "Acetivibrio_cellulolyticus_CD2:VBIAceCel17337_1505" "PF00404" "DockerinI" "DockI" "Dock" "Acetivibrio" "VBIAceCel17337" "Acetivibrio_cellulolyticus_CD2" "Acetivibrio_cellulolyticus" "Dockerin_1" 21 954 7.3e-09 888 908 "Firmicutes" "AceCel17337_1505" 2 10
"130" "Acetivibrio_cellulolyticus_CD2:VBIAceCel17337_1505" "PF00759" "GH9" "Cellulose" "GH" "Acetivibrio" "VBIAceCel17337" "Acetivibrio_cellulolyticus_CD2" "Acetivibrio_cellulolyticus" "GH_9" 410 954 1.3e-116 45 515 "Firmicutes" "AceCel17337_1505" 2 10
"131" "Acetivibrio_cellulolyticus_CD2:VBIAceCel17337_1505" "PF00404" "DockerinI" "DockI" "Dock" "Acetivibrio" "VBIAceCel17337" "Acetivibrio_cellulolyticus_CD2" "Acetivibrio_cellulolyticus" "Dockerin_1" 21 954 7.3e-09 924 944 "Firmicutes" "AceCel17337_1505" 2 10
"132" "Acetivibrio_cellulolyticus_CD2:VBIAceCel17337_1505" "PF00942" "CBM3" "cCellulose" "CBM" "Acetivibrio" "VBIAceCel17337" "Acetivibrio_cellulolyticus_CD2" "Acetivibrio_cellulolyticus" "CBM_3" 82 954 3.8e-31 549 631 "Firmicutes" "AceCel17337_1505" 2 10
"133" "Acetivibrio_cellulolyticus_CD2:VBIAceCel17337_1657" "PF00150" "GH5" "Cellulose" "GH" "Acetivibrio" "VBIAceCel17337" "Acetivibrio_cellulolyticus_CD2" "Acetivibrio_cellulolyticus" "GH_5" 281 411 3.6e-50 50 287 "Firmicutes" "AceCel17337_1657" 2 2
"134" "Acetivibrio_cellulolyticus_CD2:VBIAceCel17337_1657" "PF00150" "GH5" "Cellulose" "GH" "Acetivibrio" "VBIAceCel17337" "Acetivibrio_cellulolyticus_CD2" "Acetivibrio_cellulolyticus" "GH_5" 281 411 3.6e-50 50 287 "Firmicutes" "AceCel17337_1657" 2 2
"135" "Acetivibrio_cellulolyticus_CD2:VBIAceCel17337_1671" "PF00404" "DockerinI" "DockI" "Dock" "Acetivibrio" "VBIAceCel17337" "Acetivibrio_cellulolyticus_CD2" "Acetivibrio_cellulolyticus" "Dockerin_1" 21 1203 1.1e-09 923 943 "Firmicutes" "AceCel17337_1671" 2 12
"136" "Acetivibrio_cellulolyticus_CD2:VBIAceCel17337_1671" "PF00404" "DockerinI" "DockI" "Dock" "Acetivibrio" "VBIAceCel17337" "Acetivibrio_cellulolyticus_CD2" "Acetivibrio_cellulolyticus" "Dockerin_1" 21 1203 1.1e-09 923 943 "Firmicutes" "AceCel17337_1671" 2 12
"137" "Acetivibrio_cellulolyticus_CD2:VBIAceCel17337_1671" "PF00150" "GH5" "Cellulose" "GH" "Acetivibrio" "VBIAceCel17337" "Acetivibrio_cellulolyticus_CD2" "Acetivibrio_cellulolyticus" "GH_5" 281 1203 3e-14 50 305 "Firmicutes" "AceCel17337_1671" 2 12
"138" "Acetivibrio_cellulolyticus_CD2:VBIAceCel17337_1671" "PF03629" NA NA NA "Acetivibrio" "VBIAceCel17337" "Acetivibrio_cellulolyticus_CD2" "Acetivibrio_cellulolyticus" "DUF303" 230 1203 6.4e-09 975 1168 "Firmicutes" "AceCel17337_1671" 2 12
"139" "Acetivibrio_cellulolyticus_CD2:VBIAceCel17337_1671" "PF00404" "DockerinI" "DockI" "Dock" "Acetivibrio" "VBIAceCel17337" "Acetivibrio_cellulolyticus_CD2" "Acetivibrio_cellulolyticus" "Dockerin_1" 21 1203 1.1e-09 889 903 "Firmicutes" "AceCel17337_1671" 2 12
"140" "Acetivibrio_cellulolyticus_CD2:VBIAceCel17337_1671" "PF00150" "GH5" "Cellulose" "GH" "Acetivibrio" "VBIAceCel17337" "Acetivibrio_cellulolyticus_CD2" "Acetivibrio_cellulolyticus" "GH_5" 281 1203 3e-14 50 305 "Firmicutes" "AceCel17337_1671" 2 12
"141" "Acetivibrio_cellulolyticus_CD2:VBIAceCel17337_1671" "PF03629" NA NA NA "Acetivibrio" "VBIAceCel17337" "Acetivibrio_cellulolyticus_CD2" "Acetivibrio_cellulolyticus" "DUF303" 230 1203 6.4e-09 975 1168 "Firmicutes" "AceCel17337_1671" 2 12
"142" "Acetivibrio_cellulolyticus_CD2:VBIAceCel17337_1671" "PF03422" "CBM6" "cCellulose" "CBM" "Acetivibrio" "VBIAceCel17337" "Acetivibrio_cellulolyticus_CD2" "Acetivibrio_cellulolyticus" "CBM_6" 125 1203 3e-19 614 699 "Firmicutes" "AceCel17337_1671" 2 12
"143" "Acetivibrio_cellulolyticus_CD2:VBIAceCel17337_1671" "PF03422" "CBM6" "cCellulose" "CBM" "Acetivibrio" "VBIAceCel17337" "Acetivibrio_cellulolyticus_CD2" "Acetivibrio_cellulolyticus" "CBM_6" 125 1203 3e-19 397 509 "Firmicutes" "AceCel17337_1671" 2 12
"144" "Acetivibrio_cellulolyticus_CD2:VBIAceCel17337_1671" "PF00404" "DockerinI" "DockI" "Dock" "Acetivibrio" "VBIAceCel17337" "Acetivibrio_cellulolyticus_CD2" "Acetivibrio_cellulolyticus" "Dockerin_1" 21 1203 1.1e-09 889 903 "Firmicutes" "AceCel17337_1671" 2 12
"145" "Acetivibrio_cellulolyticus_CD2:VBIAceCel17337_1671" "PF03422" "CBM6" "cCellulose" "CBM" "Acetivibrio" "VBIAceCel17337" "Acetivibrio_cellulolyticus_CD2" "Acetivibrio_cellulolyticus" "CBM_6" 125 1203 3e-19 397 509 "Firmicutes" "AceCel17337_1671" 2 12
"146" "Acetivibrio_cellulolyticus_CD2:VBIAceCel17337_1671" "PF03422" "CBM6" "cCellulose" "CBM" "Acetivibrio" "VBIAceCel17337" "Acetivibrio_cellulolyticus_CD2" "Acetivibrio_cellulolyticus" "CBM_6" 125 1203 3e-19 614 699 "Firmicutes" "AceCel17337_1671" 2 12
"147" "Acetivibrio_cellulolyticus_CD2:VBIAceCel17337_1763" "PF00759" "GH9" "Cellulose" "GH" "Acetivibrio" "VBIAceCel17337" "Acetivibrio_cellulolyticus_CD2" "Acetivibrio_cellulolyticus" "GH_9" 410 528 1.5e-113 23 430 "Firmicutes" "AceCel17337_1763" 2 4
"148" "Acetivibrio_cellulolyticus_CD2:VBIAceCel17337_1763" "PF00759" "GH9" "Cellulose" "GH" "Acetivibrio" "VBIAceCel17337" "Acetivibrio_cellulolyticus_CD2" "Acetivibrio_cellulolyticus" "GH_9" 410 528 1.5e-113 23 430 "Firmicutes" "AceCel17337_1763" 2 4
"149" "Acetivibrio_cellulolyticus_CD2:VBIAceCel17337_1763" "PF00404" "DockerinI" "DockI" "Dock" "Acetivibrio" "VBIAceCel17337" "Acetivibrio_cellulolyticus_CD2" "Acetivibrio_cellulolyticus" "Dockerin_1" 21 528 4.3e-06 465 485 "Firmicutes" "AceCel17337_1763" 2 4
"150" "Acetivibrio_cellulolyticus_CD2:VBIAceCel17337_1763" "PF00404" "DockerinI" "DockI" "Dock" "Acetivibrio" "VBIAceCel17337" "Acetivibrio_cellulolyticus_CD2" "Acetivibrio_cellulolyticus" "Dockerin_1" 21 528 4.3e-06 465 485 "Firmicutes" "AceCel17337_1763" 2 4
"151" "Acetivibrio_cellulolyticus_CD2:VBIAceCel17337_1824" "PF00150" "GH5" "Cellulose" "GH" "Acetivibrio" "VBIAceCel17337" "Acetivibrio_cellulolyticus_CD2" "Acetivibrio_cellulolyticus" "GH_5" 281 555 2.2e-14 40 282 "Firmicutes" "AceCel17337_1824" 2 8
"152" "Acetivibrio_cellulolyticus_CD2:VBIAceCel17337_1824" "PF00150" "GH5" "Cellulose" "GH" "Acetivibrio" "VBIAceCel17337" "Acetivibrio_cellulolyticus_CD2" "Acetivibrio_cellulolyticus" "GH_5" 281 555 2.2e-14 40 282 "Firmicutes" "AceCel17337_1824" 2 8
"153" "Acetivibrio_cellulolyticus_CD2:VBIAceCel17337_1824" "PF00404" "DockerinI" "DockI" "Dock" "Acetivibrio" "VBIAceCel17337" "Acetivibrio_cellulolyticus_CD2" "Acetivibrio_cellulolyticus" "Dockerin_1" 21 555 7.3e-07 495 515 "Firmicutes" "AceCel17337_1824" 2 8
"154" "Acetivibrio_cellulolyticus_CD2:VBIAceCel17337_1824" "PF00404" "DockerinI" "DockI" "Dock" "Acetivibrio" "VBIAceCel17337" "Acetivibrio_cellulolyticus_CD2" "Acetivibrio_cellulolyticus" "Dockerin_1" 21 555 7.3e-07 495 515 "Firmicutes" "AceCel17337_1824" 2 8
"155" "Acetivibrio_cellulolyticus_CD2:VBIAceCel17337_1824" "PF00754" "Fibronectin" NA NA "Acetivibrio" "VBIAceCel17337" "Acetivibrio_cellulolyticus_CD2" "Acetivibrio_cellulolyticus" "F5_F8_type_C" 127 555 3.9e-27 351 458 "Firmicutes" "AceCel17337_1824" 2 8
"156" "Acetivibrio_cellulolyticus_CD2:VBIAceCel17337_1824" "PF00404" "DockerinI" "DockI" "Dock" "Acetivibrio" "VBIAceCel17337" "Acetivibrio_cellulolyticus_CD2" "Acetivibrio_cellulolyticus" "Dockerin_1" 21 555 7.3e-07 529 544 "Firmicutes" "AceCel17337_1824" 2 8
"157" "Acetivibrio_cellulolyticus_CD2:VBIAceCel17337_1824" "PF00754" "Fibronectin" NA NA "Acetivibrio" "VBIAceCel17337" "Acetivibrio_cellulolyticus_CD2" "Acetivibrio_cellulolyticus" "F5_F8_type_C" 127 555 3.9e-27 351 458 "Firmicutes" "AceCel17337_1824" 2 8
"158" "Acetivibrio_cellulolyticus_CD2:VBIAceCel17337_1824" "PF00404" "DockerinI" "DockI" "Dock" "Acetivibrio" "VBIAceCel17337" "Acetivibrio_cellulolyticus_CD2" "Acetivibrio_cellulolyticus" "Dockerin_1" 21 555 7.3e-07 529 544 "Firmicutes" "AceCel17337_1824" 2 8
"159" "Acetivibrio_cellulolyticus_CD2:VBIAceCel17337_1973" "PF00150" "GH5" "Cellulose" "GH" "Acetivibrio" "VBIAceCel17337" "Acetivibrio_cellulolyticus_CD2" "Acetivibrio_cellulolyticus" "GH_5" 281 592 2.6e-36 220 462 "Firmicutes" "AceCel17337_1973" 2 2
"160" "Acetivibrio_cellulolyticus_CD2:VBIAceCel17337_1973" "PF00150" "GH5" "Cellulose" "GH" "Acetivibrio" "VBIAceCel17337" "Acetivibrio_cellulolyticus_CD2" "Acetivibrio_cellulolyticus" "GH_5" 281 592 2.6e-36 220 462 "Firmicutes" "AceCel17337_1973" 2 2
"161" "Acetivibrio_cellulolyticus_CD2:VBIAceCel17337_2261" "PF00404" "DockerinI" "DockI" "Dock" "Acetivibrio" "VBIAceCel17337" "Acetivibrio_cellulolyticus_CD2" "Acetivibrio_cellulolyticus" "Dockerin_1" 21 559 2.3e-08 494 509 "Firmicutes" "AceCel17337_2261" 2 6
"162" "Acetivibrio_cellulolyticus_CD2:VBIAceCel17337_2261" "PF00404" "DockerinI" "DockI" "Dock" "Acetivibrio" "VBIAceCel17337" "Acetivibrio_cellulolyticus_CD2" "Acetivibrio_cellulolyticus" "Dockerin_1" 21 559 2.3e-08 494 509 "Firmicutes" "AceCel17337_2261" 2 6
"163" "Acetivibrio_cellulolyticus_CD2:VBIAceCel17337_2261" "PF00759" "GH9" "Cellulose" "GH" "Acetivibrio" "VBIAceCel17337" "Acetivibrio_cellulolyticus_CD2" "Acetivibrio_cellulolyticus" "GH_9" 410 559 2.3e-122 40 458 "Firmicutes" "AceCel17337_2261" 2 6
"164" "Acetivibrio_cellulolyticus_CD2:VBIAceCel17337_2261" "PF00759" "GH9" "Cellulose" "GH" "Acetivibrio" "VBIAceCel17337" "Acetivibrio_cellulolyticus_CD2" "Acetivibrio_cellulolyticus" "GH_9" 410 559 2.3e-122 40 458 "Firmicutes" "AceCel17337_2261" 2 6
"165" "Acetivibrio_cellulolyticus_CD2:VBIAceCel17337_2261" "PF00404" "DockerinI" "DockI" "Dock" "Acetivibrio" "VBIAceCel17337" "Acetivibrio_cellulolyticus_CD2" "Acetivibrio_cellulolyticus" "Dockerin_1" 21 559 2.3e-08 530 550 "Firmicutes" "AceCel17337_2261" 2 6
"166" "Acetivibrio_cellulolyticus_CD2:VBIAceCel17337_2261" "PF00404" "DockerinI" "DockI" "Dock" "Acetivibrio" "VBIAceCel17337" "Acetivibrio_cellulolyticus_CD2" "Acetivibrio_cellulolyticus" "Dockerin_1" 21 559 2.3e-08 530 550 "Firmicutes" "AceCel17337_2261" 2 6
"167" "Acetivibrio_cellulolyticus_CD2:VBIAceCel17337_2274" "PF00150" "GH5" "Cellulose" "GH" "Acetivibrio" "VBIAceCel17337" "Acetivibrio_cellulolyticus_CD2" "Acetivibrio_cellulolyticus" "GH_5" 281 573 4.1e-60 48 404 "Firmicutes" "AceCel17337_2274" 2 6
"168" "Acetivibrio_cellulolyticus_CD2:VBIAceCel17337_2274" "PF00404" "DockerinI" "DockI" "Dock" "Acetivibrio" "VBIAceCel17337" "Acetivibrio_cellulolyticus_CD2" "Acetivibrio_cellulolyticus" "Dockerin_1" 21 573 4.9e-13 509 529 "Firmicutes" "AceCel17337_2274" 2 6
"169" "Acetivibrio_cellulolyticus_CD2:VBIAceCel17337_2274" "PF00404" "DockerinI" "DockI" "Dock" "Acetivibrio" "VBIAceCel17337" "Acetivibrio_cellulolyticus_CD2" "Acetivibrio_cellulolyticus" "Dockerin_1" 21 573 4.9e-13 509 529 "Firmicutes" "AceCel17337_2274" 2 6
"170" "Acetivibrio_cellulolyticus_CD2:VBIAceCel17337_2274" "PF00404" "DockerinI" "DockI" "Dock" "Acetivibrio" "VBIAceCel17337" "Acetivibrio_cellulolyticus_CD2" "Acetivibrio_cellulolyticus" "Dockerin_1" 21 573 4.9e-13 545 565 "Firmicutes" "AceCel17337_2274" 2 6
"171" "Acetivibrio_cellulolyticus_CD2:VBIAceCel17337_2274" "PF00404" "DockerinI" "DockI" "Dock" "Acetivibrio" "VBIAceCel17337" "Acetivibrio_cellulolyticus_CD2" "Acetivibrio_cellulolyticus" "Dockerin_1" 21 573 4.9e-13 545 565 "Firmicutes" "AceCel17337_2274" 2 6
"172" "Acetivibrio_cellulolyticus_CD2:VBIAceCel17337_2274" "PF00150" "GH5" "Cellulose" "GH" "Acetivibrio" "VBIAceCel17337" "Acetivibrio_cellulolyticus_CD2" "Acetivibrio_cellulolyticus" "GH_5" 281 573 4.1e-60 48 404 "Firmicutes" "AceCel17337_2274" 2 6
"173" "Acetivibrio_cellulolyticus_CD2:VBIAceCel17337_2312" "PF00404" "DockerinI" "DockI" "Dock" "Acetivibrio" "VBIAceCel17337" "Acetivibrio_cellulolyticus_CD2" "Acetivibrio_cellulolyticus" "Dockerin_1" 21 652 2.6e-08 594 614 "Firmicutes" "AceCel17337_2312" 2 8
"174" "Acetivibrio_cellulolyticus_CD2:VBIAceCel17337_2312" "PF00759" "GH9" "Cellulose" "GH" "Acetivibrio" "VBIAceCel17337" "Acetivibrio_cellulolyticus_CD2" "Acetivibrio_cellulolyticus" "GH_9" 410 652 1.4e-83 135 564 "Firmicutes" "AceCel17337_2312" 2 8
"175" "Acetivibrio_cellulolyticus_CD2:VBIAceCel17337_2312" "PF00404" "DockerinI" "DockI" "Dock" "Acetivibrio" "VBIAceCel17337" "Acetivibrio_cellulolyticus_CD2" "Acetivibrio_cellulolyticus" "Dockerin_1" 21 652 2.6e-08 594 614 "Firmicutes" "AceCel17337_2312" 2 8
"176" "Acetivibrio_cellulolyticus_CD2:VBIAceCel17337_2312" "PF00759" "GH9" "Cellulose" "GH" "Acetivibrio" "VBIAceCel17337" "Acetivibrio_cellulolyticus_CD2" "Acetivibrio_cellulolyticus" "GH_9" 410 652 1.4e-83 135 564 "Firmicutes" "AceCel17337_2312" 2 8
"177" "Acetivibrio_cellulolyticus_CD2:VBIAceCel17337_2312" "PF00404" "DockerinI" "DockI" "Dock" "Acetivibrio" "VBIAceCel17337" "Acetivibrio_cellulolyticus_CD2" "Acetivibrio_cellulolyticus" "Dockerin_1" 21 652 2.6e-08 630 647 "Firmicutes" "AceCel17337_2312" 2 8
"178" "Acetivibrio_cellulolyticus_CD2:VBIAceCel17337_2312" "PF00404" "DockerinI" "DockI" "Dock" "Acetivibrio" "VBIAceCel17337" "Acetivibrio_cellulolyticus_CD2" "Acetivibrio_cellulolyticus" "Dockerin_1" 21 652 2.6e-08 630 647 "Firmicutes" "AceCel17337_2312" 2 8
"179" "Acetivibrio_cellulolyticus_CD2:VBIAceCel17337_2312" "PF02927" NA NA NA "Acetivibrio" "VBIAceCel17337" "Acetivibrio_cellulolyticus_CD2" "Acetivibrio_cellulolyticus" "CelD_N" 86 652 3.1e-18 47 123 "Firmicutes" "AceCel17337_2312" 2 8
"180" "Acetivibrio_cellulolyticus_CD2:VBIAceCel17337_2312" "PF02927" NA NA NA "Acetivibrio" "VBIAceCel17337" "Acetivibrio_cellulolyticus_CD2" "Acetivibrio_cellulolyticus" "CelD_N" 86 652 3.1e-18 47 123 "Firmicutes" "AceCel17337_2312" 2 8
"181" "Acetivibrio_cellulolyticus_CD2:VBIAceCel17337_2354" "PF00404" "DockerinI" "DockI" "Dock" "Acetivibrio" "VBIAceCel17337" "Acetivibrio_cellulolyticus_CD2" "Acetivibrio_cellulolyticus" "Dockerin_1" 21 482 1e-12 424 444 "Firmicutes" "AceCel17337_2354" 2 6
"182" "Acetivibrio_cellulolyticus_CD2:VBIAceCel17337_2354" "PF01270" "GH8" "Cellulose" "GH" "Acetivibrio" "VBIAceCel17337" "Acetivibrio_cellulolyticus_CD2" "Acetivibrio_cellulolyticus" "GH_8" 342 482 2.8e-31 98 405 "Firmicutes" "AceCel17337_2354" 2 6
"183" "Acetivibrio_cellulolyticus_CD2:VBIAceCel17337_2354" "PF00404" "DockerinI" "DockI" "Dock" "Acetivibrio" "VBIAceCel17337" "Acetivibrio_cellulolyticus_CD2" "Acetivibrio_cellulolyticus" "Dockerin_1" 21 482 1e-12 458 478 "Firmicutes" "AceCel17337_2354" 2 6
"184" "Acetivibrio_cellulolyticus_CD2:VBIAceCel17337_2354" "PF00404" "DockerinI" "DockI" "Dock" "Acetivibrio" "VBIAceCel17337" "Acetivibrio_cellulolyticus_CD2" "Acetivibrio_cellulolyticus" "Dockerin_1" 21 482 1e-12 424 444 "Firmicutes" "AceCel17337_2354" 2 6
"185" "Acetivibrio_cellulolyticus_CD2:VBIAceCel17337_2354" "PF00404" "DockerinI" "DockI" "Dock" "Acetivibrio" "VBIAceCel17337" "Acetivibrio_cellulolyticus_CD2" "Acetivibrio_cellulolyticus" "Dockerin_1" 21 482 1e-12 458 478 "Firmicutes" "AceCel17337_2354" 2 6
"186" "Acetivibrio_cellulolyticus_CD2:VBIAceCel17337_2354" "PF01270" "GH8" "Cellulose" "GH" "Acetivibrio" "VBIAceCel17337" "Acetivibrio_cellulolyticus_CD2" "Acetivibrio_cellulolyticus" "GH_8" 342 482 2.8e-31 98 405 "Firmicutes" "AceCel17337_2354" 2 6
"187" "Acetivibrio_cellulolyticus_CD2:VBIAceCel17337_2380" "PF01270" "GH8" "Cellulose" "GH" "Acetivibrio" "VBIAceCel17337" "Acetivibrio_cellulolyticus_CD2" "Acetivibrio_cellulolyticus" "GH_8" 342 830 7.2e-48 40 357 "Firmicutes" "AceCel17337_2380" 2 4
"188" "Acetivibrio_cellulolyticus_CD2:VBIAceCel17337_2380" "PF01270" "GH8" "Cellulose" "GH" "Acetivibrio" "VBIAceCel17337" "Acetivibrio_cellulolyticus_CD2" "Acetivibrio_cellulolyticus" "GH_8" 342 830 7.2e-48 40 357 "Firmicutes" "AceCel17337_2380" 2 4
"189" "Acetivibrio_cellulolyticus_CD2:VBIAceCel17337_2380" "PF07833" NA NA NA "Acetivibrio" "VBIAceCel17337" "Acetivibrio_cellulolyticus_CD2" "Acetivibrio_cellulolyticus" "Cu_amine_oxidN1" 93 830 5.2e-27 514 600 "Firmicutes" "AceCel17337_2380" 2 4
"190" "Acetivibrio_cellulolyticus_CD2:VBIAceCel17337_2380" "PF07833" NA NA NA "Acetivibrio" "VBIAceCel17337" "Acetivibrio_cellulolyticus_CD2" "Acetivibrio_cellulolyticus" "Cu_amine_oxidN1" 93 830 5.2e-27 514 600 "Firmicutes" "AceCel17337_2380" 2 4
"191" "Acetivibrio_cellulolyticus_CD2:VBIAceCel17337_2555" "PF00150" "GH5" "Cellulose" "GH" "Acetivibrio" "VBIAceCel17337" "Acetivibrio_cellulolyticus_CD2" "Acetivibrio_cellulolyticus" "GH_5" 281 575 4.4e-67 50 414 "Firmicutes" "AceCel17337_2555" 2 2
"192" "Acetivibrio_cellulolyticus_CD2:VBIAceCel17337_2555" "PF00150" "GH5" "Cellulose" "GH" "Acetivibrio" "VBIAceCel17337" "Acetivibrio_cellulolyticus_CD2" "Acetivibrio_cellulolyticus" "GH_5" 281 575 4.4e-67 50 414 "Firmicutes" "AceCel17337_2555" 2 2
"193" "Acetivibrio_cellulolyticus_CD2:VBIAceCel17337_2772" "PF00404" "DockerinI" "DockI" "Dock" "Acetivibrio" "VBIAceCel17337" "Acetivibrio_cellulolyticus_CD2" "Acetivibrio_cellulolyticus" "Dockerin_1" 21 469 5.3e-11 440 460 "Firmicutes" "AceCel17337_2772" 2 6
"194" "Acetivibrio_cellulolyticus_CD2:VBIAceCel17337_2772" "PF00404" "DockerinI" "DockI" "Dock" "Acetivibrio" "VBIAceCel17337" "Acetivibrio_cellulolyticus_CD2" "Acetivibrio_cellulolyticus" "Dockerin_1" 21 469 5.3e-11 404 424 "Firmicutes" "AceCel17337_2772" 2 6
"195" "Acetivibrio_cellulolyticus_CD2:VBIAceCel17337_2772" "PF00150" "GH5" "Cellulose" "GH" "Acetivibrio" "VBIAceCel17337" "Acetivibrio_cellulolyticus_CD2" "Acetivibrio_cellulolyticus" "GH_5" 281 469 1.6e-14 75 359 "Firmicutes" "AceCel17337_2772" 2 6
"196" "Acetivibrio_cellulolyticus_CD2:VBIAceCel17337_2772" "PF00404" "DockerinI" "DockI" "Dock" "Acetivibrio" "VBIAceCel17337" "Acetivibrio_cellulolyticus_CD2" "Acetivibrio_cellulolyticus" "Dockerin_1" 21 469 5.3e-11 404 424 "Firmicutes" "AceCel17337_2772" 2 6
"197" "Acetivibrio_cellulolyticus_CD2:VBIAceCel17337_2772" "PF00404" "DockerinI" "DockI" "Dock" "Acetivibrio" "VBIAceCel17337" "Acetivibrio_cellulolyticus_CD2" "Acetivibrio_cellulolyticus" "Dockerin_1" 21 469 5.3e-11 440 460 "Firmicutes" "AceCel17337_2772" 2 6
"198" "Acetivibrio_cellulolyticus_CD2:VBIAceCel17337_2772" "PF00150" "GH5" "Cellulose" "GH" "Acetivibrio" "VBIAceCel17337" "Acetivibrio_cellulolyticus_CD2" "Acetivibrio_cellulolyticus" "GH_5" 281 469 1.6e-14 75 359 "Firmicutes" "AceCel17337_2772" 2 6
"199" "Acetivibrio_cellulolyticus_CD2:VBIAceCel17337_2863" "PF00457" "GH11" "Xylan" "GH" "Acetivibrio" "VBIAceCel17337" "Acetivibrio_cellulolyticus_CD2" "Acetivibrio_cellulolyticus" "GH_11" 178 679 7.4e-69 42 223 "Firmicutes" "AceCel17337_2863" 2 10
"200" "Acetivibrio_cellulolyticus_CD2:VBIAceCel17337_2863" "PF00457" "GH11" "Xylan" "GH" "Acetivibrio" "VBIAceCel17337" "Acetivibrio_cellulolyticus_CD2" "Acetivibrio_cellulolyticus" "GH_11" 178 679 7.4e-69 42 223 "Firmicutes" "AceCel17337_2863" 2 10
"201" "Acetivibrio_cellulolyticus_CD2:VBIAceCel17337_2863" "PF00404" "DockerinI" "DockI" "Dock" "Acetivibrio" "VBIAceCel17337" "Acetivibrio_cellulolyticus_CD2" "Acetivibrio_cellulolyticus" "Dockerin_1" 21 679 2.8e-08 389 409 "Firmicutes" "AceCel17337_2863" 2 10
"202" "Acetivibrio_cellulolyticus_CD2:VBIAceCel17337_2863" "PF03422" "CBM6" "cCellulose" "CBM" "Acetivibrio" "VBIAceCel17337" "Acetivibrio_cellulolyticus_CD2" "Acetivibrio_cellulolyticus" "CBM_6" 125 679 2.5e-25 258 372 "Firmicutes" "AceCel17337_2863" 2 10
"203" "Acetivibrio_cellulolyticus_CD2:VBIAceCel17337_2863" "PF03422" "CBM6" "cCellulose" "CBM" "Acetivibrio" "VBIAceCel17337" "Acetivibrio_cellulolyticus_CD2" "Acetivibrio_cellulolyticus" "CBM_6" 125 679 2.5e-25 258 372 "Firmicutes" "AceCel17337_2863" 2 10
"204" "Acetivibrio_cellulolyticus_CD2:VBIAceCel17337_2863" "PF00404" "DockerinI" "DockI" "Dock" "Acetivibrio" "VBIAceCel17337" "Acetivibrio_cellulolyticus_CD2" "Acetivibrio_cellulolyticus" "Dockerin_1" 21 679 2.8e-08 420 440 "Firmicutes" "AceCel17337_2863" 2 10
"205" "Acetivibrio_cellulolyticus_CD2:VBIAceCel17337_2863" "PF00404" "DockerinI" "DockI" "Dock" "Acetivibrio" "VBIAceCel17337" "Acetivibrio_cellulolyticus_CD2" "Acetivibrio_cellulolyticus" "Dockerin_1" 21 679 2.8e-08 389 409 "Firmicutes" "AceCel17337_2863" 2 10
"206" "Acetivibrio_cellulolyticus_CD2:VBIAceCel17337_2863" "PF01522" NA NA NA "Acetivibrio" "VBIAceCel17337" "Acetivibrio_cellulolyticus_CD2" "Acetivibrio_cellulolyticus" "Polysacc_deac_1" 124 679 2e-29 474 587 "Firmicutes" "AceCel17337_2863" 2 10
"207" "Acetivibrio_cellulolyticus_CD2:VBIAceCel17337_2863" "PF00404" "DockerinI" "DockI" "Dock" "Acetivibrio" "VBIAceCel17337" "Acetivibrio_cellulolyticus_CD2" "Acetivibrio_cellulolyticus" "Dockerin_1" 21 679 2.8e-08 420 440 "Firmicutes" "AceCel17337_2863" 2 10
"208" "Acetivibrio_cellulolyticus_CD2:VBIAceCel17337_2863" "PF01522" NA NA NA "Acetivibrio" "VBIAceCel17337" "Acetivibrio_cellulolyticus_CD2" "Acetivibrio_cellulolyticus" "Polysacc_deac_1" 124 679 2e-29 474 587 "Firmicutes" "AceCel17337_2863" 2 10
"209" "Acetivibrio_cellulolyticus_CD2:VBIAceCel17337_2988" "PF07833" NA NA NA "Acetivibrio" "VBIAceCel17337" "Acetivibrio_cellulolyticus_CD2" "Acetivibrio_cellulolyticus" "Cu_amine_oxidN1" 93 418 4.6e-33 50 141 "Firmicutes" "AceCel17337_2988" 2 4
"210" "Acetivibrio_cellulolyticus_CD2:VBIAceCel17337_2988" "PF00704" "GH18" "Chitin" "GH" "Acetivibrio" "VBIAceCel17337" "Acetivibrio_cellulolyticus_CD2" "Acetivibrio_cellulolyticus" "GH_18" 282 418 1.4e-15 152 398 "Firmicutes" "AceCel17337_2988" 2 4
"211" "Acetivibrio_cellulolyticus_CD2:VBIAceCel17337_2988" "PF07833" NA NA NA "Acetivibrio" "VBIAceCel17337" "Acetivibrio_cellulolyticus_CD2" "Acetivibrio_cellulolyticus" "Cu_amine_oxidN1" 93 418 4.6e-33 50 141 "Firmicutes" "AceCel17337_2988" 2 4
"212" "Acetivibrio_cellulolyticus_CD2:VBIAceCel17337_2988" "PF00704" "GH18" "Chitin" "GH" "Acetivibrio" "VBIAceCel17337" "Acetivibrio_cellulolyticus_CD2" "Acetivibrio_cellulolyticus" "GH_18" 282 418 1.4e-15 152 398 "Firmicutes" "AceCel17337_2988" 2 4
"213" "Acetivibrio_cellulolyticus_CD2:VBIAceCel17337_2998" "PF02011" "GH48" "Cellulose" "GH" "Acetivibrio" "VBIAceCel17337" "Acetivibrio_cellulolyticus_CD2" "Acetivibrio_cellulolyticus" "GH_48" 622 718 7.6e-274 30 645 "Firmicutes" "AceCel17337_2998" 2 2
"214" "Acetivibrio_cellulolyticus_CD2:VBIAceCel17337_2998" "PF02011" "GH48" "Cellulose" "GH" "Acetivibrio" "VBIAceCel17337" "Acetivibrio_cellulolyticus_CD2" "Acetivibrio_cellulolyticus" "GH_48" 622 718 7.6e-274 30 645 "Firmicutes" "AceCel17337_2998" 2 2
"215" "Acetivibrio_cellulolyticus_CD2:VBIAceCel17337_3009" "PF07745" "GH53" "OPP" "GH" "Acetivibrio" "VBIAceCel17337" "Acetivibrio_cellulolyticus_CD2" "Acetivibrio_cellulolyticus" "GH_53" 340 452 1.4e-98 39 324 "Firmicutes" "AceCel17337_3009" 4 8
"216" "Acetivibrio_cellulolyticus_CD2:VBIAceCel17337_3009" "PF00404" "DockerinI" "DockI" "Dock" "Acetivibrio" "VBIAceCel17337" "Acetivibrio_cellulolyticus_CD2" "Acetivibrio_cellulolyticus" "Dockerin_1" 21 452 3.9e-13 386 406 "Firmicutes" "AceCel17337_3009" 4 8
"217" "Acetivibrio_cellulolyticus_CD2:VBIAceCel17337_3009" "PF00404" "DockerinI" "DockI" "Dock" "Acetivibrio" "VBIAceCel17337" "Acetivibrio_cellulolyticus_CD2" "Acetivibrio_cellulolyticus" "Dockerin_1" 21 452 3.9e-13 422 442 "Firmicutes" "AceCel17337_3009" 4 8
"218" "Acetivibrio_cellulolyticus_CD2:VBIAceCel17337_3009" "PF00150" "GH5" "Cellulose" "GH" "Acetivibrio" "VBIAceCel17337" "Acetivibrio_cellulolyticus_CD2" "Acetivibrio_cellulolyticus" "GH_5" 281 452 6.9e-08 47 316 "Firmicutes" "AceCel17337_3009" 4 8
"219" "Acetivibrio_cellulolyticus_CD2:VBIAceCel17337_3009" "PF00404" "DockerinI" "DockI" "Dock" "Acetivibrio" "VBIAceCel17337" "Acetivibrio_cellulolyticus_CD2" "Acetivibrio_cellulolyticus" "Dockerin_1" 21 452 3.9e-13 386 406 "Firmicutes" "AceCel17337_3009" 4 8
"220" "Acetivibrio_cellulolyticus_CD2:VBIAceCel17337_3009" "PF00150" "GH5" "Cellulose" "GH" "Acetivibrio" "VBIAceCel17337" "Acetivibrio_cellulolyticus_CD2" "Acetivibrio_cellulolyticus" "GH_5" 281 452 6.9e-08 47 316 "Firmicutes" "AceCel17337_3009" 4 8
"221" "Acetivibrio_cellulolyticus_CD2:VBIAceCel17337_3009" "PF07745" "GH53" "OPP" "GH" "Acetivibrio" "VBIAceCel17337" "Acetivibrio_cellulolyticus_CD2" "Acetivibrio_cellulolyticus" "GH_53" 340 452 1.4e-98 39 324 "Firmicutes" "AceCel17337_3009" 4 8
"222" "Acetivibrio_cellulolyticus_CD2:VBIAceCel17337_3009" "PF00404" "DockerinI" "DockI" "Dock" "Acetivibrio" "VBIAceCel17337" "Acetivibrio_cellulolyticus_CD2" "Acetivibrio_cellulolyticus" "Dockerin_1" 21 452 3.9e-13 422 442 "Firmicutes" "AceCel17337_3009" 4 8
"223" "Acetivibrio_cellulolyticus_CD2:VBIAceCel17337_3010" "PF00404" "DockerinI" "DockI" "Dock" "Acetivibrio" "VBIAceCel17337" "Acetivibrio_cellulolyticus_CD2" "Acetivibrio_cellulolyticus" "Dockerin_1" 21 557 1.1e-13 491 511 "Firmicutes" "AceCel17337_3010" 2 6
"224" "Acetivibrio_cellulolyticus_CD2:VBIAceCel17337_3010" "PF02055" "GH30" "Xylan" "GH" "Acetivibrio" "VBIAceCel17337" "Acetivibrio_cellulolyticus_CD2" "Acetivibrio_cellulolyticus" "GH_30" 496 557 1.7e-15 25 419 "Firmicutes" "AceCel17337_3010" 2 6
"225" "Acetivibrio_cellulolyticus_CD2:VBIAceCel17337_3010" "PF00404" "DockerinI" "DockI" "Dock" "Acetivibrio" "VBIAceCel17337" "Acetivibrio_cellulolyticus_CD2" "Acetivibrio_cellulolyticus" "Dockerin_1" 21 557 1.1e-13 527 547 "Firmicutes" "AceCel17337_3010" 2 6
"226" "Acetivibrio_cellulolyticus_CD2:VBIAceCel17337_3010" "PF00404" "DockerinI" "DockI" "Dock" "Acetivibrio" "VBIAceCel17337" "Acetivibrio_cellulolyticus_CD2" "Acetivibrio_cellulolyticus" "Dockerin_1" 21 557 1.1e-13 527 547 "Firmicutes" "AceCel17337_3010" 2 6
"227" "Acetivibrio_cellulolyticus_CD2:VBIAceCel17337_3010" "PF00404" "DockerinI" "DockI" "Dock" "Acetivibrio" "VBIAceCel17337" "Acetivibrio_cellulolyticus_CD2" "Acetivibrio_cellulolyticus" "Dockerin_1" 21 557 1.1e-13 491 511 "Firmicutes" "AceCel17337_3010" 2 6
"228" "Acetivibrio_cellulolyticus_CD2:VBIAceCel17337_3010" "PF02055" "GH30" "Xylan" "GH" "Acetivibrio" "VBIAceCel17337" "Acetivibrio_cellulolyticus_CD2" "Acetivibrio_cellulolyticus" "GH_30" 496 557 1.7e-15 25 419 "Firmicutes" "AceCel17337_3010" 2 6
"229" "Acetivibrio_cellulolyticus_CD2:VBIAceCel17337_3034" "PF00704" "GH18" "Chitin" "GH" "Acetivibrio" "VBIAceCel17337" "Acetivibrio_cellulolyticus_CD2" "Acetivibrio_cellulolyticus" "GH_18" 282 605 9.8e-34 304 590 "Firmicutes" "AceCel17337_3034" 2 4
"230" "Acetivibrio_cellulolyticus_CD2:VBIAceCel17337_3034" "PF00704" "GH18" "Chitin" "GH" "Acetivibrio" "VBIAceCel17337" "Acetivibrio_cellulolyticus_CD2" "Acetivibrio_cellulolyticus" "GH_18" 282 605 9.8e-34 304 590 "Firmicutes" "AceCel17337_3034" 2 4
"231" "Acetivibrio_cellulolyticus_CD2:VBIAceCel17337_3034" "PF00942" "CBM3" "cCellulose" "CBM" "Acetivibrio" "VBIAceCel17337" "Acetivibrio_cellulolyticus_CD2" "Acetivibrio_cellulolyticus" "CBM_3" 82 605 7.1e-22 47 125 "Firmicutes" "AceCel17337_3034" 2 4
"232" "Acetivibrio_cellulolyticus_CD2:VBIAceCel17337_3034" "PF00942" "CBM3" "cCellulose" "CBM" "Acetivibrio" "VBIAceCel17337" "Acetivibrio_cellulolyticus_CD2" "Acetivibrio_cellulolyticus" "CBM_3" 82 605 7.1e-22 47 125 "Firmicutes" "AceCel17337_3034" 2 4
"233" "Acetivibrio_cellulolyticus_CD2:VBIAceCel17337_3081" "PF00150" "GH5" "Cellulose" "GH" "Acetivibrio" "VBIAceCel17337" "Acetivibrio_cellulolyticus_CD2" "Acetivibrio_cellulolyticus" "GH_5" 281 550 6.2e-63 57 394 "Firmicutes" "AceCel17337_3081" 2 2
"234" "Acetivibrio_cellulolyticus_CD2:VBIAceCel17337_3081" "PF00150" "GH5" "Cellulose" "GH" "Acetivibrio" "VBIAceCel17337" "Acetivibrio_cellulolyticus_CD2" "Acetivibrio_cellulolyticus" "GH_5" 281 550 6.2e-63 57 394 "Firmicutes" "AceCel17337_3081" 2 2
"235" "Acetivibrio_cellulolyticus_CD2:VBIAceCel17337_3134" "PF00759" "GH9" "Cellulose" "GH" "Acetivibrio" "VBIAceCel17337" "Acetivibrio_cellulolyticus_CD2" "Acetivibrio_cellulolyticus" "GH_9" 410 803 2.8e-113 42 510 "Firmicutes" "AceCel17337_3134" 2 4
"236" "Acetivibrio_cellulolyticus_CD2:VBIAceCel17337_3134" "PF00404" "DockerinI" "DockI" "Dock" "Acetivibrio" "VBIAceCel17337" "Acetivibrio_cellulolyticus_CD2" "Acetivibrio_cellulolyticus" "Dockerin_1" 21 803 3e-07 737 757 "Firmicutes" "AceCel17337_3134" 2 4
"237" "Acetivibrio_cellulolyticus_CD2:VBIAceCel17337_3134" "PF00404" "DockerinI" "DockI" "Dock" "Acetivibrio" "VBIAceCel17337" "Acetivibrio_cellulolyticus_CD2" "Acetivibrio_cellulolyticus" "Dockerin_1" 21 803 3e-07 737 757 "Firmicutes" "AceCel17337_3134" 2 4
"238" "Acetivibrio_cellulolyticus_CD2:VBIAceCel17337_3134" "PF00759" "GH9" "Cellulose" "GH" "Acetivibrio" "VBIAceCel17337" "Acetivibrio_cellulolyticus_CD2" "Acetivibrio_cellulolyticus" "GH_9" 410 803 2.8e-113 42 510 "Firmicutes" "AceCel17337_3134" 2 4
"239" "Acetivibrio_cellulolyticus_CD2:VBIAceCel17337_3200" "PF03422" "CBM6" "cCellulose" "CBM" "Acetivibrio" "VBIAceCel17337" "Acetivibrio_cellulolyticus_CD2" "Acetivibrio_cellulolyticus" "CBM_6" 125 893 3.2e-35 351 464 "Firmicutes" "AceCel17337_3200" 2 4
"240" "Acetivibrio_cellulolyticus_CD2:VBIAceCel17337_3200" "PF03422" "CBM6" "cCellulose" "CBM" "Acetivibrio" "VBIAceCel17337" "Acetivibrio_cellulolyticus_CD2" "Acetivibrio_cellulolyticus" "CBM_6" 125 893 3.2e-35 351 464 "Firmicutes" "AceCel17337_3200" 2 4
"241" "Acetivibrio_cellulolyticus_CD2:VBIAceCel17337_3200" "PF00331" "GH10" "Xylan" "GH" "Acetivibrio" "VBIAceCel17337" "Acetivibrio_cellulolyticus_CD2" "Acetivibrio_cellulolyticus" "GH_10" 316 893 6.9e-117 573 889 "Firmicutes" "AceCel17337_3200" 2 4
"242" "Acetivibrio_cellulolyticus_CD2:VBIAceCel17337_3200" "PF00331" "GH10" "Xylan" "GH" "Acetivibrio" "VBIAceCel17337" "Acetivibrio_cellulolyticus_CD2" "Acetivibrio_cellulolyticus" "GH_10" 316 893 6.9e-117 573 889 "Firmicutes" "AceCel17337_3200" 2 4
"243" "Acetivibrio_cellulolyticus_CD2:VBIAceCel17337_3225" "PF00331" "GH10" "Xylan" "GH" "Acetivibrio" "VBIAceCel17337" "Acetivibrio_cellulolyticus_CD2" "Acetivibrio_cellulolyticus" "GH_10" 316 553 1.1e-62 49 304 "Firmicutes" "AceCel17337_3225" 2 8
"244" "Acetivibrio_cellulolyticus_CD2:VBIAceCel17337_3225" "PF00404" "DockerinI" "DockI" "Dock" "Acetivibrio" "VBIAceCel17337" "Acetivibrio_cellulolyticus_CD2" "Acetivibrio_cellulolyticus" "Dockerin_1" 21 553 2e-09 526 546 "Firmicutes" "AceCel17337_3225" 2 8
"245" "Acetivibrio_cellulolyticus_CD2:VBIAceCel17337_3225" "PF03422" "CBM6" "cCellulose" "CBM" "Acetivibrio" "VBIAceCel17337" "Acetivibrio_cellulolyticus_CD2" "Acetivibrio_cellulolyticus" "CBM_6" 125 553 5.4e-36 365 482 "Firmicutes" "AceCel17337_3225" 2 8
"246" "Acetivibrio_cellulolyticus_CD2:VBIAceCel17337_3225" "PF00404" "DockerinI" "DockI" "Dock" "Acetivibrio" "VBIAceCel17337" "Acetivibrio_cellulolyticus_CD2" "Acetivibrio_cellulolyticus" "Dockerin_1" 21 553 2e-09 492 508 "Firmicutes" "AceCel17337_3225" 2 8
"247" "Acetivibrio_cellulolyticus_CD2:VBIAceCel17337_3225" "PF00331" "GH10" "Xylan" "GH" "Acetivibrio" "VBIAceCel17337" "Acetivibrio_cellulolyticus_CD2" "Acetivibrio_cellulolyticus" "GH_10" 316 553 1.1e-62 49 304 "Firmicutes" "AceCel17337_3225" 2 8
"248" "Acetivibrio_cellulolyticus_CD2:VBIAceCel17337_3225" "PF00404" "DockerinI" "DockI" "Dock" "Acetivibrio" "VBIAceCel17337" "Acetivibrio_cellulolyticus_CD2" "Acetivibrio_cellulolyticus" "Dockerin_1" 21 553 2e-09 526 546 "Firmicutes" "AceCel17337_3225" 2 8
"249" "Acetivibrio_cellulolyticus_CD2:VBIAceCel17337_3225" "PF00404" "DockerinI" "DockI" "Dock" "Acetivibrio" "VBIAceCel17337" "Acetivibrio_cellulolyticus_CD2" "Acetivibrio_cellulolyticus" "Dockerin_1" 21 553 2e-09 492 508 "Firmicutes" "AceCel17337_3225" 2 8
"250" "Acetivibrio_cellulolyticus_CD2:VBIAceCel17337_3225" "PF03422" "CBM6" "cCellulose" "CBM" "Acetivibrio" "VBIAceCel17337" "Acetivibrio_cellulolyticus_CD2" "Acetivibrio_cellulolyticus" "CBM_6" 125 553 5.4e-36 365 482 "Firmicutes" "AceCel17337_3225" 2 8
"251" "Acetivibrio_cellulolyticus_CD2:VBIAceCel17337_3306" "PF08239" NA NA NA "Acetivibrio" "VBIAceCel17337" "Acetivibrio_cellulolyticus_CD2" "Acetivibrio_cellulolyticus" "SH3_3" 55 503 1.6e-10 107 154 "Firmicutes" "AceCel17337_3306" 6 8
"252" "Acetivibrio_cellulolyticus_CD2:VBIAceCel17337_3306" "PF01476" "GH25" "LY" "GH" "Acetivibrio" "VBIAceCel17337" "Acetivibrio_cellulolyticus_CD2" "Acetivibrio_cellulolyticus" "LysM" 44 503 4.8e-31 3 45 "Firmicutes" "AceCel17337_3306" 6 8
"253" "Acetivibrio_cellulolyticus_CD2:VBIAceCel17337_3306" "PF01476" "GH25" "LY" "GH" "Acetivibrio" "VBIAceCel17337" "Acetivibrio_cellulolyticus_CD2" "Acetivibrio_cellulolyticus" "LysM" 44 503 4.8e-31 54 96 "Firmicutes" "AceCel17337_3306" 6 8
"254" "Acetivibrio_cellulolyticus_CD2:VBIAceCel17337_3306" "PF01476" "GH25" "LY" "GH" "Acetivibrio" "VBIAceCel17337" "Acetivibrio_cellulolyticus_CD2" "Acetivibrio_cellulolyticus" "LysM" 44 503 4.8e-31 3 45 "Firmicutes" "AceCel17337_3306" 6 8
"255" "Acetivibrio_cellulolyticus_CD2:VBIAceCel17337_3306" "PF00704" "GH18" "Chitin" "GH" "Acetivibrio" "VBIAceCel17337" "Acetivibrio_cellulolyticus_CD2" "Acetivibrio_cellulolyticus" "GH_18" 282 503 5.5e-29 220 485 "Firmicutes" "AceCel17337_3306" 6 8
"256" "Acetivibrio_cellulolyticus_CD2:VBIAceCel17337_3306" "PF08239" NA NA NA "Acetivibrio" "VBIAceCel17337" "Acetivibrio_cellulolyticus_CD2" "Acetivibrio_cellulolyticus" "SH3_3" 55 503 1.6e-10 107 154 "Firmicutes" "AceCel17337_3306" 6 8
"257" "Acetivibrio_cellulolyticus_CD2:VBIAceCel17337_3306" "PF00704" "GH18" "Chitin" "GH" "Acetivibrio" "VBIAceCel17337" "Acetivibrio_cellulolyticus_CD2" "Acetivibrio_cellulolyticus" "GH_18" 282 503 5.5e-29 220 485 "Firmicutes" "AceCel17337_3306" 6 8
"258" "Acetivibrio_cellulolyticus_CD2:VBIAceCel17337_3306" "PF01476" "GH25" "LY" "GH" "Acetivibrio" "VBIAceCel17337" "Acetivibrio_cellulolyticus_CD2" "Acetivibrio_cellulolyticus" "LysM" 44 503 4.8e-31 54 96 "Firmicutes" "AceCel17337_3306" 6 8
"259" "Acetivibrio_cellulolyticus_CD2:VBIAceCel17337_3340" "PF00150" "GH5" "Cellulose" "GH" "Acetivibrio" "VBIAceCel17337" "Acetivibrio_cellulolyticus_CD2" "Acetivibrio_cellulolyticus" "GH_5" 281 397 1.6e-39 93 352 "Firmicutes" "AceCel17337_3340" 2 2
"260" "Acetivibrio_cellulolyticus_CD2:VBIAceCel17337_3340" "PF00150" "GH5" "Cellulose" "GH" "Acetivibrio" "VBIAceCel17337" "Acetivibrio_cellulolyticus_CD2" "Acetivibrio_cellulolyticus" "GH_5" 281 397 1.6e-39 93 352 "Firmicutes" "AceCel17337_3340" 2 2
"261" "Acetivibrio_cellulolyticus_CD2:VBIAceCel17337_3527" "PF02055" "GH30" "Xylan" "GH" "Acetivibrio" "VBIAceCel17337" "Acetivibrio_cellulolyticus_CD2" "Acetivibrio_cellulolyticus" "GH_30" 496 561 3.4e-15 20 415 "Firmicutes" "AceCel17337_3527" 2 6
"262" "Acetivibrio_cellulolyticus_CD2:VBIAceCel17337_3527" "PF00404" "DockerinI" "DockI" "Dock" "Acetivibrio" "VBIAceCel17337" "Acetivibrio_cellulolyticus_CD2" "Acetivibrio_cellulolyticus" "Dockerin_1" 21 561 7.7e-15 529 549 "Firmicutes" "AceCel17337_3527" 2 6
"263" "Acetivibrio_cellulolyticus_CD2:VBIAceCel17337_3527" "PF00404" "DockerinI" "DockI" "Dock" "Acetivibrio" "VBIAceCel17337" "Acetivibrio_cellulolyticus_CD2" "Acetivibrio_cellulolyticus" "Dockerin_1" 21 561 7.7e-15 493 513 "Firmicutes" "AceCel17337_3527" 2 6
"264" "Acetivibrio_cellulolyticus_CD2:VBIAceCel17337_3527" "PF00404" "DockerinI" "DockI" "Dock" "Acetivibrio" "VBIAceCel17337" "Acetivibrio_cellulolyticus_CD2" "Acetivibrio_cellulolyticus" "Dockerin_1" 21 561 7.7e-15 529 549 "Firmicutes" "AceCel17337_3527" 2 6
"265" "Acetivibrio_cellulolyticus_CD2:VBIAceCel17337_3527" "PF02055" "GH30" "Xylan" "GH" "Acetivibrio" "VBIAceCel17337" "Acetivibrio_cellulolyticus_CD2" "Acetivibrio_cellulolyticus" "GH_30" 496 561 3.4e-15 20 415 "Firmicutes" "AceCel17337_3527" 2 6
"266" "Acetivibrio_cellulolyticus_CD2:VBIAceCel17337_3527" "PF00404" "DockerinI" "DockI" "Dock" "Acetivibrio" "VBIAceCel17337" "Acetivibrio_cellulolyticus_CD2" "Acetivibrio_cellulolyticus" "Dockerin_1" 21 561 7.7e-15 493 513 "Firmicutes" "AceCel17337_3527" 2 6
"267" "Acetivibrio_cellulolyticus_CD2:VBIAceCel17337_3816" "PF00942" "CBM3" "cCellulose" "CBM" "Acetivibrio" "VBIAceCel17337" "Acetivibrio_cellulolyticus_CD2" "Acetivibrio_cellulolyticus" "CBM_3" 82 1551 3.1e-41 1206 1282 "Firmicutes" "AceCel17337_3816" 4 8
"268" "Acetivibrio_cellulolyticus_CD2:VBIAceCel17337_3816" "PF00942" "CBM3" "cCellulose" "CBM" "Acetivibrio" "VBIAceCel17337" "Acetivibrio_cellulolyticus_CD2" "Acetivibrio_cellulolyticus" "CBM_3" 82 1551 3.1e-41 1206 1282 "Firmicutes" "AceCel17337_3816" 4 8
"269" "Acetivibrio_cellulolyticus_CD2:VBIAceCel17337_3816" "PF00942" "CBM3" "cCellulose" "CBM" "Acetivibrio" "VBIAceCel17337" "Acetivibrio_cellulolyticus_CD2" "Acetivibrio_cellulolyticus" "CBM_3" 82 1551 3.1e-41 1409 1487 "Firmicutes" "AceCel17337_3816" 4 8
"270" "Acetivibrio_cellulolyticus_CD2:VBIAceCel17337_3816" "PF00942" "CBM3" "cCellulose" "CBM" "Acetivibrio" "VBIAceCel17337" "Acetivibrio_cellulolyticus_CD2" "Acetivibrio_cellulolyticus" "CBM_3" 82 1551 3.1e-41 1409 1487 "Firmicutes" "AceCel17337_3816" 4 8
"271" "Acetivibrio_cellulolyticus_CD2:VBIAceCel17337_3816" "PF00759" "GH9" "Cellulose" "GH" "Acetivibrio" "VBIAceCel17337" "Acetivibrio_cellulolyticus_CD2" "Acetivibrio_cellulolyticus" "GH_9" 410 1551 7.6e-138 744 1174 "Firmicutes" "AceCel17337_3816" 4 8
"272" "Acetivibrio_cellulolyticus_CD2:VBIAceCel17337_3816" "PF02011" "GH48" "Cellulose" "GH" "Acetivibrio" "VBIAceCel17337" "Acetivibrio_cellulolyticus_CD2" "Acetivibrio_cellulolyticus" "GH_48" 622 1551 6.9e-297 59 680 "Firmicutes" "AceCel17337_3816" 4 8
"273" "Acetivibrio_cellulolyticus_CD2:VBIAceCel17337_3816" "PF02011" "GH48" "Cellulose" "GH" "Acetivibrio" "VBIAceCel17337" "Acetivibrio_cellulolyticus_CD2" "Acetivibrio_cellulolyticus" "GH_48" 622 1551 6.9e-297 59 680 "Firmicutes" "AceCel17337_3816" 4 8
"274" "Acetivibrio_cellulolyticus_CD2:VBIAceCel17337_3816" "PF00759" "GH9" "Cellulose" "GH" "Acetivibrio" "VBIAceCel17337" "Acetivibrio_cellulolyticus_CD2" "Acetivibrio_cellulolyticus" "GH_9" 410 1551 7.6e-138 744 1174 "Firmicutes" "AceCel17337_3816" 4 8
"275" "Acetivibrio_cellulolyticus_CD2:VBIAceCel17337_3873" "PF00404" "DockerinI" "DockI" "Dock" "Acetivibrio" "VBIAceCel17337" "Acetivibrio_cellulolyticus_CD2" "Acetivibrio_cellulolyticus" "Dockerin_1" 21 960 8.7e-11 899 919 "Firmicutes" "AceCel17337_3873" 2 10
"276" "Acetivibrio_cellulolyticus_CD2:VBIAceCel17337_3873" "PF00404" "DockerinI" "DockI" "Dock" "Acetivibrio" "VBIAceCel17337" "Acetivibrio_cellulolyticus_CD2" "Acetivibrio_cellulolyticus" "Dockerin_1" 21 960 8.7e-11 899 919 "Firmicutes" "AceCel17337_3873" 2 10
"277" "Acetivibrio_cellulolyticus_CD2:VBIAceCel17337_3873" "PF00404" "DockerinI" "DockI" "Dock" "Acetivibrio" "VBIAceCel17337" "Acetivibrio_cellulolyticus_CD2" "Acetivibrio_cellulolyticus" "Dockerin_1" 21 960 8.7e-11 934 954 "Firmicutes" "AceCel17337_3873" 2 10
"278" "Acetivibrio_cellulolyticus_CD2:VBIAceCel17337_3873" "PF00942" "CBM3" "cCellulose" "CBM" "Acetivibrio" "VBIAceCel17337" "Acetivibrio_cellulolyticus_CD2" "Acetivibrio_cellulolyticus" "CBM_3" 82 960 1.3e-35 574 655 "Firmicutes" "AceCel17337_3873" 2 10
"279" "Acetivibrio_cellulolyticus_CD2:VBIAceCel17337_3873" "PF00404" "DockerinI" "DockI" "Dock" "Acetivibrio" "VBIAceCel17337" "Acetivibrio_cellulolyticus_CD2" "Acetivibrio_cellulolyticus" "Dockerin_1" 21 960 8.7e-11 934 954 "Firmicutes" "AceCel17337_3873" 2 10
"280" "Acetivibrio_cellulolyticus_CD2:VBIAceCel17337_3873" "PF00942" "CBM3" "cCellulose" "CBM" "Acetivibrio" "VBIAceCel17337" "Acetivibrio_cellulolyticus_CD2" "Acetivibrio_cellulolyticus" "CBM_3" 82 960 1.3e-35 747 826 "Firmicutes" "AceCel17337_3873" 2 10
"281" "Acetivibrio_cellulolyticus_CD2:VBIAceCel17337_3873" "PF00759" "GH9" "Cellulose" "GH" "Acetivibrio" "VBIAceCel17337" "Acetivibrio_cellulolyticus_CD2" "Acetivibrio_cellulolyticus" "GH_9" 410 960 1.6e-111 61 538 "Firmicutes" "AceCel17337_3873" 2 10
"282" "Acetivibrio_cellulolyticus_CD2:VBIAceCel17337_3873" "PF00942" "CBM3" "cCellulose" "CBM" "Acetivibrio" "VBIAceCel17337" "Acetivibrio_cellulolyticus_CD2" "Acetivibrio_cellulolyticus" "CBM_3" 82 960 1.3e-35 747 826 "Firmicutes" "AceCel17337_3873" 2 10
"283" "Acetivibrio_cellulolyticus_CD2:VBIAceCel17337_3873" "PF00942" "CBM3" "cCellulose" "CBM" "Acetivibrio" "VBIAceCel17337" "Acetivibrio_cellulolyticus_CD2" "Acetivibrio_cellulolyticus" "CBM_3" 82 960 1.3e-35 574 655 "Firmicutes" "AceCel17337_3873" 2 10
"284" "Acetivibrio_cellulolyticus_CD2:VBIAceCel17337_3873" "PF00759" "GH9" "Cellulose" "GH" "Acetivibrio" "VBIAceCel17337" "Acetivibrio_cellulolyticus_CD2" "Acetivibrio_cellulolyticus" "GH_9" 410 960 1.6e-111 61 538 "Firmicutes" "AceCel17337_3873" 2 10
"285" "Acetivibrio_cellulolyticus_CD2:VBIAceCel17337_3874" "PF00404" "DockerinI" "DockI" "Dock" "Acetivibrio" "VBIAceCel17337" "Acetivibrio_cellulolyticus_CD2" "Acetivibrio_cellulolyticus" "Dockerin_1" 21 717 1.1e-07 687 707 "Firmicutes" "AceCel17337_3874" 2 8
"286" "Acetivibrio_cellulolyticus_CD2:VBIAceCel17337_3874" "PF00404" "DockerinI" "DockI" "Dock" "Acetivibrio" "VBIAceCel17337" "Acetivibrio_cellulolyticus_CD2" "Acetivibrio_cellulolyticus" "Dockerin_1" 21 717 1.1e-07 651 671 "Firmicutes" "AceCel17337_3874" 2 8
"287" "Acetivibrio_cellulolyticus_CD2:VBIAceCel17337_3874" "PF00759" "GH9" "Cellulose" "GH" "Acetivibrio" "VBIAceCel17337" "Acetivibrio_cellulolyticus_CD2" "Acetivibrio_cellulolyticus" "GH_9" 410 717 3.2e-124 31 450 "Firmicutes" "AceCel17337_3874" 2 8
"288" "Acetivibrio_cellulolyticus_CD2:VBIAceCel17337_3874" "PF00759" "GH9" "Cellulose" "GH" "Acetivibrio" "VBIAceCel17337" "Acetivibrio_cellulolyticus_CD2" "Acetivibrio_cellulolyticus" "GH_9" 410 717 3.2e-124 31 450 "Firmicutes" "AceCel17337_3874" 2 8
"289" "Acetivibrio_cellulolyticus_CD2:VBIAceCel17337_3874" "PF00404" "DockerinI" "DockI" "Dock" "Acetivibrio" "VBIAceCel17337" "Acetivibrio_cellulolyticus_CD2" "Acetivibrio_cellulolyticus" "Dockerin_1" 21 717 1.1e-07 651 671 "Firmicutes" "AceCel17337_3874" 2 8
"290" "Acetivibrio_cellulolyticus_CD2:VBIAceCel17337_3874" "PF00942" "CBM3" "cCellulose" "CBM" "Acetivibrio" "VBIAceCel17337" "Acetivibrio_cellulolyticus_CD2" "Acetivibrio_cellulolyticus" "CBM_3" 82 717 3.7e-10 480 561 "Firmicutes" "AceCel17337_3874" 2 8
"291" "Acetivibrio_cellulolyticus_CD2:VBIAceCel17337_3874" "PF00404" "DockerinI" "DockI" "Dock" "Acetivibrio" "VBIAceCel17337" "Acetivibrio_cellulolyticus_CD2" "Acetivibrio_cellulolyticus" "Dockerin_1" 21 717 1.1e-07 687 707 "Firmicutes" "AceCel17337_3874" 2 8
"292" "Acetivibrio_cellulolyticus_CD2:VBIAceCel17337_3874" "PF00942" "CBM3" "cCellulose" "CBM" "Acetivibrio" "VBIAceCel17337" "Acetivibrio_cellulolyticus_CD2" "Acetivibrio_cellulolyticus" "CBM_3" 82 717 3.7e-10 480 561 "Firmicutes" "AceCel17337_3874" 2 8
"293" "Acetivibrio_cellulolyticus_CD2:VBIAceCel17337_4501" "PF07833" NA NA NA "Acetivibrio" "VBIAceCel17337" "Acetivibrio_cellulolyticus_CD2" "Acetivibrio_cellulolyticus" "Cu_amine_oxidN1" 93 583 1.3e-14 64 155 "Firmicutes" "AceCel17337_4501" 2 4
"294" "Acetivibrio_cellulolyticus_CD2:VBIAceCel17337_4501" "PF00704" "GH18" "Chitin" "GH" "Acetivibrio" "VBIAceCel17337" "Acetivibrio_cellulolyticus_CD2" "Acetivibrio_cellulolyticus" "GH_18" 282 583 1.5e-23 328 548 "Firmicutes" "AceCel17337_4501" 2 4
"295" "Acetivibrio_cellulolyticus_CD2:VBIAceCel17337_4501" "PF07833" NA NA NA "Acetivibrio" "VBIAceCel17337" "Acetivibrio_cellulolyticus_CD2" "Acetivibrio_cellulolyticus" "Cu_amine_oxidN1" 93 583 1.3e-14 64 155 "Firmicutes" "AceCel17337_4501" 2 4
"296" "Acetivibrio_cellulolyticus_CD2:VBIAceCel17337_4501" "PF00704" "GH18" "Chitin" "GH" "Acetivibrio" "VBIAceCel17337" "Acetivibrio_cellulolyticus_CD2" "Acetivibrio_cellulolyticus" "GH_18" 282 583 1.5e-23 328 548 "Firmicutes" "AceCel17337_4501" 2 4
"297" "Acetivibrio_cellulolyticus_CD2:VBIAceCel17337_4537" "PF00404" "DockerinI" "DockI" "Dock" "Acetivibrio" "VBIAceCel17337" "Acetivibrio_cellulolyticus_CD2" "Acetivibrio_cellulolyticus" "Dockerin_1" 21 713 2.3e-09 690 710 "Firmicutes" "AceCel17337_4537" 2 8
"298" "Acetivibrio_cellulolyticus_CD2:VBIAceCel17337_4537" "PF00404" "DockerinI" "DockI" "Dock" "Acetivibrio" "VBIAceCel17337" "Acetivibrio_cellulolyticus_CD2" "Acetivibrio_cellulolyticus" "Dockerin_1" 21 713 2.3e-09 690 710 "Firmicutes" "AceCel17337_4537" 2 8
"299" "Acetivibrio_cellulolyticus_CD2:VBIAceCel17337_4537" "PF00404" "DockerinI" "DockI" "Dock" "Acetivibrio" "VBIAceCel17337" "Acetivibrio_cellulolyticus_CD2" "Acetivibrio_cellulolyticus" "Dockerin_1" 21 713 2.3e-09 655 675 "Firmicutes" "AceCel17337_4537" 2 8
"300" "Acetivibrio_cellulolyticus_CD2:VBIAceCel17337_4537" "PF00759" "GH9" "Cellulose" "GH" "Acetivibrio" "VBIAceCel17337" "Acetivibrio_cellulolyticus_CD2" "Acetivibrio_cellulolyticus" "GH_9" 410 713 7.8e-116 33 447 "Firmicutes" "AceCel17337_4537" 2 8
"301" "Acetivibrio_cellulolyticus_CD2:VBIAceCel17337_4537" "PF00942" "CBM3" "cCellulose" "CBM" "Acetivibrio" "VBIAceCel17337" "Acetivibrio_cellulolyticus_CD2" "Acetivibrio_cellulolyticus" "CBM_3" 82 713 2.1e-12 478 555 "Firmicutes" "AceCel17337_4537" 2 8
"302" "Acetivibrio_cellulolyticus_CD2:VBIAceCel17337_4537" "PF00759" "GH9" "Cellulose" "GH" "Acetivibrio" "VBIAceCel17337" "Acetivibrio_cellulolyticus_CD2" "Acetivibrio_cellulolyticus" "GH_9" 410 713 7.8e-116 33 447 "Firmicutes" "AceCel17337_4537" 2 8
"303" "Acetivibrio_cellulolyticus_CD2:VBIAceCel17337_4537" "PF00404" "DockerinI" "DockI" "Dock" "Acetivibrio" "VBIAceCel17337" "Acetivibrio_cellulolyticus_CD2" "Acetivibrio_cellulolyticus" "Dockerin_1" 21 713 2.3e-09 655 675 "Firmicutes" "AceCel17337_4537" 2 8
"304" "Acetivibrio_cellulolyticus_CD2:VBIAceCel17337_4537" "PF00942" "CBM3" "cCellulose" "CBM" "Acetivibrio" "VBIAceCel17337" "Acetivibrio_cellulolyticus_CD2" "Acetivibrio_cellulolyticus" "CBM_3" 82 713 2.1e-12 478 555 "Firmicutes" "AceCel17337_4537" 2 8
"305" "Acetivibrio_cellulolyticus_CD2:VBIAceCel17337_4538" "PF00404" "DockerinI" "DockI" "Dock" "Acetivibrio" "VBIAceCel17337" "Acetivibrio_cellulolyticus_CD2" "Acetivibrio_cellulolyticus" "Dockerin_1" 21 713 1.2e-07 655 675 "Firmicutes" "AceCel17337_4538" 2 8
"306" "Acetivibrio_cellulolyticus_CD2:VBIAceCel17337_4538" "PF00404" "DockerinI" "DockI" "Dock" "Acetivibrio" "VBIAceCel17337" "Acetivibrio_cellulolyticus_CD2" "Acetivibrio_cellulolyticus" "Dockerin_1" 21 713 1.2e-07 690 710 "Firmicutes" "AceCel17337_4538" 2 8
"307" "Acetivibrio_cellulolyticus_CD2:VBIAceCel17337_4538" "PF00759" "GH9" "Cellulose" "GH" "Acetivibrio" "VBIAceCel17337" "Acetivibrio_cellulolyticus_CD2" "Acetivibrio_cellulolyticus" "GH_9" 410 713 8.6e-118 32 446 "Firmicutes" "AceCel17337_4538" 2 8
"308" "Acetivibrio_cellulolyticus_CD2:VBIAceCel17337_4538" "PF00942" "CBM3" "cCellulose" "CBM" "Acetivibrio" "VBIAceCel17337" "Acetivibrio_cellulolyticus_CD2" "Acetivibrio_cellulolyticus" "CBM_3" 82 713 1.5e-13 477 554 "Firmicutes" "AceCel17337_4538" 2 8
"309" "Acetivibrio_cellulolyticus_CD2:VBIAceCel17337_4538" "PF00942" "CBM3" "cCellulose" "CBM" "Acetivibrio" "VBIAceCel17337" "Acetivibrio_cellulolyticus_CD2" "Acetivibrio_cellulolyticus" "CBM_3" 82 713 1.5e-13 477 554 "Firmicutes" "AceCel17337_4538" 2 8
"310" "Acetivibrio_cellulolyticus_CD2:VBIAceCel17337_4538" "PF00404" "DockerinI" "DockI" "Dock" "Acetivibrio" "VBIAceCel17337" "Acetivibrio_cellulolyticus_CD2" "Acetivibrio_cellulolyticus" "Dockerin_1" 21 713 1.2e-07 655 675 "Firmicutes" "AceCel17337_4538" 2 8
"311" "Acetivibrio_cellulolyticus_CD2:VBIAceCel17337_4538" "PF00404" "DockerinI" "DockI" "Dock" "Acetivibrio" "VBIAceCel17337" "Acetivibrio_cellulolyticus_CD2" "Acetivibrio_cellulolyticus" "Dockerin_1" 21 713 1.2e-07 690 710 "Firmicutes" "AceCel17337_4538" 2 8
"312" "Acetivibrio_cellulolyticus_CD2:VBIAceCel17337_4538" "PF00759" "GH9" "Cellulose" "GH" "Acetivibrio" "VBIAceCel17337" "Acetivibrio_cellulolyticus_CD2" "Acetivibrio_cellulolyticus" "GH_9" 410 713 8.6e-118 32 446 "Firmicutes" "AceCel17337_4538" 2 8
"313" "Acetivibrio_cellulolyticus_CD2:VBIAceCel17337_4595" "PF00404" "DockerinI" "DockI" "Dock" "Acetivibrio" "VBIAceCel17337" "Acetivibrio_cellulolyticus_CD2" "Acetivibrio_cellulolyticus" "Dockerin_1" 21 481 8e-12 415 435 "Firmicutes" "AceCel17337_4595" 2 6
"314" "Acetivibrio_cellulolyticus_CD2:VBIAceCel17337_4595" "PF00404" "DockerinI" "DockI" "Dock" "Acetivibrio" "VBIAceCel17337" "Acetivibrio_cellulolyticus_CD2" "Acetivibrio_cellulolyticus" "Dockerin_1" 21 481 8e-12 415 435 "Firmicutes" "AceCel17337_4595" 2 6
"315" "Acetivibrio_cellulolyticus_CD2:VBIAceCel17337_4595" "PF00150" "GH5" "Cellulose" "GH" "Acetivibrio" "VBIAceCel17337" "Acetivibrio_cellulolyticus_CD2" "Acetivibrio_cellulolyticus" "GH_5" 281 481 4.8e-58 67 358 "Firmicutes" "AceCel17337_4595" 2 6
"316" "Acetivibrio_cellulolyticus_CD2:VBIAceCel17337_4595" "PF00404" "DockerinI" "DockI" "Dock" "Acetivibrio" "VBIAceCel17337" "Acetivibrio_cellulolyticus_CD2" "Acetivibrio_cellulolyticus" "Dockerin_1" 21 481 8e-12 451 471 "Firmicutes" "AceCel17337_4595" 2 6
"317" "Acetivibrio_cellulolyticus_CD2:VBIAceCel17337_4595" "PF00150" "GH5" "Cellulose" "GH" "Acetivibrio" "VBIAceCel17337" "Acetivibrio_cellulolyticus_CD2" "Acetivibrio_cellulolyticus" "GH_5" 281 481 4.8e-58 67 358 "Firmicutes" "AceCel17337_4595" 2 6
"318" "Acetivibrio_cellulolyticus_CD2:VBIAceCel17337_4595" "PF00404" "DockerinI" "DockI" "Dock" "Acetivibrio" "VBIAceCel17337" "Acetivibrio_cellulolyticus_CD2" "Acetivibrio_cellulolyticus" "Dockerin_1" 21 481 8e-12 451 471 "Firmicutes" "AceCel17337_4595" 2 6
"319" "Acetivibrio_cellulolyticus_CD2:VBIAceCel17337_4603" "PF00150" "GH5" "Cellulose" "GH" "Acetivibrio" "VBIAceCel17337" "Acetivibrio_cellulolyticus_CD2" "Acetivibrio_cellulolyticus" "GH_5" 281 784 2.1e-38 90 313 "Firmicutes" "AceCel17337_4603" 2 6
"320" "Acetivibrio_cellulolyticus_CD2:VBIAceCel17337_4603" "PF00942" "CBM3" "cCellulose" "CBM" "Acetivibrio" "VBIAceCel17337" "Acetivibrio_cellulolyticus_CD2" "Acetivibrio_cellulolyticus" "CBM_3" 82 784 1.7e-48 640 720 "Firmicutes" "AceCel17337_4603" 2 6
"321" "Acetivibrio_cellulolyticus_CD2:VBIAceCel17337_4603" "PF00942" "CBM3" "cCellulose" "CBM" "Acetivibrio" "VBIAceCel17337" "Acetivibrio_cellulolyticus_CD2" "Acetivibrio_cellulolyticus" "CBM_3" 82 784 1.7e-48 416 496 "Firmicutes" "AceCel17337_4603" 2 6
"322" "Acetivibrio_cellulolyticus_CD2:VBIAceCel17337_4603" "PF00942" "CBM3" "cCellulose" "CBM" "Acetivibrio" "VBIAceCel17337" "Acetivibrio_cellulolyticus_CD2" "Acetivibrio_cellulolyticus" "CBM_3" 82 784 1.7e-48 416 496 "Firmicutes" "AceCel17337_4603" 2 6
"323" "Acetivibrio_cellulolyticus_CD2:VBIAceCel17337_4603" "PF00942" "CBM3" "cCellulose" "CBM" "Acetivibrio" "VBIAceCel17337" "Acetivibrio_cellulolyticus_CD2" "Acetivibrio_cellulolyticus" "CBM_3" 82 784 1.7e-48 640 720 "Firmicutes" "AceCel17337_4603" 2 6
"324" "Acetivibrio_cellulolyticus_CD2:VBIAceCel17337_4603" "PF00150" "GH5" "Cellulose" "GH" "Acetivibrio" "VBIAceCel17337" "Acetivibrio_cellulolyticus_CD2" "Acetivibrio_cellulolyticus" "GH_5" 281 784 2.1e-38 90 313 "Firmicutes" "AceCel17337_4603" 2 6
"325" "Acetivibrio_cellulolyticus_CD2:VBIAceCel17337_4692" "PF00963" "Cohesin" "Cohesin" "Cohesin" "Acetivibrio" "VBIAceCel17337" "Acetivibrio_cellulolyticus_CD2" "Acetivibrio_cellulolyticus" "Cohesin" 141 1915 2.9e-238 647 777 "Firmicutes" "AceCel17337_4692" 2 22
"326" "Acetivibrio_cellulolyticus_CD2:VBIAceCel17337_4692" "PF00963" "Cohesin" "Cohesin" "Cohesin" "Acetivibrio" "VBIAceCel17337" "Acetivibrio_cellulolyticus_CD2" "Acetivibrio_cellulolyticus" "Cohesin" 141 1915 2.9e-238 1622 1754 "Firmicutes" "AceCel17337_4692" 2 22
"327" "Acetivibrio_cellulolyticus_CD2:VBIAceCel17337_4692" "PF00759" "GH9" "Cellulose" "GH" "Acetivibrio" "VBIAceCel17337" "Acetivibrio_cellulolyticus_CD2" "Acetivibrio_cellulolyticus" "GH_9" 410 1915 8.1e-113 34 447 "Firmicutes" "AceCel17337_4692" 2 22
"328" "Acetivibrio_cellulolyticus_CD2:VBIAceCel17337_4692" "PF00963" "Cohesin" "Cohesin" "Cohesin" "Acetivibrio" "VBIAceCel17337" "Acetivibrio_cellulolyticus_CD2" "Acetivibrio_cellulolyticus" "Cohesin" 141 1915 2.9e-238 1304 1441 "Firmicutes" "AceCel17337_4692" 2 22
"329" "Acetivibrio_cellulolyticus_CD2:VBIAceCel17337_4692" "PF00963" "Cohesin" "Cohesin" "Cohesin" "Acetivibrio" "VBIAceCel17337" "Acetivibrio_cellulolyticus_CD2" "Acetivibrio_cellulolyticus" "Cohesin" 141 1915 2.9e-238 1622 1754 "Firmicutes" "AceCel17337_4692" 2 22
"330" "Acetivibrio_cellulolyticus_CD2:VBIAceCel17337_4692" "PF00963" "Cohesin" "Cohesin" "Cohesin" "Acetivibrio" "VBIAceCel17337" "Acetivibrio_cellulolyticus_CD2" "Acetivibrio_cellulolyticus" "Cohesin" 141 1915 2.9e-238 1161 1298 "Firmicutes" "AceCel17337_4692" 2 22
"331" "Acetivibrio_cellulolyticus_CD2:VBIAceCel17337_4692" "PF00759" "GH9" "Cellulose" "GH" "Acetivibrio" "VBIAceCel17337" "Acetivibrio_cellulolyticus_CD2" "Acetivibrio_cellulolyticus" "GH_9" 410 1915 8.1e-113 34 447 "Firmicutes" "AceCel17337_4692" 2 22
"332" "Acetivibrio_cellulolyticus_CD2:VBIAceCel17337_4692" "PF00963" "Cohesin" "Cohesin" "Cohesin" "Acetivibrio" "VBIAceCel17337" "Acetivibrio_cellulolyticus_CD2" "Acetivibrio_cellulolyticus" "Cohesin" 141 1915 2.9e-238 1476 1612 "Firmicutes" "AceCel17337_4692" 2 22
"333" "Acetivibrio_cellulolyticus_CD2:VBIAceCel17337_4692" "PF00963" "Cohesin" "Cohesin" "Cohesin" "Acetivibrio" "VBIAceCel17337" "Acetivibrio_cellulolyticus_CD2" "Acetivibrio_cellulolyticus" "Cohesin" 141 1915 2.9e-238 481 611 "Firmicutes" "AceCel17337_4692" 2 22
"334" "Acetivibrio_cellulolyticus_CD2:VBIAceCel17337_4692" "PF13620" NA NA NA "Acetivibrio" "VBIAceCel17337" "Acetivibrio_cellulolyticus_CD2" "Acetivibrio_cellulolyticus" "CarboxypepD_reg" 82 1915 5.9e-11 1772 1838 "Firmicutes" "AceCel17337_4692" 2 22
"335" "Acetivibrio_cellulolyticus_CD2:VBIAceCel17337_4692" "PF00963" "Cohesin" "Cohesin" "Cohesin" "Acetivibrio" "VBIAceCel17337" "Acetivibrio_cellulolyticus_CD2" "Acetivibrio_cellulolyticus" "Cohesin" 141 1915 2.9e-238 811 941 "Firmicutes" "AceCel17337_4692" 2 22
"336" "Acetivibrio_cellulolyticus_CD2:VBIAceCel17337_4692" "PF00963" "Cohesin" "Cohesin" "Cohesin" "Acetivibrio" "VBIAceCel17337" "Acetivibrio_cellulolyticus_CD2" "Acetivibrio_cellulolyticus" "Cohesin" 141 1915 2.9e-238 647 777 "Firmicutes" "AceCel17337_4692" 2 22
"337" "Acetivibrio_cellulolyticus_CD2:VBIAceCel17337_4692" "PF00942" "CBM3" "cCellulose" "CBM" "Acetivibrio" "VBIAceCel17337" "Acetivibrio_cellulolyticus_CD2" "Acetivibrio_cellulolyticus" "CBM_3" 82 1915 6.2e-28 978 1057 "Firmicutes" "AceCel17337_4692" 2 22
"338" "Acetivibrio_cellulolyticus_CD2:VBIAceCel17337_4692" "PF13715" NA NA NA "Acetivibrio" "VBIAceCel17337" "Acetivibrio_cellulolyticus_CD2" "Acetivibrio_cellulolyticus" "CarbopepD_reg_2" 88 1915 9.8e-07 1777 1835 "Firmicutes" "AceCel17337_4692" 2 22
"339" "Acetivibrio_cellulolyticus_CD2:VBIAceCel17337_4692" "PF00963" "Cohesin" "Cohesin" "Cohesin" "Acetivibrio" "VBIAceCel17337" "Acetivibrio_cellulolyticus_CD2" "Acetivibrio_cellulolyticus" "Cohesin" 141 1915 2.9e-238 1476 1612 "Firmicutes" "AceCel17337_4692" 2 22
"340" "Acetivibrio_cellulolyticus_CD2:VBIAceCel17337_4692" "PF00942" "CBM3" "cCellulose" "CBM" "Acetivibrio" "VBIAceCel17337" "Acetivibrio_cellulolyticus_CD2" "Acetivibrio_cellulolyticus" "CBM_3" 82 1915 6.2e-28 978 1057 "Firmicutes" "AceCel17337_4692" 2 22
"341" "Acetivibrio_cellulolyticus_CD2:VBIAceCel17337_4692" "PF13715" NA NA NA "Acetivibrio" "VBIAceCel17337" "Acetivibrio_cellulolyticus_CD2" "Acetivibrio_cellulolyticus" "CarbopepD_reg_2" 88 1915 9.8e-07 1777 1835 "Firmicutes" "AceCel17337_4692" 2 22
"342" "Acetivibrio_cellulolyticus_CD2:VBIAceCel17337_4692" "PF00963" "Cohesin" "Cohesin" "Cohesin" "Acetivibrio" "VBIAceCel17337" "Acetivibrio_cellulolyticus_CD2" "Acetivibrio_cellulolyticus" "Cohesin" 141 1915 2.9e-238 1304 1441 "Firmicutes" "AceCel17337_4692" 2 22
"343" "Acetivibrio_cellulolyticus_CD2:VBIAceCel17337_4692" "PF00963" "Cohesin" "Cohesin" "Cohesin" "Acetivibrio" "VBIAceCel17337" "Acetivibrio_cellulolyticus_CD2" "Acetivibrio_cellulolyticus" "Cohesin" 141 1915 2.9e-238 481 611 "Firmicutes" "AceCel17337_4692" 2 22
"344" "Acetivibrio_cellulolyticus_CD2:VBIAceCel17337_4692" "PF13620" NA NA NA "Acetivibrio" "VBIAceCel17337" "Acetivibrio_cellulolyticus_CD2" "Acetivibrio_cellulolyticus" "CarboxypepD_reg" 82 1915 5.9e-11 1772 1838 "Firmicutes" "AceCel17337_4692" 2 22
"345" "Acetivibrio_cellulolyticus_CD2:VBIAceCel17337_4692" "PF00963" "Cohesin" "Cohesin" "Cohesin" "Acetivibrio" "VBIAceCel17337" "Acetivibrio_cellulolyticus_CD2" "Acetivibrio_cellulolyticus" "Cohesin" 141 1915 2.9e-238 1161 1298 "Firmicutes" "AceCel17337_4692" 2 22
"346" "Acetivibrio_cellulolyticus_CD2:VBIAceCel17337_4692" "PF00963" "Cohesin" "Cohesin" "Cohesin" "Acetivibrio" "VBIAceCel17337" "Acetivibrio_cellulolyticus_CD2" "Acetivibrio_cellulolyticus" "Cohesin" 141 1915 2.9e-238 811 941 "Firmicutes" "AceCel17337_4692" 2 22
"347" "Acetivibrio_cellulolyticus_CD2:VBIAceCel17337_4739" "PF02018" "CBM22" "cMixed" "CBM" "Acetivibrio" "VBIAceCel17337" "Acetivibrio_cellulolyticus_CD2" "Acetivibrio_cellulolyticus" "CBM_4_9" 131 685 1.8e-30 82 212 "Firmicutes" "AceCel17337_4739" 2 8
"348" "Acetivibrio_cellulolyticus_CD2:VBIAceCel17337_4739" "PF00404" "DockerinI" "DockI" "Dock" "Acetivibrio" "VBIAceCel17337" "Acetivibrio_cellulolyticus_CD2" "Acetivibrio_cellulolyticus" "Dockerin_1" 21 685 1.1e-09 618 638 "Firmicutes" "AceCel17337_4739" 2 8
"349" "Acetivibrio_cellulolyticus_CD2:VBIAceCel17337_4739" "PF00331" "GH10" "Xylan" "GH" "Acetivibrio" "VBIAceCel17337" "Acetivibrio_cellulolyticus_CD2" "Acetivibrio_cellulolyticus" "GH_10" 316 685 6.3e-100 244 589 "Firmicutes" "AceCel17337_4739" 2 8
"350" "Acetivibrio_cellulolyticus_CD2:VBIAceCel17337_4739" "PF00404" "DockerinI" "DockI" "Dock" "Acetivibrio" "VBIAceCel17337" "Acetivibrio_cellulolyticus_CD2" "Acetivibrio_cellulolyticus" "Dockerin_1" 21 685 1.1e-09 618 638 "Firmicutes" "AceCel17337_4739" 2 8
"351" "Acetivibrio_cellulolyticus_CD2:VBIAceCel17337_4739" "PF00331" "GH10" "Xylan" "GH" "Acetivibrio" "VBIAceCel17337" "Acetivibrio_cellulolyticus_CD2" "Acetivibrio_cellulolyticus" "GH_10" 316 685 6.3e-100 244 589 "Firmicutes" "AceCel17337_4739" 2 8
"352" "Acetivibrio_cellulolyticus_CD2:VBIAceCel17337_4739" "PF00404" "DockerinI" "DockI" "Dock" "Acetivibrio" "VBIAceCel17337" "Acetivibrio_cellulolyticus_CD2" "Acetivibrio_cellulolyticus" "Dockerin_1" 21 685 1.1e-09 655 673 "Firmicutes" "AceCel17337_4739" 2 8
"353" "Acetivibrio_cellulolyticus_CD2:VBIAceCel17337_4739" "PF00404" "DockerinI" "DockI" "Dock" "Acetivibrio" "VBIAceCel17337" "Acetivibrio_cellulolyticus_CD2" "Acetivibrio_cellulolyticus" "Dockerin_1" 21 685 1.1e-09 655 673 "Firmicutes" "AceCel17337_4739" 2 8
"354" "Acetivibrio_cellulolyticus_CD2:VBIAceCel17337_4739" "PF02018" "CBM22" "cMixed" "CBM" "Acetivibrio" "VBIAceCel17337" "Acetivibrio_cellulolyticus_CD2" "Acetivibrio_cellulolyticus" "CBM_4_9" 131 685 1.8e-30 82 212 "Firmicutes" "AceCel17337_4739" 2 8
"355" "Acetivibrio_cellulolyticus_CD2:VBIAceCel17337_4893" "PF00942" "CBM3" "cCellulose" "CBM" "Acetivibrio" "VBIAceCel17337" "Acetivibrio_cellulolyticus_CD2" "Acetivibrio_cellulolyticus" "CBM_3" 82 691 2.8e-32 296 374 "Firmicutes" "AceCel17337_4893" 2 10
"356" "Acetivibrio_cellulolyticus_CD2:VBIAceCel17337_4893" "PF00942" "CBM3" "cCellulose" "CBM" "Acetivibrio" "VBIAceCel17337" "Acetivibrio_cellulolyticus_CD2" "Acetivibrio_cellulolyticus" "CBM_3" 82 691 2.8e-32 473 544 "Firmicutes" "AceCel17337_4893" 2 10
"357" "Acetivibrio_cellulolyticus_CD2:VBIAceCel17337_4893" "PF00759" "GH9" "Cellulose" "GH" "Acetivibrio" "VBIAceCel17337" "Acetivibrio_cellulolyticus_CD2" "Acetivibrio_cellulolyticus" "GH_9" 410 691 4.2e-70 2 263 "Firmicutes" "AceCel17337_4893" 2 10
"358" "Acetivibrio_cellulolyticus_CD2:VBIAceCel17337_4893" "PF00942" "CBM3" "cCellulose" "CBM" "Acetivibrio" "VBIAceCel17337" "Acetivibrio_cellulolyticus_CD2" "Acetivibrio_cellulolyticus" "CBM_3" 82 691 2.8e-32 473 544 "Firmicutes" "AceCel17337_4893" 2 10
"359" "Acetivibrio_cellulolyticus_CD2:VBIAceCel17337_4893" "PF00759" "GH9" "Cellulose" "GH" "Acetivibrio" "VBIAceCel17337" "Acetivibrio_cellulolyticus_CD2" "Acetivibrio_cellulolyticus" "GH_9" 410 691 4.2e-70 2 263 "Firmicutes" "AceCel17337_4893" 2 10
"360" "Acetivibrio_cellulolyticus_CD2:VBIAceCel17337_4893" "PF00404" "DockerinI" "DockI" "Dock" "Acetivibrio" "VBIAceCel17337" "Acetivibrio_cellulolyticus_CD2" "Acetivibrio_cellulolyticus" "Dockerin_1" 21 691 6e-13 627 647 "Firmicutes" "AceCel17337_4893" 2 10
"361" "Acetivibrio_cellulolyticus_CD2:VBIAceCel17337_4893" "PF00942" "CBM3" "cCellulose" "CBM" "Acetivibrio" "VBIAceCel17337" "Acetivibrio_cellulolyticus_CD2" "Acetivibrio_cellulolyticus" "CBM_3" 82 691 2.8e-32 296 374 "Firmicutes" "AceCel17337_4893" 2 10
"362" "Acetivibrio_cellulolyticus_CD2:VBIAceCel17337_4893" "PF00404" "DockerinI" "DockI" "Dock" "Acetivibrio" "VBIAceCel17337" "Acetivibrio_cellulolyticus_CD2" "Acetivibrio_cellulolyticus" "Dockerin_1" 21 691 6e-13 627 647 "Firmicutes" "AceCel17337_4893" 2 10
"363" "Acetivibrio_cellulolyticus_CD2:VBIAceCel17337_4893" "PF00404" "DockerinI" "DockI" "Dock" "Acetivibrio" "VBIAceCel17337" "Acetivibrio_cellulolyticus_CD2" "Acetivibrio_cellulolyticus" "Dockerin_1" 21 691 6e-13 663 683 "Firmicutes" "AceCel17337_4893" 2 10
"364" "Acetivibrio_cellulolyticus_CD2:VBIAceCel17337_4893" "PF00404" "DockerinI" "DockI" "Dock" "Acetivibrio" "VBIAceCel17337" "Acetivibrio_cellulolyticus_CD2" "Acetivibrio_cellulolyticus" "Dockerin_1" 21 691 6e-13 663 683 "Firmicutes" "AceCel17337_4893" 2 10
"365" "Acetivibrio_cellulolyticus_CD2:VBIAceCel17337_4904" "PF00150" "GH5" "Cellulose" "GH" "Acetivibrio" "VBIAceCel17337" "Acetivibrio_cellulolyticus_CD2" "Acetivibrio_cellulolyticus" "GH_5" 281 342 1.7e-31 38 308 "Firmicutes" "AceCel17337_4904" 2 2
"366" "Acetivibrio_cellulolyticus_CD2:VBIAceCel17337_4904" "PF00150" "GH5" "Cellulose" "GH" "Acetivibrio" "VBIAceCel17337" "Acetivibrio_cellulolyticus_CD2" "Acetivibrio_cellulolyticus" "GH_5" 281 342 1.7e-31 38 308 "Firmicutes" "AceCel17337_4904" 2 2
"367" "Acetivibrio_cellulolyticus_CD2:VBIAceCel17337_4907" "PF00759" "GH9" "Cellulose" "GH" "Acetivibrio" "VBIAceCel17337" "Acetivibrio_cellulolyticus_CD2" "Acetivibrio_cellulolyticus" "GH_9" 410 714 1.7e-108 32 443 "Firmicutes" "AceCel17337_4907" 2 4
"368" "Acetivibrio_cellulolyticus_CD2:VBIAceCel17337_4907" "PF00759" "GH9" "Cellulose" "GH" "Acetivibrio" "VBIAceCel17337" "Acetivibrio_cellulolyticus_CD2" "Acetivibrio_cellulolyticus" "GH_9" 410 714 1.7e-108 32 443 "Firmicutes" "AceCel17337_4907" 2 4
"369" "Acetivibrio_cellulolyticus_CD2:VBIAceCel17337_4907" "PF00942" "CBM3" "cCellulose" "CBM" "Acetivibrio" "VBIAceCel17337" "Acetivibrio_cellulolyticus_CD2" "Acetivibrio_cellulolyticus" "CBM_3" 82 714 7.1e-14 475 549 "Firmicutes" "AceCel17337_4907" 2 4
"370" "Acetivibrio_cellulolyticus_CD2:VBIAceCel17337_4907" "PF00942" "CBM3" "cCellulose" "CBM" "Acetivibrio" "VBIAceCel17337" "Acetivibrio_cellulolyticus_CD2" "Acetivibrio_cellulolyticus" "CBM_3" 82 714 7.1e-14 475 549 "Firmicutes" "AceCel17337_4907" 2 4
"371" "Acetivibrio_cellulolyticus_CD2:VBIAceCel17337_5117" "PF00404" "DockerinI" "DockI" "Dock" "Acetivibrio" "VBIAceCel17337" "Acetivibrio_cellulolyticus_CD2" "Acetivibrio_cellulolyticus" "Dockerin_1" 21 410 9.6e-10 384 403 "Firmicutes" "AceCel17337_5117" 2 6
"372" "Acetivibrio_cellulolyticus_CD2:VBIAceCel17337_5117" "PF00404" "DockerinI" "DockI" "Dock" "Acetivibrio" "VBIAceCel17337" "Acetivibrio_cellulolyticus_CD2" "Acetivibrio_cellulolyticus" "Dockerin_1" 21 410 9.6e-10 348 368 "Firmicutes" "AceCel17337_5117" 2 6
"373" "Acetivibrio_cellulolyticus_CD2:VBIAceCel17337_5117" "PF00150" "GH5" "Cellulose" "GH" "Acetivibrio" "VBIAceCel17337" "Acetivibrio_cellulolyticus_CD2" "Acetivibrio_cellulolyticus" "GH_5" 281 410 1e-37 44 286 "Firmicutes" "AceCel17337_5117" 2 6
"374" "Acetivibrio_cellulolyticus_CD2:VBIAceCel17337_5117" "PF00150" "GH5" "Cellulose" "GH" "Acetivibrio" "VBIAceCel17337" "Acetivibrio_cellulolyticus_CD2" "Acetivibrio_cellulolyticus" "GH_5" 281 410 1e-37 44 286 "Firmicutes" "AceCel17337_5117" 2 6
"375" "Acetivibrio_cellulolyticus_CD2:VBIAceCel17337_5117" "PF00404" "DockerinI" "DockI" "Dock" "Acetivibrio" "VBIAceCel17337" "Acetivibrio_cellulolyticus_CD2" "Acetivibrio_cellulolyticus" "Dockerin_1" 21 410 9.6e-10 384 403 "Firmicutes" "AceCel17337_5117" 2 6
"376" "Acetivibrio_cellulolyticus_CD2:VBIAceCel17337_5117" "PF00404" "DockerinI" "DockI" "Dock" "Acetivibrio" "VBIAceCel17337" "Acetivibrio_cellulolyticus_CD2" "Acetivibrio_cellulolyticus" "Dockerin_1" 21 410 9.6e-10 348 368 "Firmicutes" "AceCel17337_5117" 2 6
"377" "Acetobacter_aceti_ATCC_23746:VBIAceAce161522_2711" "PF00150" "GH5" "Cellulose" "GH" "Acetobacter" "VBIAceAce161522" "Acetobacter_aceti_ATCC_23746" "Acetobacter_aceti" "GH_5" 281 276 3e-46 3 241 "Alphaproteobacteria" "AceAce161522_2711" 1 1
"378" "Acetobacter_aceti_NBRC_14818:VBIAceAce169492_0769" "PF00150" "GH5" "Cellulose" "GH" "Acetobacter" "VBIAceAce169492" "Acetobacter_aceti_NBRC_14818" "Acetobacter_aceti" "GH_5" 281 276 3e-46 3 241 "Alphaproteobacteria" "AceAce169492_0769" 1 1
"379" "Acetobacter_nitrogenifigens_DSM_23921:VBIAceNit278622_0596" "PF00150" "GH5" "Cellulose" "GH" "Acetobacter" "VBIAceNit278622" "Acetobacter_nitrogenifigens_DSM_23921" "Acetobacter_nitrogenifigens" "GH_5" 281 331 3.8e-39 36 301 "Alphaproteobacteria" "AceNit278622_0596" 2 2
"380" "Acetobacter_nitrogenifigens_DSM_23921:VBIAceNit278622_0596" "PF00150" "GH5" "Cellulose" "GH" "Acetobacter" "VBIAceNit278622" "Acetobacter_nitrogenifigens_DSM_23921" "Acetobacter_nitrogenifigens" "GH_5" 281 331 3.8e-39 36 301 "Alphaproteobacteria" "AceNit278622_0596" 2 2
"381" "Acetobacteraceae_bacterium_AT-5844:VBIAceBac205111_0429" "PF01270" "GH8" "Cellulose" "GH" "Acetobacteraceae" "VBIAceBac205111" "Acetobacteraceae_bacterium_AT-5844" "Acetobacteraceae_bacterium" "GH_8" 342 363 3.8e-74 42 359 NA "AceBac205111_0429" 1 1
"382" "Acetobacteraceae_bacterium_AT-5844:VBIAceBac205111_0647" "PF01270" "GH8" "Cellulose" "GH" "Acetobacteraceae" "VBIAceBac205111" "Acetobacteraceae_bacterium_AT-5844" "Acetobacteraceae_bacterium" "GH_8" 342 356 1.5e-80 37 348 NA "AceBac205111_0647" 1 1
"383" "Acetobacteraceae_bacterium_AT-5844:VBIAceBac205111_2490" "PF00331" "GH10" "Xylan" "GH" "Acetobacteraceae" "VBIAceBac205111" "Acetobacteraceae_bacterium_AT-5844" "Acetobacteraceae_bacterium" "GH_10" 316 352 1.5e-71 14 345 NA "AceBac205111_2490" 1 1
"384" "Acetobacteraceae_bacterium_AT-5844:VBIAceBac205111_3771" "PF13946" NA NA NA "Acetobacteraceae" "VBIAceBac205111" "Acetobacteraceae_bacterium_AT-5844" "Acetobacteraceae_bacterium" "DUF4214" 72 905 5.5e-39 705 772 NA "AceBac205111_3771" 1 6
"385" "Acetobacteraceae_bacterium_AT-5844:VBIAceBac205111_3771" "PF00150" "GH5" "Cellulose" "GH" "Acetobacteraceae" "VBIAceBac205111" "Acetobacteraceae_bacterium_AT-5844" "Acetobacteraceae_bacterium" "GH_5" 281 905 7.8e-56 232 549 NA "AceBac205111_3771" 1 6
"386" "Acetobacteraceae_bacterium_AT-5844:VBIAceBac205111_3771" "PF13946" NA NA NA "Acetobacteraceae" "VBIAceBac205111" "Acetobacteraceae_bacterium_AT-5844" "Acetobacteraceae_bacterium" "DUF4214" 72 905 5.5e-39 838 891 NA "AceBac205111_3771" 1 6
"387" "Acetobacteraceae_bacterium_AT-5844:VBIAceBac205111_3771" "PF13946" NA NA NA "Acetobacteraceae" "VBIAceBac205111" "Acetobacteraceae_bacterium_AT-5844" "Acetobacteraceae_bacterium" "DUF4214" 72 905 5.5e-39 665 715 NA "AceBac205111_3771" 1 6
"388" "Acetobacteraceae_bacterium_AT-5844:VBIAceBac205111_3771" "PF00553" "CBM2" "cCellulose" "CBM" "Acetobacteraceae" "VBIAceBac205111" "Acetobacteraceae_bacterium_AT-5844" "Acetobacteraceae_bacterium" "CBM_2" 101 905 3.8e-12 5 100 NA "AceBac205111_3771" 1 6
"389" "Acetobacteraceae_bacterium_AT-5844:VBIAceBac205111_3771" "PF03160" NA NA NA "Acetobacteraceae" "VBIAceBac205111" "Acetobacteraceae_bacterium_AT-5844" "Acetobacteraceae_bacterium" "Calx-beta" 100 905 2.3e-15 112 192 NA "AceBac205111_3771" 1 6
"390" "Acetobacteraceae_bacterium_AT-5844:VBIAceBac205111_4075" "PF00331" "GH10" "Xylan" "GH" "Acetobacteraceae" "VBIAceBac205111" "Acetobacteraceae_bacterium_AT-5844" "Acetobacteraceae_bacterium" "GH_10" 316 343 2.5e-78 9 335 NA "AceBac205111_4075" 1 1
"391" "Acetobacteraceae_bacterium_AT-5844:VBIAceBac205111_4687" "PF01270" "GH8" "Cellulose" "GH" "Acetobacteraceae" "VBIAceBac205111" "Acetobacteraceae_bacterium_AT-5844" "Acetobacteraceae_bacterium" "GH_8" 342 375 2.4e-71 51 365 NA "AceBac205111_4687" 1 1
"392" "Acetobacterium_dehalogenans_DSM_11527:VBIAceDeh206805_3241" "PF00150" "GH5" "Cellulose" "GH" "Acetobacterium" "VBIAceDeh206805" "Acetobacterium_dehalogenans_DSM_11527" "Acetobacterium_dehalogenans" "GH_5" 281 334 3.7e-62 38 310 NA "AceDeh206805_3241" 1 1
"393" "Acetobacterium_woodii_DSM_1030:VBIAceWoo178547_0913" "PF07538" NA NA NA "Acetobacterium" "VBIAceWoo178547" "Acetobacterium_woodii_DSM_1030" "Acetobacterium_woodii" "ChW" 35 637 1.9e-45 94 137 NA "AceWoo178547_0913" 1 5
"394" "Acetobacterium_woodii_DSM_1030:VBIAceWoo178547_0913" "PF00150" "GH5" "Cellulose" "GH" "Acetobacterium" "VBIAceWoo178547" "Acetobacterium_woodii_DSM_1030" "Acetobacterium_woodii" "GH_5" 281 637 2.1e-61 214 466 NA "AceWoo178547_0913" 1 5
"395" "Acetobacterium_woodii_DSM_1030:VBIAceWoo178547_0913" "PF07538" NA NA NA "Acetobacterium" "VBIAceWoo178547" "Acetobacterium_woodii_DSM_1030" "Acetobacterium_woodii" "ChW" 35 637 1.9e-45 153 186 NA "AceWoo178547_0913" 1 5
"396" "Acetobacterium_woodii_DSM_1030:VBIAceWoo178547_0913" "PF07538" NA NA NA "Acetobacterium" "VBIAceWoo178547" "Acetobacterium_woodii_DSM_1030" "Acetobacterium_woodii" "ChW" 35 637 1.9e-45 41 79 NA "AceWoo178547_0913" 1 5
"397" "Acetobacterium_woodii_DSM_1030:VBIAceWoo178547_0913" "PF00553" "CBM2" "cCellulose" "CBM" "Acetobacterium" "VBIAceWoo178547" "Acetobacterium_woodii_DSM_1030" "Acetobacterium_woodii" "CBM_2" 101 637 8.4e-12 538 616 NA "AceWoo178547_0913" 1 5
"398" "Acetonema_longum_DSM_6540:VBIAceLon187030_0963" "PF00704" "GH18" "Chitin" "GH" "Acetonema" "VBIAceLon187030" "Acetonema_longum_DSM_6540" "Acetonema_longum" "GH_18" 282 500 6.2e-24 244 468 NA "AceLon187030_0963" 1 1
"399" "Acetonema_longum_DSM_6540:VBIAceLon187030_2110" "PF00704" "GH18" "Chitin" "GH" "Acetonema" "VBIAceLon187030" "Acetonema_longum_DSM_6540" "Acetonema_longum" "GH_18" 282 366 4.2e-24 135 349 NA "AceLon187030_2110" 1 1
"400" "Acetonema_longum_DSM_6540:VBIAceLon187030_2327" "PF00704" "GH18" "Chitin" "GH" "Acetonema" "VBIAceLon187030" "Acetonema_longum_DSM_6540" "Acetonema_longum" "GH_18" 282 343 1.6e-07 122 335 NA "AceLon187030_2327" 1 1
"401" "Acholeplasma_axanthum_ATCC_25176:VBIAchAxa263695_0660" "PF00150" "GH5" "Cellulose" "GH" "Acholeplasma" "VBIAchAxa263695" "Acholeplasma_axanthum_ATCC_25176" "Acholeplasma_axanthum" "GH_5" 281 578 3e-46 65 354 "Tenericutes" "AchAxa263695_0660" 2 2
"402" "Acholeplasma_axanthum_ATCC_25176:VBIAchAxa263695_0660" "PF00150" "GH5" "Cellulose" "GH" "Acholeplasma" "VBIAchAxa263695" "Acholeplasma_axanthum_ATCC_25176" "Acholeplasma_axanthum" "GH_5" 281 578 3e-46 65 354 "Tenericutes" "AchAxa263695_0660" 2 2
"403" "Acholeplasma_laidlawii_PG-8A:VBIAchLai134690_0706" "PF02055" "GH30" "Xylan" "GH" "Acholeplasma" "VBIAchLai134690" "Acholeplasma_laidlawii_PG-8A" "Acholeplasma_laidlawii" "GH_30" 496 453 7.3e-64 38 430 "Tenericutes" "AchLai134690_0706" 1 1
"404" "Acholeplasma_laidlawii_PG-8A:VBIAchLai134690_1228" "PF00704" "GH18" "Chitin" "GH" "Acholeplasma" "VBIAchLai134690" "Acholeplasma_laidlawii_PG-8A" "Acholeplasma_laidlawii" "GH_18" 282 647 9.1e-41 332 632 "Tenericutes" "AchLai134690_1228" 1 1
"405" "Achromobacter_xylosoxidans_AXX-A:VBIAchXyl187661_1966" "PF01270" "GH8" "Cellulose" "GH" "Achromobacter" "VBIAchXyl187661" "Achromobacter_xylosoxidans_AXX-A" "Achromobacter_xylosoxidans" "GH_8" 342 407 1.5e-70 33 385 "Betaproteobacteria" "AchXyl187661_1966" 1 1
"406" "Acidaminococcus_fermentans_DSM_20731:VBIAciFer109666_0676" "PF00704" "GH18" "Chitin" "GH" "Acidaminococcus" "VBIAciFer109666" "Acidaminococcus_fermentans_DSM_20731" "Acidaminococcus_fermentans" "GH_18" 282 361 3.8e-25 128 345 "Firmicutes" "AciFer109666_0676" 1 1
"407" "Acidaminococcus_intestini_DSM_21505:VBIAciInt253053_0002" "PF00704" "GH18" "Chitin" "GH" "Acidaminococcus" "VBIAciInt253053" "Acidaminococcus_intestini_DSM_21505" "Acidaminococcus_intestini" "GH_18" 282 341 3.5e-14 111 324 "Firmicutes" "AciInt253053_0002" 1 1
"408" "Acidaminococcus_intestini_DSM_21505:VBIAciInt253053_1214" "PF00704" "GH18" "Chitin" "GH" "Acidaminococcus" "VBIAciInt253053" "Acidaminococcus_intestini_DSM_21505" "Acidaminococcus_intestini" "GH_18" 282 366 2.7e-26 118 343 "Firmicutes" "AciInt253053_1214" 1 1
"409" "Acidaminococcus_intestini_RyC-MR95:VBIAciInt131990_0799" "PF00704" "GH18" "Chitin" "GH" "Acidaminococcus" "VBIAciInt131990" "Acidaminococcus_intestini_RyC-MR95" "Acidaminococcus_intestini" "GH_18" 282 313 2.7e-14 83 296 "Firmicutes" "AciInt131990_0799" 1 1
"410" "Acidaminococcus_intestini_RyC-MR95:VBIAciInt131990_2001" "PF00704" "GH18" "Chitin" "GH" "Acidaminococcus" "VBIAciInt131990" "Acidaminococcus_intestini_RyC-MR95" "Acidaminococcus_intestini" "GH_18" 282 366 2.7e-26 118 343 "Firmicutes" "AciInt131990_2001" 1 1
"411" "Acidaminococcus_sp._BV3L6:VBIAciSp219857_0465" "PF00704" "GH18" "Chitin" "GH" "Acidaminococcus" "VBIAciSp219857" "Acidaminococcus_sp._BV3L6" "Acidaminococcus_sp." "GH_18" 282 366 2.7e-26 118 343 "Firmicutes" "AciSp219857_0465" 1 1
"412" "Acidaminococcus_sp._BV3L6:VBIAciSp219857_1143" "PF00704" "GH18" "Chitin" "GH" "Acidaminococcus" "VBIAciSp219857" "Acidaminococcus_sp._BV3L6" "Acidaminococcus_sp." "GH_18" 282 341 3.5e-14 111 324 "Firmicutes" "AciSp219857_1143" 1 1
"413" "Acidaminococcus_sp._D21:VBIAciSp85863_0124" "PF00704" "GH18" "Chitin" "GH" "Acidaminococcus" "VBIAciSp85863" "Acidaminococcus_sp._D21" "Acidaminococcus_sp." "GH_18" 282 366 2.7e-26 118 343 "Firmicutes" "AciSp85863_0124" 1 1
"414" "Acidaminococcus_sp._D21:VBIAciSp85863_0344" "PF00704" "GH18" "Chitin" "GH" "Acidaminococcus" "VBIAciSp85863" "Acidaminococcus_sp._D21" "Acidaminococcus_sp." "GH_18" 282 356 4e-14 126 339 "Firmicutes" "AciSp85863_0344" 1 1
"415" "Acidaminococcus_sp._HPA0509:VBIAciSp241909_0775" "PF00704" "GH18" "Chitin" "GH" "Acidaminococcus" "VBIAciSp241909" "Acidaminococcus_sp._HPA0509" "Acidaminococcus_sp." "GH_18" 282 341 3.5e-14 111 324 "Firmicutes" "AciSp241909_0775" 1 1
"416" "Acidaminococcus_sp._HPA0509:VBIAciSp241909_2130" "PF00704" "GH18" "Chitin" "GH" "Acidaminococcus" "VBIAciSp241909" "Acidaminococcus_sp._HPA0509" "Acidaminococcus_sp." "GH_18" 282 366 2.7e-26 118 343 "Firmicutes" "AciSp241909_2130" 1 1
"417" "Acidimicrobium_ferrooxidans_DSM_10331:VBIAciFer34262_0066" "PF00150" "GH5" "Cellulose" "GH" "Acidimicrobium" "VBIAciFer34262" "Acidimicrobium_ferrooxidans_DSM_10331" "Acidimicrobium_ferrooxidans" "GH_5" 281 369 7.7e-26 81 330 NA "AciFer34262_0066" 1 1
"418" "Acidimicrobium_ferrooxidans_DSM_10331:VBIAciFer34262_2120" "PF09478" "CBM49" "cCellulose" "CBM" "Acidimicrobium" "VBIAciFer34262" "Acidimicrobium_ferrooxidans_DSM_10331" "Acidimicrobium_ferrooxidans" "CBM49" 81 1194 2e-10 981 1055 NA "AciFer34262_2120" 1 5
"419" "Acidimicrobium_ferrooxidans_DSM_10331:VBIAciFer34262_2120" "PF00553" "CBM2" "cCellulose" "CBM" "Acidimicrobium" "VBIAciFer34262" "Acidimicrobium_ferrooxidans_DSM_10331" "Acidimicrobium_ferrooxidans" "CBM_2" 101 1194 1.3e-41 980 1074 NA "AciFer34262_2120" 1 5
"420" "Acidimicrobium_ferrooxidans_DSM_10331:VBIAciFer34262_2120" "PF09478" "CBM49" "cCellulose" "CBM" "Acidimicrobium" "VBIAciFer34262" "Acidimicrobium_ferrooxidans_DSM_10331" "Acidimicrobium_ferrooxidans" "CBM49" 81 1194 2e-10 1099 1175 NA "AciFer34262_2120" 1 5
"421" "Acidimicrobium_ferrooxidans_DSM_10331:VBIAciFer34262_2120" "PF00150" "GH5" "Cellulose" "GH" "Acidimicrobium" "VBIAciFer34262" "Acidimicrobium_ferrooxidans_DSM_10331" "Acidimicrobium_ferrooxidans" "GH_5" 281 1194 2.4e-33 49 329 NA "AciFer34262_2120" 1 5
"422" "Acidimicrobium_ferrooxidans_DSM_10331:VBIAciFer34262_2120" "PF00553" "CBM2" "cCellulose" "CBM" "Acidimicrobium" "VBIAciFer34262" "Acidimicrobium_ferrooxidans_DSM_10331" "Acidimicrobium_ferrooxidans" "CBM_2" 101 1194 1.3e-41 1097 1189 NA "AciFer34262_2120" 1 5
"423" "Acidiphilium_cryptum_JF-5:VBIAciCry6074_1057" "PF01270" "GH8" "Cellulose" "GH" "Acidiphilium" "VBIAciCry6074" "Acidiphilium_cryptum_JF-5" "Acidiphilium_cryptum" "GH_8" 342 376 1.4e-51 30 358 "Alphaproteobacteria" "AciCry6074_1057" 2 2
"424" "Acidiphilium_cryptum_JF-5:VBIAciCry6074_1057" "PF01270" "GH8" "Cellulose" "GH" "Acidiphilium" "VBIAciCry6074" "Acidiphilium_cryptum_JF-5" "Acidiphilium_cryptum" "GH_8" 342 376 1.4e-51 30 358 "Alphaproteobacteria" "AciCry6074_1057" 2 2
"425" "Acidiphilium_multivorum_AIU301:VBIAciMul178205_1006" "PF01270" "GH8" "Cellulose" "GH" "Acidiphilium" "VBIAciMul178205" "Acidiphilium_multivorum_AIU301" "Acidiphilium_multivorum" "GH_8" 342 376 1.4e-51 30 358 "Alphaproteobacteria" "AciMul178205_1006" 1 1
"426" "Acidiphilium_sp._PM:VBIAciSp202684_1759" "PF01270" "GH8" "Cellulose" "GH" "Acidiphilium" "VBIAciSp202684" "Acidiphilium_sp._PM" "Acidiphilium_sp." "GH_8" 342 376 1.4e-51 30 358 "Alphaproteobacteria" "AciSp202684_1759" 2 2
"427" "Acidiphilium_sp._PM:VBIAciSp202684_1759" "PF01270" "GH8" "Cellulose" "GH" "Acidiphilium" "VBIAciSp202684" "Acidiphilium_sp._PM" "Acidiphilium_sp." "GH_8" 342 376 1.4e-51 30 358 "Alphaproteobacteria" "AciSp202684_1759" 2 2
"428" "Acidithiobacillus_caldus_ATCC_51756:VBIAciCal31047_0187" "PF01270" "GH8" "Cellulose" "GH" "Acidithiobacillus" "VBIAciCal31047" "Acidithiobacillus_caldus_ATCC_51756" "Acidithiobacillus_caldus" "GH_8" 342 405 1.8e-48 27 370 "Gammaproteobacteria" "AciCal31047_0187" 1 1
"429" "Acidithiobacillus_caldus_ATCC_51756:VBIAciCal31047_1323" "PF01270" "GH8" "Cellulose" "GH" "Acidithiobacillus" "VBIAciCal31047" "Acidithiobacillus_caldus_ATCC_51756" "Acidithiobacillus_caldus" "GH_8" 342 392 3.4e-54 37 373 "Gammaproteobacteria" "AciCal31047_1323" 1 1
"430" "Acidithiobacillus_caldus_SM-1:VBIAciCal182605_0485" "PF01270" "GH8" "Cellulose" "GH" "Acidithiobacillus" "VBIAciCal182605" "Acidithiobacillus_caldus_SM-1" "Acidithiobacillus_caldus" "GH_8" 342 368 3.1e-54 14 349 "Gammaproteobacteria" "AciCal182605_0485" 1 1
"431" "Acidithiobacillus_ferrivorans_SS3:VBIAciFer179028_1193" "PF01270" "GH8" "Cellulose" "GH" "Acidithiobacillus" "VBIAciFer179028" "Acidithiobacillus_ferrivorans_SS3" "Acidithiobacillus_ferrivorans" "GH_8" 342 390 5e-64 24 368 "Gammaproteobacteria" "AciFer179028_1193" 2 2
"432" "Acidithiobacillus_ferrivorans_SS3:VBIAciFer179028_1193" "PF01270" "GH8" "Cellulose" "GH" "Acidithiobacillus" "VBIAciFer179028" "Acidithiobacillus_ferrivorans_SS3" "Acidithiobacillus_ferrivorans" "GH_8" 342 390 5e-64 24 368 "Gammaproteobacteria" "AciFer179028_1193" 2 2
"433" "Acidithiobacillus_ferrivorans_SS3:VBIAciFer179028_1203" "PF01270" "GH8" "Cellulose" "GH" "Acidithiobacillus" "VBIAciFer179028" "Acidithiobacillus_ferrivorans_SS3" "Acidithiobacillus_ferrivorans" "GH_8" 342 417 1.2e-58 57 395 "Gammaproteobacteria" "AciFer179028_1203" 2 2
"434" "Acidithiobacillus_ferrivorans_SS3:VBIAciFer179028_1203" "PF01270" "GH8" "Cellulose" "GH" "Acidithiobacillus" "VBIAciFer179028" "Acidithiobacillus_ferrivorans_SS3" "Acidithiobacillus_ferrivorans" "GH_8" 342 417 1.2e-58 57 395 "Gammaproteobacteria" "AciFer179028_1203" 2 2
"435" "Acidithiobacillus_thiooxidans_A01:VBIAciThi321966_0899" "PF01270" "GH8" "Cellulose" "GH" "Acidithiobacillus" "VBIAciThi321966" "Acidithiobacillus_thiooxidans_A01" "Acidithiobacillus_thiooxidans" "GH_8" 342 366 7.5e-56 10 344 "Gammaproteobacteria" "AciThi321966_0899" 1 1
"436" "Acidithiobacillus_thiooxidans_A01:VBIAciThi321966_1132" "PF00150" "GH5" "Cellulose" "GH" "Acidithiobacillus" "VBIAciThi321966" "Acidithiobacillus_thiooxidans_A01" "Acidithiobacillus_thiooxidans" "GH_5" 281 430 7.7e-14 125 379 "Gammaproteobacteria" "AciThi321966_1132" 1 1
"437" "Acidithiobacillus_thiooxidans_A01:VBIAciThi321966_3620" "PF01270" "GH8" "Cellulose" "GH" "Acidithiobacillus" "VBIAciThi321966" "Acidithiobacillus_thiooxidans_A01" "Acidithiobacillus_thiooxidans" "GH_8" 342 376 2.1e-59 4 354 "Gammaproteobacteria" "AciThi321966_3620" 1 1
"438" "Acidithiobacillus_thiooxidans_ATCC_19377:VBIAciThi52187_1292" "PF01270" "GH8" "Cellulose" "GH" "Acidithiobacillus" "VBIAciThi52187" "Acidithiobacillus_thiooxidans_ATCC_19377" "Acidithiobacillus_thiooxidans" "GH_8" 342 406 7.5e-46 40 357 "Gammaproteobacteria" "AciThi52187_1292" 2 2
"439" "Acidithiobacillus_thiooxidans_ATCC_19377:VBIAciThi52187_1292" "PF01270" "GH8" "Cellulose" "GH" "Acidithiobacillus" "VBIAciThi52187" "Acidithiobacillus_thiooxidans_ATCC_19377" "Acidithiobacillus_thiooxidans" "GH_8" 342 406 7.5e-46 40 357 "Gammaproteobacteria" "AciThi52187_1292" 2 2
"440" "Acidithiobacillus_thiooxidans_ATCC_19377:VBIAciThi52187_2796" "PF00150" "GH5" "Cellulose" "GH" "Acidithiobacillus" "VBIAciThi52187" "Acidithiobacillus_thiooxidans_ATCC_19377" "Acidithiobacillus_thiooxidans" "GH_5" 281 420 3.7e-14 115 369 "Gammaproteobacteria" "AciThi52187_2796" 2 2
"441" "Acidithiobacillus_thiooxidans_ATCC_19377:VBIAciThi52187_2796" "PF00150" "GH5" "Cellulose" "GH" "Acidithiobacillus" "VBIAciThi52187" "Acidithiobacillus_thiooxidans_ATCC_19377" "Acidithiobacillus_thiooxidans" "GH_5" 281 420 3.7e-14 115 369 "Gammaproteobacteria" "AciThi52187_2796" 2 2
"442" "Acidobacteriaceae_bacterium_KBS_83:VBIAciBac276318_0411" "PF00759" "GH9" "Cellulose" "GH" "Acidobacteriaceae" "VBIAciBac276318" "Acidobacteriaceae_bacterium_KBS_83" "Acidobacteriaceae_bacterium" "GH_9" 410 594 1.5e-25 109 547 NA "AciBac276318_0411" 1 2
"443" "Acidobacteriaceae_bacterium_KBS_83:VBIAciBac276318_0411" "PF02927" NA NA NA "Acidobacteriaceae" "VBIAciBac276318" "Acidobacteriaceae_bacterium_KBS_83" "Acidobacteriaceae_bacterium" "CelD_N" 86 594 1.9e-19 9 88 NA "AciBac276318_0411" 1 2
"444" "Acidobacteriaceae_bacterium_KBS_83:VBIAciBac276318_0412" "PF00704" "GH18" "Chitin" "GH" "Acidobacteriaceae" "VBIAciBac276318" "Acidobacteriaceae_bacterium_KBS_83" "Acidobacteriaceae_bacterium" "GH_18" 282 399 3.7e-75 58 375 NA "AciBac276318_0412" 1 1
"445" "Acidobacteriaceae_bacterium_KBS_83:VBIAciBac276318_0703" "PF00759" "GH9" "Cellulose" "GH" "Acidobacteriaceae" "VBIAciBac276318" "Acidobacteriaceae_bacterium_KBS_83" "Acidobacteriaceae_bacterium" "GH_9" 410 983 1.9e-25 339 755 NA "AciBac276318_0703" 1 2
"446" "Acidobacteriaceae_bacterium_KBS_83:VBIAciBac276318_0703" "PF02927" NA NA NA "Acidobacteriaceae" "VBIAciBac276318" "Acidobacteriaceae_bacterium_KBS_83" "Acidobacteriaceae_bacterium" "CelD_N" 86 983 2e-08 250 322 NA "AciBac276318_0703" 1 2
"447" "Acidobacteriaceae_bacterium_KBS_83:VBIAciBac276318_0773" "PF00150" "GH5" "Cellulose" "GH" "Acidobacteriaceae" "VBIAciBac276318" "Acidobacteriaceae_bacterium_KBS_83" "Acidobacteriaceae_bacterium" "GH_5" 281 383 5e-36 63 355 NA "AciBac276318_0773" 1 1
"448" "Acidobacteriaceae_bacterium_KBS_83:VBIAciBac276318_0866" "PF00150" "GH5" "Cellulose" "GH" "Acidobacteriaceae" "VBIAciBac276318" "Acidobacteriaceae_bacterium_KBS_83" "Acidobacteriaceae_bacterium" "GH_5" 281 353 6.9e-37 27 323 NA "AciBac276318_0866" 1 1
"449" "Acidobacteriaceae_bacterium_KBS_83:VBIAciBac276318_2108" "PF00704" "GH18" "Chitin" "GH" "Acidobacteriaceae" "VBIAciBac276318" "Acidobacteriaceae_bacterium_KBS_83" "Acidobacteriaceae_bacterium" "GH_18" 282 711 5.2e-21 376 650 NA "AciBac276318_2108" 1 1
"450" "Acidobacteriaceae_bacterium_KBS_83:VBIAciBac276318_2338" "PF00150" "GH5" "Cellulose" "GH" "Acidobacteriaceae" "VBIAciBac276318" "Acidobacteriaceae_bacterium_KBS_83" "Acidobacteriaceae_bacterium" "GH_5" 281 369 1.1e-10 18 294 NA "AciBac276318_2338" 1 1
"451" "Acidobacteriaceae_bacterium_KBS_83:VBIAciBac276318_3018" "PF13641" NA NA NA "Acidobacteriaceae" "VBIAciBac276318" "Acidobacteriaceae_bacterium_KBS_83" "Acidobacteriaceae_bacterium" "Glyco_tranf_2_3" 229 1171 2.5e-36 788 1013 NA "AciBac276318_3018" 1 6
"452" "Acidobacteriaceae_bacterium_KBS_83:VBIAciBac276318_3018" "PF01522" NA NA NA "Acidobacteriaceae" "VBIAciBac276318" "Acidobacteriaceae_bacterium_KBS_83" "Acidobacteriaceae_bacterium" "Polysacc_deac_1" 124 1171 1.3e-25 506 607 NA "AciBac276318_3018" 1 6
"453" "Acidobacteriaceae_bacterium_KBS_83:VBIAciBac276318_3018" "PF00535" NA NA NA "Acidobacteriaceae" "VBIAciBac276318" "Acidobacteriaceae_bacterium_KBS_83" "Acidobacteriaceae_bacterium" "Glycos_transf_2" 170 1171 1.8e-25 792 947 NA "AciBac276318_3018" 1 6
"454" "Acidobacteriaceae_bacterium_KBS_83:VBIAciBac276318_3018" "PF13506" NA NA NA "Acidobacteriaceae" "VBIAciBac276318" "Acidobacteriaceae_bacterium_KBS_83" "Acidobacteriaceae_bacterium" "Glyco_transf_21" 174 1171 2.2e-14 858 1011 NA "AciBac276318_3018" 1 6
"455" "Acidobacteriaceae_bacterium_KBS_83:VBIAciBac276318_3018" "PF00704" "GH18" "Chitin" "GH" "Acidobacteriaceae" "VBIAciBac276318" "Acidobacteriaceae_bacterium_KBS_83" "Acidobacteriaceae_bacterium" "GH_18" 282 1171 3.2e-09 200 423 NA "AciBac276318_3018" 1 6
"456" "Acidobacteriaceae_bacterium_KBS_83:VBIAciBac276318_3018" "PF13632" NA NA NA "Acidobacteriaceae" "VBIAciBac276318" "Acidobacteriaceae_bacterium_KBS_83" "Acidobacteriaceae_bacterium" "Glyco_trans_2_3" 193 1171 4.1e-22 877 1055 NA "AciBac276318_3018" 1 6
"457" "Acidobacteriaceae_bacterium_KBS_83:VBIAciBac276318_3577" "PF02055" "GH30" "Xylan" "GH" "Acidobacteriaceae" "VBIAciBac276318" "Acidobacteriaceae_bacterium_KBS_83" "Acidobacteriaceae_bacterium" "GH_30" 496 475 5e-66 70 458 NA "AciBac276318_3577" 1 1
"458" "Acidobacteriaceae_bacterium_KBS_83:VBIAciBac276318_4259" "PF00150" "GH5" "Cellulose" "GH" "Acidobacteriaceae" "VBIAciBac276318" "Acidobacteriaceae_bacterium_KBS_83" "Acidobacteriaceae_bacterium" "GH_5" 281 427 7.4e-38 89 339 NA "AciBac276318_4259" 1 1
"459" "Acidobacteriaceae_bacterium_KBS_83:VBIAciBac276318_4919" "PF00150" "GH5" "Cellulose" "GH" "Acidobacteriaceae" "VBIAciBac276318" "Acidobacteriaceae_bacterium_KBS_83" "Acidobacteriaceae_bacterium" "GH_5" 281 384 4.4e-36 55 340 NA "AciBac276318_4919" 1 1
"460" "Acidobacteriaceae_bacterium_KBS_83:VBIAciBac276318_5711" "PF02055" "GH30" "Xylan" "GH" "Acidobacteriaceae" "VBIAciBac276318" "Acidobacteriaceae_bacterium_KBS_83" "Acidobacteriaceae_bacterium" "GH_30" 496 468 2.2e-59 54 452 NA "AciBac276318_5711" 1 1
"461" "Acidobacteriaceae_bacterium_KBS_83:VBIAciBac276318_5712" "PF02055" "GH30" "Xylan" "GH" "Acidobacteriaceae" "VBIAciBac276318" "Acidobacteriaceae_bacterium_KBS_83" "Acidobacteriaceae_bacterium" "GH_30" 496 467 3.5e-59 48 448 NA "AciBac276318_5712" 1 1
"462" "Acidobacteriaceae_bacterium_KBS_89:VBIAciBac265847_0722" "PF00150" "GH5" "Cellulose" "GH" "Acidobacteriaceae" "VBIAciBac265847" "Acidobacteriaceae_bacterium_KBS_89" "Acidobacteriaceae_bacterium" "GH_5" 281 376 4.8e-07 78 288 NA "AciBac265847_0722" 1 1
"463" "Acidobacteriaceae_bacterium_KBS_89:VBIAciBac265847_0740" "PF00331" "GH10" "Xylan" "GH" "Acidobacteriaceae" "VBIAciBac265847" "Acidobacteriaceae_bacterium_KBS_89" "Acidobacteriaceae_bacterium" "GH_10" 316 366 4.6e-85 33 358 NA "AciBac265847_0740" 1 1
"464" "Acidobacteriaceae_bacterium_KBS_89:VBIAciBac265847_1096" "PF00704" "GH18" "Chitin" "GH" "Acidobacteriaceae" "VBIAciBac265847" "Acidobacteriaceae_bacterium_KBS_89" "Acidobacteriaceae_bacterium" "GH_18" 282 693 2e-22 377 671 NA "AciBac265847_1096" 1 1
"465" "Acidobacteriaceae_bacterium_KBS_89:VBIAciBac265847_2426" "PF00150" "GH5" "Cellulose" "GH" "Acidobacteriaceae" "VBIAciBac265847" "Acidobacteriaceae_bacterium_KBS_89" "Acidobacteriaceae_bacterium" "GH_5" 281 382 1e-34 54 350 NA "AciBac265847_2426" 1 1
"466" "Acidobacteriaceae_bacterium_KBS_89:VBIAciBac265847_2869" "PF13632" NA NA NA "Acidobacteriaceae" "VBIAciBac265847" "Acidobacteriaceae_bacterium_KBS_89" "Acidobacteriaceae_bacterium" "Glyco_trans_2_3" 193 1176 3.6e-19 882 1060 NA "AciBac265847_2869" 1 6
"467" "Acidobacteriaceae_bacterium_KBS_89:VBIAciBac265847_2869" "PF00704" "GH18" "Chitin" "GH" "Acidobacteriaceae" "VBIAciBac265847" "Acidobacteriaceae_bacterium_KBS_89" "Acidobacteriaceae_bacterium" "GH_18" 282 1176 1.5e-13 189 424 NA "AciBac265847_2869" 1 6
"468" "Acidobacteriaceae_bacterium_KBS_89:VBIAciBac265847_2869" "PF00535" NA NA NA "Acidobacteriaceae" "VBIAciBac265847" "Acidobacteriaceae_bacterium_KBS_89" "Acidobacteriaceae_bacterium" "Glycos_transf_2" 170 1176 9.6e-27 797 945 NA "AciBac265847_2869" 1 6
"469" "Acidobacteriaceae_bacterium_KBS_89:VBIAciBac265847_2869" "PF13641" NA NA NA "Acidobacteriaceae" "VBIAciBac265847" "Acidobacteriaceae_bacterium_KBS_89" "Acidobacteriaceae_bacterium" "Glyco_tranf_2_3" 229 1176 2.9e-36 793 1018 NA "AciBac265847_2869" 1 6
"470" "Acidobacteriaceae_bacterium_KBS_89:VBIAciBac265847_2869" "PF01522" NA NA NA "Acidobacteriaceae" "VBIAciBac265847" "Acidobacteriaceae_bacterium_KBS_89" "Acidobacteriaceae_bacterium" "Polysacc_deac_1" 124 1176 7.4e-31 511 613 NA "AciBac265847_2869" 1 6
"471" "Acidobacteriaceae_bacterium_KBS_89:VBIAciBac265847_2869" "PF13506" NA NA NA "Acidobacteriaceae" "VBIAciBac265847" "Acidobacteriaceae_bacterium_KBS_89" "Acidobacteriaceae_bacterium" "Glyco_transf_21" 174 1176 3e-12 863 1016 NA "AciBac265847_2869" 1 6
"472" "Acidobacteriaceae_bacterium_KBS_89:VBIAciBac265847_3803" "PF00150" "GH5" "Cellulose" "GH" "Acidobacteriaceae" "VBIAciBac265847" "Acidobacteriaceae_bacterium_KBS_89" "Acidobacteriaceae_bacterium" "GH_5" 281 392 3.7e-34 75 309 NA "AciBac265847_3803" 1 1
"473" "Acidobacteriaceae_bacterium_KBS_89:VBIAciBac265847_4545" "PF00704" "GH18" "Chitin" "GH" "Acidobacteriaceae" "VBIAciBac265847" "Acidobacteriaceae_bacterium_KBS_89" "Acidobacteriaceae_bacterium" "GH_18" 282 384 1.4e-77 50 363 NA "AciBac265847_4545" 1 1
"474" "Acidobacteriaceae_bacterium_KBS_89:VBIAciBac265847_4744" "PF02055" "GH30" "Xylan" "GH" "Acidobacteriaceae" "VBIAciBac265847" "Acidobacteriaceae_bacterium_KBS_89" "Acidobacteriaceae_bacterium" "GH_30" 496 491 3.9e-52 68 467 NA "AciBac265847_4744" 1 1
"475" "Acidobacteriaceae_bacterium_KBS_89:VBIAciBac265847_5132" "PF00331" "GH10" "Xylan" "GH" "Acidobacteriaceae" "VBIAciBac265847" "Acidobacteriaceae_bacterium_KBS_89" "Acidobacteriaceae_bacterium" "GH_10" 316 383 8.3e-89 45 374 NA "AciBac265847_5132" 1 1
"476" "Acidobacteriaceae_bacterium_KBS_89:VBIAciBac265847_5225" "PF02055" "GH30" "Xylan" "GH" "Acidobacteriaceae" "VBIAciBac265847" "Acidobacteriaceae_bacterium_KBS_89" "Acidobacteriaceae_bacterium" "GH_30" 496 467 1.3e-50 52 440 NA "AciBac265847_5225" 1 1
"477" "Acidobacteriaceae_bacterium_KBS_96:VBIAciBac276765_1503" "PF00331" "GH10" "Xylan" "GH" "Acidobacteriaceae" "VBIAciBac276765" "Acidobacteriaceae_bacterium_KBS_96" "Acidobacteriaceae_bacterium" "GH_10" 316 355 1.5e-91 26 344 NA "AciBac276765_1503" 1 1
"478" "Acidobacteriaceae_bacterium_KBS_96:VBIAciBac276765_4615" "PF00704" "GH18" "Chitin" "GH" "Acidobacteriaceae" "VBIAciBac276765" "Acidobacteriaceae_bacterium_KBS_96" "Acidobacteriaceae_bacterium" "GH_18" 282 752 7.5e-19 426 678 NA "AciBac276765_4615" 1 1
"479" "Acidobacteriaceae_bacterium_TAA166:VBIAciBac92596_2068" "PF02055" "GH30" "Xylan" "GH" "Acidobacteriaceae" "VBIAciBac92596" "Acidobacteriaceae_bacterium_TAA166" "Acidobacteriaceae_bacterium" "GH_30" 496 474 2.3e-58 28 446 NA "AciBac92596_2068" 1 1
"480" "Acidobacteriaceae_bacterium_TAA166:VBIAciBac92596_2839" "PF00704" "GH18" "Chitin" "GH" "Acidobacteriaceae" "VBIAciBac92596" "Acidobacteriaceae_bacterium_TAA166" "Acidobacteriaceae_bacterium" "GH_18" 282 666 3e-22 341 601 NA "AciBac92596_2839" 1 1
"481" "Acidobacteriaceae_bacterium_TAA166:VBIAciBac92596_2850" "PF00704" "GH18" "Chitin" "GH" "Acidobacteriaceae" "VBIAciBac92596" "Acidobacteriaceae_bacterium_TAA166" "Acidobacteriaceae_bacterium" "GH_18" 282 395 3.5e-57 12 361 NA "AciBac92596_2850" 1 1
"482" "Acidobacteriaceae_bacterium_TAA166:VBIAciBac92596_2860" "PF00704" "GH18" "Chitin" "GH" "Acidobacteriaceae" "VBIAciBac92596" "Acidobacteriaceae_bacterium_TAA166" "Acidobacteriaceae_bacterium" "GH_18" 282 396 3e-74 52 362 NA "AciBac92596_2860" 1 1
"483" "Acidobacteriaceae_bacterium_TAA166:VBIAciBac92596_4961" "PF00535" NA NA NA "Acidobacteriaceae" "VBIAciBac92596" "Acidobacteriaceae_bacterium_TAA166" "Acidobacteriaceae_bacterium" "Glycos_transf_2" 170 1175 1.1e-26 796 948 NA "AciBac92596_4961" 1 6
"484" "Acidobacteriaceae_bacterium_TAA166:VBIAciBac92596_4961" "PF01522" NA NA NA "Acidobacteriaceae" "VBIAciBac92596" "Acidobacteriaceae_bacterium_TAA166" "Acidobacteriaceae_bacterium" "Polysacc_deac_1" 124 1175 4.3e-25 510 612 NA "AciBac92596_4961" 1 6
"485" "Acidobacteriaceae_bacterium_TAA166:VBIAciBac92596_4961" "PF00704" "GH18" "Chitin" "GH" "Acidobacteriaceae" "VBIAciBac92596" "Acidobacteriaceae_bacterium_TAA166" "Acidobacteriaceae_bacterium" "GH_18" 282 1175 2.7e-16 195 423 NA "AciBac92596_4961" 1 6
"486" "Acidobacteriaceae_bacterium_TAA166:VBIAciBac92596_4961" "PF13641" NA NA NA "Acidobacteriaceae" "VBIAciBac92596" "Acidobacteriaceae_bacterium_TAA166" "Acidobacteriaceae_bacterium" "Glyco_tranf_2_3" 229 1175 4.3e-34 792 1017 NA "AciBac92596_4961" 1 6
"487" "Acidobacteriaceae_bacterium_TAA166:VBIAciBac92596_4961" "PF13632" NA NA NA "Acidobacteriaceae" "VBIAciBac92596" "Acidobacteriaceae_bacterium_TAA166" "Acidobacteriaceae_bacterium" "Glyco_trans_2_3" 193 1175 1.9e-20 881 1063 NA "AciBac92596_4961" 1 6
"488" "Acidobacteriaceae_bacterium_TAA166:VBIAciBac92596_4961" "PF13506" NA NA NA "Acidobacteriaceae" "VBIAciBac92596" "Acidobacteriaceae_bacterium_TAA166" "Acidobacteriaceae_bacterium" "Glyco_transf_21" 174 1175 5.6e-13 862 1015 NA "AciBac92596_4961" 1 6
"489" "Acidobacteriaceae_bacterium_TAA166:VBIAciBac92596_5335" "PF00704" "GH18" "Chitin" "GH" "Acidobacteriaceae" "VBIAciBac92596" "Acidobacteriaceae_bacterium_TAA166" "Acidobacteriaceae_bacterium" "GH_18" 282 954 6.2e-78 518 924 NA "AciBac92596_5335" 1 2
"490" "Acidobacteriaceae_bacterium_TAA166:VBIAciBac92596_5335" "PF03009" NA NA NA "Acidobacteriaceae" "VBIAciBac92596" "Acidobacteriaceae_bacterium_TAA166" "Acidobacteriaceae_bacterium" "GDPD" 259 954 3.9e-14 81 273 NA "AciBac92596_5335" 1 2
"491" "Acidobacterium_capsulatum_ATCC_51196:VBIAciCap40988_0030" "PF00704" "GH18" "Chitin" "GH" "Acidobacterium" "VBIAciCap40988" "Acidobacterium_capsulatum_ATCC_51196" "Acidobacterium_capsulatum" "GH_18" 282 695 5.2e-22 373 673 "Acidobacteria" "AciCap40988_0030" 1 1
"492" "Acidobacterium_capsulatum_ATCC_51196:VBIAciCap40988_0037" "PF00704" "GH18" "Chitin" "GH" "Acidobacterium" "VBIAciCap40988" "Acidobacterium_capsulatum_ATCC_51196" "Acidobacterium_capsulatum" "GH_18" 282 445 1.2e-51 36 425 "Acidobacteria" "AciCap40988_0037" 1 1
"493" "Acidobacterium_capsulatum_ATCC_51196:VBIAciCap40988_0038" "PF00041" NA NA NA "Acidobacterium" "VBIAciCap40988" "Acidobacterium_capsulatum_ATCC_51196" "Acidobacterium_capsulatum" "fn3" 85 896 1.3e-25 273 343 "Acidobacteria" "AciCap40988_0038" 1 6
"494" "Acidobacterium_capsulatum_ATCC_51196:VBIAciCap40988_0038" "PF02839" "CBM12.1" "cChitin" "CBM" "Acidobacterium" "VBIAciCap40988" "Acidobacterium_capsulatum_ATCC_51196" "Acidobacterium_capsulatum" "CBM_5_12" 42 896 3.1e-16 61 103 "Acidobacteria" "AciCap40988_0038" 1 6
"495" "Acidobacterium_capsulatum_ATCC_51196:VBIAciCap40988_0038" "PF02839" "CBM12.1" "cChitin" "CBM" "Acidobacterium" "VBIAciCap40988" "Acidobacterium_capsulatum_ATCC_51196" "Acidobacterium_capsulatum" "CBM_5_12" 42 896 3.1e-16 212 257 "Acidobacteria" "AciCap40988_0038" 1 6
"496" "Acidobacterium_capsulatum_ATCC_51196:VBIAciCap40988_0038" "PF00704" "GH18" "Chitin" "GH" "Acidobacterium" "VBIAciCap40988" "Acidobacterium_capsulatum_ATCC_51196" "Acidobacterium_capsulatum" "GH_18" 282 896 1.8e-53 454 880 "Acidobacteria" "AciCap40988_0038" 1 6
"497" "Acidobacterium_capsulatum_ATCC_51196:VBIAciCap40988_0038" "PF00041" NA NA NA "Acidobacterium" "VBIAciCap40988" "Acidobacterium_capsulatum_ATCC_51196" "Acidobacterium_capsulatum" "fn3" 85 896 1.3e-25 117 194 "Acidobacteria" "AciCap40988_0038" 1 6
"498" "Acidobacterium_capsulatum_ATCC_51196:VBIAciCap40988_0038" "PF00041" NA NA NA "Acidobacterium" "VBIAciCap40988" "Acidobacterium_capsulatum_ATCC_51196" "Acidobacterium_capsulatum" "fn3" 85 896 1.3e-25 363 438 "Acidobacteria" "AciCap40988_0038" 1 6
"499" "Acidobacterium_capsulatum_ATCC_51196:VBIAciCap40988_0077" "PF01270" "GH8" "Cellulose" "GH" "Acidobacterium" "VBIAciCap40988" "Acidobacterium_capsulatum_ATCC_51196" "Acidobacterium_capsulatum" "GH_8" 342 377 6.3e-61 16 360 "Acidobacteria" "AciCap40988_0077" 1 1
"500" "Acidobacterium_capsulatum_ATCC_51196:VBIAciCap40988_0143" "PF00331" "GH10" "Xylan" "GH" "Acidobacterium" "VBIAciCap40988" "Acidobacterium_capsulatum_ATCC_51196" "Acidobacterium_capsulatum" "GH_10" 316 417 4.3e-102 53 376 "Acidobacteria" "AciCap40988_0143" 1 1
"501" "Acidobacterium_capsulatum_ATCC_51196:VBIAciCap40988_0555" "PF00704" "GH18" "Chitin" "GH" "Acidobacterium" "VBIAciCap40988" "Acidobacterium_capsulatum_ATCC_51196" "Acidobacterium_capsulatum" "GH_18" 282 353 9.4e-26 77 335 "Acidobacteria" "AciCap40988_0555" 1 1
"502" "Acidobacterium_capsulatum_ATCC_51196:VBIAciCap40988_0953" "PF00150" "GH5" "Cellulose" "GH" "Acidobacterium" "VBIAciCap40988" "Acidobacterium_capsulatum_ATCC_51196" "Acidobacterium_capsulatum" "GH_5" 281 393 3.1e-39 79 313 "Acidobacteria" "AciCap40988_0953" 1 1
"503" "Acidobacterium_capsulatum_ATCC_51196:VBIAciCap40988_0980" "PF02927" NA NA NA "Acidobacterium" "VBIAciCap40988" "Acidobacterium_capsulatum_ATCC_51196" "Acidobacterium_capsulatum" "CelD_N" 86 568 2.9e-12 17 97 "Acidobacteria" "AciCap40988_0980" 1 2
"504" "Acidobacterium_capsulatum_ATCC_51196:VBIAciCap40988_0980" "PF00759" "GH9" "Cellulose" "GH" "Acidobacterium" "VBIAciCap40988" "Acidobacterium_capsulatum_ATCC_51196" "Acidobacterium_capsulatum" "GH_9" 410 568 3.1e-87 118 563 "Acidobacteria" "AciCap40988_0980" 1 2
"505" "Acidobacterium_capsulatum_ATCC_51196:VBIAciCap40988_1898" "PF02055" "GH30" "Xylan" "GH" "Acidobacterium" "VBIAciCap40988" "Acidobacterium_capsulatum_ATCC_51196" "Acidobacterium_capsulatum" "GH_30" 496 472 4e-62 66 471 "Acidobacteria" "AciCap40988_1898" 1 1
"506" "Acidobacterium_capsulatum_ATCC_51196:VBIAciCap40988_2620" "PF02927" NA NA NA "Acidobacterium" "VBIAciCap40988" "Acidobacterium_capsulatum_ATCC_51196" "Acidobacterium_capsulatum" "CelD_N" 86 858 9.3e-07 283 367 "Acidobacteria" "AciCap40988_2620" 1 2
"507" "Acidobacterium_capsulatum_ATCC_51196:VBIAciCap40988_2620" "PF00759" "GH9" "Cellulose" "GH" "Acidobacterium" "VBIAciCap40988" "Acidobacterium_capsulatum_ATCC_51196" "Acidobacterium_capsulatum" "GH_9" 410 858 1.2e-17 378 824 "Acidobacteria" "AciCap40988_2620" 1 2
"508" "Acidobacterium_capsulatum_ATCC_51196:VBIAciCap40988_2886" "PF13632" NA NA NA "Acidobacterium" "VBIAciCap40988" "Acidobacterium_capsulatum_ATCC_51196" "Acidobacterium_capsulatum" "Glyco_trans_2_3" 193 1170 7.2e-21 875 1057 "Acidobacteria" "AciCap40988_2886" 1 6
"509" "Acidobacterium_capsulatum_ATCC_51196:VBIAciCap40988_2886" "PF00535" NA NA NA "Acidobacterium" "VBIAciCap40988" "Acidobacterium_capsulatum_ATCC_51196" "Acidobacterium_capsulatum" "Glycos_transf_2" 170 1170 5.3e-30 791 947 "Acidobacteria" "AciCap40988_2886" 1 6
"510" "Acidobacterium_capsulatum_ATCC_51196:VBIAciCap40988_2886" "PF13506" NA NA NA "Acidobacterium" "VBIAciCap40988" "Acidobacterium_capsulatum_ATCC_51196" "Acidobacterium_capsulatum" "Glyco_transf_21" 174 1170 1.2e-13 857 1010 "Acidobacteria" "AciCap40988_2886" 1 6
"511" "Acidobacterium_capsulatum_ATCC_51196:VBIAciCap40988_2886" "PF01522" NA NA NA "Acidobacterium" "VBIAciCap40988" "Acidobacterium_capsulatum_ATCC_51196" "Acidobacterium_capsulatum" "Polysacc_deac_1" 124 1170 1.2e-24 506 609 "Acidobacteria" "AciCap40988_2886" 1 6
"512" "Acidobacterium_capsulatum_ATCC_51196:VBIAciCap40988_2886" "PF13641" NA NA NA "Acidobacterium" "VBIAciCap40988" "Acidobacterium_capsulatum_ATCC_51196" "Acidobacterium_capsulatum" "Glyco_tranf_2_3" 229 1170 3.6e-38 787 1012 "Acidobacteria" "AciCap40988_2886" 1 6
"513" "Acidobacterium_capsulatum_ATCC_51196:VBIAciCap40988_2886" "PF00704" "GH18" "Chitin" "GH" "Acidobacterium" "VBIAciCap40988" "Acidobacterium_capsulatum_ATCC_51196" "Acidobacterium_capsulatum" "GH_18" 282 1170 3e-08 199 424 "Acidobacteria" "AciCap40988_2886" 1 6
"514" "Acidobacterium_capsulatum_ATCC_51196:VBIAciCap40988_2912" "PF02055" "GH30" "Xylan" "GH" "Acidobacterium" "VBIAciCap40988" "Acidobacterium_capsulatum_ATCC_51196" "Acidobacterium_capsulatum" "GH_30" 496 471 1.9e-18 38 427 "Acidobacteria" "AciCap40988_2912" 1 1
"515" "Acidobacterium_sp._MP5ACTX9:VBIAciSp155132_0198" "PF00704" "GH18" "Chitin" "GH" "Acidobacterium" "VBIAciSp155132" "Acidobacterium_sp._MP5ACTX9" "Acidobacterium_sp." "GH_18" 282 423 2e-61 29 377 "Acidobacteria" "AciSp155132_0198" 1 1
"516" "Acidobacterium_sp._MP5ACTX9:VBIAciSp155132_0261" "PF00331" "GH10" "Xylan" "GH" "Acidobacterium" "VBIAciSp155132" "Acidobacterium_sp._MP5ACTX9" "Acidobacterium_sp." "GH_10" 316 376 6e-81 44 329 "Acidobacteria" "AciSp155132_0261" 1 1
"517" "Acidobacterium_sp._MP5ACTX9:VBIAciSp155132_1853" "PF01522" NA NA NA "Acidobacterium" "VBIAciSp155132" "Acidobacterium_sp._MP5ACTX9" "Acidobacterium_sp." "Polysacc_deac_1" 124 1178 5.5e-29 631 712 "Acidobacteria" "AciSp155132_1853" 1 7
"518" "Acidobacterium_sp._MP5ACTX9:VBIAciSp155132_1853" "PF13632" NA NA NA "Acidobacterium" "VBIAciSp155132" "Acidobacterium_sp._MP5ACTX9" "Acidobacterium_sp." "Glyco_trans_2_3" 193 1178 3.5e-20 884 1068 "Acidobacteria" "AciSp155132_1853" 1 7
"519" "Acidobacterium_sp._MP5ACTX9:VBIAciSp155132_1853" "PF00704" "GH18" "Chitin" "GH" "Acidobacterium" "VBIAciSp155132" "Acidobacterium_sp._MP5ACTX9" "Acidobacterium_sp." "GH_18" 282 1178 2e-15 155 428 "Acidobacteria" "AciSp155132_1853" 1 7
"520" "Acidobacterium_sp._MP5ACTX9:VBIAciSp155132_1853" "PF13506" NA NA NA "Acidobacterium" "VBIAciSp155132" "Acidobacterium_sp._MP5ACTX9" "Acidobacterium_sp." "Glyco_transf_21" 174 1178 1.4e-13 867 1020 "Acidobacteria" "AciSp155132_1853" 1 7
"521" "Acidobacterium_sp._MP5ACTX9:VBIAciSp155132_1853" "PF13641" NA NA NA "Acidobacterium" "VBIAciSp155132" "Acidobacterium_sp._MP5ACTX9" "Acidobacterium_sp." "Glyco_tranf_2_3" 229 1178 1.7e-33 797 1022 "Acidobacteria" "AciSp155132_1853" 1 7
"522" "Acidobacterium_sp._MP5ACTX9:VBIAciSp155132_1853" "PF01522" NA NA NA "Acidobacterium" "VBIAciSp155132" "Acidobacterium_sp._MP5ACTX9" "Acidobacterium_sp." "Polysacc_deac_1" 124 1178 5.5e-29 515 617 "Acidobacteria" "AciSp155132_1853" 1 7
"523" "Acidobacterium_sp._MP5ACTX9:VBIAciSp155132_1853" "PF00535" NA NA NA "Acidobacterium" "VBIAciSp155132" "Acidobacterium_sp._MP5ACTX9" "Acidobacterium_sp." "Glycos_transf_2" 170 1178 3.7e-25 801 959 "Acidobacteria" "AciSp155132_1853" 1 7
"524" "Acidobacterium_sp._MP5ACTX9:VBIAciSp155132_2032" "PF00150" "GH5" "Cellulose" "GH" "Acidobacterium" "VBIAciSp155132" "Acidobacterium_sp._MP5ACTX9" "Acidobacterium_sp." "GH_5" 281 348 3.5e-09 26 306 "Acidobacteria" "AciSp155132_2032" 1 1
"525" "Acidobacterium_sp._MP5ACTX9:VBIAciSp155132_2141" "PF00150" "GH5" "Cellulose" "GH" "Acidobacterium" "VBIAciSp155132" "Acidobacterium_sp._MP5ACTX9" "Acidobacterium_sp." "GH_5" 281 371 8.1e-36 52 343 "Acidobacteria" "AciSp155132_2141" 1 1
"526" "Acidobacterium_sp._MP5ACTX9:VBIAciSp155132_2512" "PF00150" "GH5" "Cellulose" "GH" "Acidobacterium" "VBIAciSp155132" "Acidobacterium_sp._MP5ACTX9" "Acidobacterium_sp." "GH_5" 281 341 1.3e-06 33 249 "Acidobacteria" "AciSp155132_2512" 1 1
"527" "Acidobacterium_sp._MP5ACTX9:VBIAciSp155132_2712" "PF01270" "GH8" "Cellulose" "GH" "Acidobacterium" "VBIAciSp155132" "Acidobacterium_sp._MP5ACTX9" "Acidobacterium_sp." "GH_8" 342 395 6.6e-54 21 379 "Acidobacteria" "AciSp155132_2712" 1 1
"528" "Acidobacterium_sp._MP5ACTX9:VBIAciSp155132_4632" "PF00150" "GH5" "Cellulose" "GH" "Acidobacterium" "VBIAciSp155132" "Acidobacterium_sp._MP5ACTX9" "Acidobacterium_sp." "GH_5" 281 389 3.2e-29 71 307 "Acidobacteria" "AciSp155132_4632" 1 1
"529" "Acidobacterium_sp._MP5ACTX9:VBIAciSp155132_4646" "PF02055" "GH30" "Xylan" "GH" "Acidobacterium" "VBIAciSp155132" "Acidobacterium_sp._MP5ACTX9" "Acidobacterium_sp." "GH_30" 496 424 3.8e-53 9 406 "Acidobacteria" "AciSp155132_4646" 1 1
"530" "Acidothermus_cellulolyticus_11B:VBIAciCel132453_0145" "PF01341" "GH6" "Cellulose" "GH" "Acidothermus" "VBIAciCel132453" "Acidothermus_cellulolyticus_11B" "Acidothermus_cellulolyticus" "GH_6" 304 469 1.9e-88 59 403 "Actinobacteria" "AciCel132453_0145" 1 1
"531" "Acidothermus_cellulolyticus_11B:VBIAciCel132453_0201" "PF00553" "CBM2" "cCellulose" "CBM" "Acidothermus" "VBIAciCel132453" "Acidothermus_cellulolyticus_11B" "Acidothermus_cellulolyticus" "CBM_2" 101 683 4.1e-23 588 676 "Actinobacteria" "AciCel132453_0201" 1 3
"532" "Acidothermus_cellulolyticus_11B:VBIAciCel132453_0201" "PF00331" "GH10" "Xylan" "GH" "Acidothermus" "VBIAciCel132453" "Acidothermus_cellulolyticus_11B" "Acidothermus_cellulolyticus" "GH_10" 316 683 1.7e-111 43 348 "Actinobacteria" "AciCel132453_0201" 1 3
"533" "Acidothermus_cellulolyticus_11B:VBIAciCel132453_0201" "PF00942" "CBM3" "cCellulose" "CBM" "Acidothermus" "VBIAciCel132453" "Acidothermus_cellulolyticus_11B" "Acidothermus_cellulolyticus" "CBM_3" 82 683 4.6e-22 400 480 "Actinobacteria" "AciCel132453_0201" 1 3
"534" "Acidothermus_cellulolyticus_11B:VBIAciCel132453_0402" "PF00331" "GH10" "Xylan" "GH" "Acidothermus" "VBIAciCel132453" "Acidothermus_cellulolyticus_11B" "Acidothermus_cellulolyticus" "GH_10" 316 375 1.7e-93 23 353 "Actinobacteria" "AciCel132453_0402" 1 1
"535" "Acidothermus_cellulolyticus_11B:VBIAciCel132453_0459" "PF00704" "GH18" "Chitin" "GH" "Acidothermus" "VBIAciCel132453" "Acidothermus_cellulolyticus_11B" "Acidothermus_cellulolyticus" "GH_18" 282 793 4.4e-27 85 353 "Actinobacteria" "AciCel132453_0459" 1 1
"536" "Acidothermus_cellulolyticus_11B:VBIAciCel132453_0645" "PF00704" "GH18" "Chitin" "GH" "Acidothermus" "VBIAciCel132453" "Acidothermus_cellulolyticus_11B" "Acidothermus_cellulolyticus" "GH_18" 282 472 3.6e-59 61 455 "Actinobacteria" "AciCel132453_0645" 1 1
"537" "Acidothermus_cellulolyticus_11B:VBIAciCel132453_0657" "PF00150" "GH5" "Cellulose" "GH" "Acidothermus" "VBIAciCel132453" "Acidothermus_cellulolyticus_11B" "Acidothermus_cellulolyticus" "GH_5" 281 550 3.3e-62 44 354 "Actinobacteria" "AciCel132453_0657" 1 2
"538" "Acidothermus_cellulolyticus_11B:VBIAciCel132453_0657" "PF00553" "CBM2" "cCellulose" "CBM" "Acidothermus" "VBIAciCel132453" "Acidothermus_cellulolyticus_11B" "Acidothermus_cellulolyticus" "CBM_2" 101 550 3.6e-31 453 545 "Actinobacteria" "AciCel132453_0657" 1 2
"539" "Acidothermus_cellulolyticus_11B:VBIAciCel132453_0658" "PF00553" "CBM2" "cCellulose" "CBM" "Acidothermus" "VBIAciCel132453" "Acidothermus_cellulolyticus_11B" "Acidothermus_cellulolyticus" "CBM_2" 101 1209 8.4e-31 1112 1203 "Actinobacteria" "AciCel132453_0658" 2 5
"540" "Acidothermus_cellulolyticus_11B:VBIAciCel132453_0658" "PF01341" "GH6" "Cellulose" "GH" "Acidothermus" "VBIAciCel132453" "Acidothermus_cellulolyticus_11B" "Acidothermus_cellulolyticus" "GH_6" 304 1209 7.5e-101 58 408 "Actinobacteria" "AciCel132453_0658" 2 5
"541" "Acidothermus_cellulolyticus_11B:VBIAciCel132453_0658" "PF00041" NA NA NA "Acidothermus" "VBIAciCel132453" "Acidothermus_cellulolyticus_11B" "Acidothermus_cellulolyticus" "fn3" 85 1209 2e-08 742 818 "Actinobacteria" "AciCel132453_0658" 2 5
"542" "Acidothermus_cellulolyticus_11B:VBIAciCel132453_0658" "PF00942" "CBM3" "cCellulose" "CBM" "Acidothermus" "VBIAciCel132453" "Acidothermus_cellulolyticus_11B" "Acidothermus_cellulolyticus" "CBM_3" 82 1209 2.4e-22 572 652 "Actinobacteria" "AciCel132453_0658" 2 5
"543" "Acidothermus_cellulolyticus_11B:VBIAciCel132453_0658" "PF01670" "GH12" "Cellulose" "GH" "Acidothermus" "VBIAciCel132453" "Acidothermus_cellulolyticus_11B" "Acidothermus_cellulolyticus" "GH_12" 214 1209 6.1e-37 858 1068 "Actinobacteria" "AciCel132453_0658" 2 5
"544" "Acidothermus_cellulolyticus_11B:VBIAciCel132453_0659" "PF00553" "CBM2" "cCellulose" "CBM" "Acidothermus" "VBIAciCel132453" "Acidothermus_cellulolyticus_11B" "Acidothermus_cellulolyticus" "CBM_2" 101 763 1.1e-30 666 757 "Actinobacteria" "AciCel132453_0659" 1 3
"545" "Acidothermus_cellulolyticus_11B:VBIAciCel132453_0659" "PF00150" "GH5" "Cellulose" "GH" "Acidothermus" "VBIAciCel132453" "Acidothermus_cellulolyticus_11B" "Acidothermus_cellulolyticus" "GH_5" 281 763 9.1e-20 118 376 "Actinobacteria" "AciCel132453_0659" 1 3
"546" "Acidothermus_cellulolyticus_11B:VBIAciCel132453_0659" "PF00942" "CBM3" "cCellulose" "CBM" "Acidothermus" "VBIAciCel132453" "Acidothermus_cellulolyticus_11B" "Acidothermus_cellulolyticus" "CBM_3" 82 763 3.1e-22 463 543 "Actinobacteria" "AciCel132453_0659" 1 3
"547" "Acidothermus_cellulolyticus_11B:VBIAciCel132453_0660" "PF00041" NA NA NA "Acidothermus" "VBIAciCel132453" "Acidothermus_cellulolyticus_11B" "Acidothermus_cellulolyticus" "fn3" 85 1121 5.7e-10 906 978 "Actinobacteria" "AciCel132453_0660" 1 5
"548" "Acidothermus_cellulolyticus_11B:VBIAciCel132453_0660" "PF02011" "GH48" "Cellulose" "GH" "Acidothermus" "VBIAciCel132453" "Acidothermus_cellulolyticus_11B" "Acidothermus_cellulolyticus" "GH_48" 622 1121 8.7e-304 234 865 "Actinobacteria" "AciCel132453_0660" 1 5
"549" "Acidothermus_cellulolyticus_11B:VBIAciCel132453_0660" "PF00553" "CBM2" "cCellulose" "CBM" "Acidothermus" "VBIAciCel132453" "Acidothermus_cellulolyticus_11B" "Acidothermus_cellulolyticus" "CBM_2" 101 1121 7.6e-30 1024 1115 "Actinobacteria" "AciCel132453_0660" 1 5
"550" "Acidothermus_cellulolyticus_11B:VBIAciCel132453_0660" "PF00553" "CBM2" "cCellulose" "CBM" "Acidothermus" "VBIAciCel132453" "Acidothermus_cellulolyticus_11B" "Acidothermus_cellulolyticus" "CBM_2" 101 1121 7.6e-30 917 982 "Actinobacteria" "AciCel132453_0660" 1 5
"551" "Acidothermus_cellulolyticus_11B:VBIAciCel132453_0660" "PF00942" "CBM3" "cCellulose" "CBM" "Acidothermus" "VBIAciCel132453" "Acidothermus_cellulolyticus_11B" "Acidothermus_cellulolyticus" "CBM_3" 82 1121 1.1e-22 41 121 "Actinobacteria" "AciCel132453_0660" 1 5
"552" "Acidothermus_cellulolyticus_11B:VBIAciCel132453_0662" "PF00553" "CBM2" "cCellulose" "CBM" "Acidothermus" "VBIAciCel132453" "Acidothermus_cellulolyticus_11B" "Acidothermus_cellulolyticus" "CBM_2" 101 356 7.2e-31 259 350 "Actinobacteria" "AciCel132453_0662" 1 3
"553" "Acidothermus_cellulolyticus_11B:VBIAciCel132453_0662" "PF01670" "GH12" "Cellulose" "GH" "Acidothermus" "VBIAciCel132453" "Acidothermus_cellulolyticus_11B" "Acidothermus_cellulolyticus" "GH_12" 214 356 1.5e-37 5 215 "Actinobacteria" "AciCel132453_0662" 1 3
"554" "Acidothermus_cellulolyticus_11B:VBIAciCel132453_0662" "PF00553" "CBM2" "cCellulose" "CBM" "Acidothermus" "VBIAciCel132453" "Acidothermus_cellulolyticus_11B" "Acidothermus_cellulolyticus" "CBM_2" 101 356 7.2e-31 56 132 "Actinobacteria" "AciCel132453_0662" 1 3
"555" "Acidothermus_cellulolyticus_11B:VBIAciCel132453_1029" "PF00942" "CBM3" "cCellulose" "CBM" "Acidothermus" "VBIAciCel132453" "Acidothermus_cellulolyticus_11B" "Acidothermus_cellulolyticus" "CBM_3" 82 930 2.7e-09 589 674 "Actinobacteria" "AciCel132453_1029" 1 3
"556" "Acidothermus_cellulolyticus_11B:VBIAciCel132453_1029" "PF00553" "CBM2" "cCellulose" "CBM" "Acidothermus" "VBIAciCel132453" "Acidothermus_cellulolyticus_11B" "Acidothermus_cellulolyticus" "CBM_2" 101 930 6.5e-26 824 927 "Actinobacteria" "AciCel132453_1029" 1 3
"557" "Acidothermus_cellulolyticus_11B:VBIAciCel132453_1029" "PF00759" "GH9" "Cellulose" "GH" "Acidothermus" "VBIAciCel132453" "Acidothermus_cellulolyticus_11B" "Acidothermus_cellulolyticus" "GH_9" 410 930 1.3e-112 58 555 "Actinobacteria" "AciCel132453_1029" 1 3
"558" "Acidothermus_cellulolyticus_11B:VBIAciCel132453_1547" "PF02018" "CBM22" "cMixed" "CBM" "Acidothermus" "VBIAciCel132453" "Acidothermus_cellulolyticus_11B" "Acidothermus_cellulolyticus" "CBM_4_9" 131 460 4.7e-10 332 446 "Actinobacteria" "AciCel132453_1547" 1 2
"559" "Acidothermus_cellulolyticus_11B:VBIAciCel132453_1547" "PF00704" "GH18" "Chitin" "GH" "Acidothermus" "VBIAciCel132453" "Acidothermus_cellulolyticus_11B" "Acidothermus_cellulolyticus" "GH_18" 282 460 2.6e-22 18 233 "Actinobacteria" "AciCel132453_1547" 1 2
"560" "Acidothermus_cellulolyticus_11B:VBIAciCel132453_1549" "PF02839" "CBM12.1" "cChitin" "CBM" "Acidothermus" "VBIAciCel132453" "Acidothermus_cellulolyticus_11B" "Acidothermus_cellulolyticus" "CBM_5_12" 42 763 4.6e-12 539 580 "Actinobacteria" "AciCel132453_1549" 1 3
"561" "Acidothermus_cellulolyticus_11B:VBIAciCel132453_1549" "PF00704" "GH18" "Chitin" "GH" "Acidothermus" "VBIAciCel132453" "Acidothermus_cellulolyticus_11B" "Acidothermus_cellulolyticus" "GH_18" 282 763 3.8e-68 40 459 "Actinobacteria" "AciCel132453_1549" 1 3
"562" "Acidothermus_cellulolyticus_11B:VBIAciCel132453_1549" "PF02018" "CBM22" "cMixed" "CBM" "Acidothermus" "VBIAciCel132453" "Acidothermus_cellulolyticus_11B" "Acidothermus_cellulolyticus" "CBM_4_9" 131 763 4.2e-10 634 749 "Actinobacteria" "AciCel132453_1549" 1 3
"563" "Acidothermus_cellulolyticus_11B:VBIAciCel132453_1811" "PF00553" "CBM2" "cCellulose" "CBM" "Acidothermus" "VBIAciCel132453" "Acidothermus_cellulolyticus_11B" "Acidothermus_cellulolyticus" "CBM_2" 101 1119 4.5e-30 1022 1114 "Actinobacteria" "AciCel132453_1811" 1 5
"564" "Acidothermus_cellulolyticus_11B:VBIAciCel132453_1811" "PF00942" "CBM3" "cCellulose" "CBM" "Acidothermus" "VBIAciCel132453" "Acidothermus_cellulolyticus_11B" "Acidothermus_cellulolyticus" "CBM_3" 82 1119 5.5e-39 502 575 "Actinobacteria" "AciCel132453_1811" 1 5
"565" "Acidothermus_cellulolyticus_11B:VBIAciCel132453_1811" "PF00942" "CBM3" "cCellulose" "CBM" "Acidothermus" "VBIAciCel132453" "Acidothermus_cellulolyticus_11B" "Acidothermus_cellulolyticus" "CBM_3" 82 1119 5.5e-39 735 815 "Actinobacteria" "AciCel132453_1811" 1 5
"566" "Acidothermus_cellulolyticus_11B:VBIAciCel132453_1811" "PF00759" "GH9" "Cellulose" "GH" "Acidothermus" "VBIAciCel132453" "Acidothermus_cellulolyticus_11B" "Acidothermus_cellulolyticus" "GH_9" 410 1119 2.5e-131 29 471 "Actinobacteria" "AciCel132453_1811" 1 5
"567" "Acidothermus_cellulolyticus_11B:VBIAciCel132453_1811" "PF00041" NA NA NA "Acidothermus" "VBIAciCel132453" "Acidothermus_cellulolyticus_11B" "Acidothermus_cellulolyticus" "fn3" 85 1119 2.1e-08 903 979 "Actinobacteria" "AciCel132453_1811" 1 5
"568" "Acidovorax_avenae_subsp._avenae_ATCC_19860:VBIAciAve68977_2405" "PF00150" "GH5" "Cellulose" "GH" "Acidovorax" "VBIAciAve68977" "Acidovorax_avenae_subsp._avenae_ATCC_19860" "Acidovorax_avenae" "GH_5" 281 448 3.1e-24 74 402 "Betaproteobacteria" "AciAve68977_2405" 1 1
"569" "Acidovorax_avenae_subsp._avenae_ATCC_19860:VBIAciAve68977_3124" "PF00150" "GH5" "Cellulose" "GH" "Acidovorax" "VBIAciAve68977" "Acidovorax_avenae_subsp._avenae_ATCC_19860" "Acidovorax_avenae" "GH_5" 281 486 2.1e-55 37 343 "Betaproteobacteria" "AciAve68977_3124" 1 2
"570" "Acidovorax_avenae_subsp._avenae_ATCC_19860:VBIAciAve68977_3124" "PF00553" "CBM2" "cCellulose" "CBM" "Acidovorax" "VBIAciAve68977" "Acidovorax_avenae_subsp._avenae_ATCC_19860" "Acidovorax_avenae" "CBM_2" 101 486 1.5e-16 412 484 "Betaproteobacteria" "AciAve68977_3124" 1 2
"571" "Acidovorax_avenae_subsp._avenae_ATCC_19860:VBIAciAve68977_3395" "PF00704" "GH18" "Chitin" "GH" "Acidovorax" "VBIAciAve68977" "Acidovorax_avenae_subsp._avenae_ATCC_19860" "Acidovorax_avenae" "GH_18" 282 438 2.4e-68 41 422 "Betaproteobacteria" "AciAve68977_3395" 1 1
"572" "Acidovorax_avenae_subsp._avenae_RS-1:VBIAciAve186161_2453" "PF00553" "CBM2" "cCellulose" "CBM" "Acidovorax" "VBIAciAve186161" "Acidovorax_avenae_subsp._avenae_RS-1" "Acidovorax_avenae" "CBM_2" 101 500 1.1e-16 424 498 "Betaproteobacteria" "AciAve186161_2453" 1 2
"573" "Acidovorax_avenae_subsp._avenae_RS-1:VBIAciAve186161_2453" "PF00150" "GH5" "Cellulose" "GH" "Acidovorax" "VBIAciAve186161" "Acidovorax_avenae_subsp._avenae_RS-1" "Acidovorax_avenae" "GH_5" 281 500 5.2e-55 58 365 "Betaproteobacteria" "AciAve186161_2453" 1 2
"574" "Acidovorax_avenae_subsp._avenae_RS-1:VBIAciAve186161_2947" "PF00331" "GH10" "Xylan" "GH" "Acidovorax" "VBIAciAve186161" "Acidovorax_avenae_subsp._avenae_RS-1" "Acidovorax_avenae" "GH_10" 316 325 4.7e-51 39 318 "Betaproteobacteria" "AciAve186161_2947" 1 1
"575" "Acidovorax_avenae_subsp._avenae_RS-1:VBIAciAve186161_4157" "PF00704" "GH18" "Chitin" "GH" "Acidovorax" "VBIAciAve186161" "Acidovorax_avenae_subsp._avenae_RS-1" "Acidovorax_avenae" "GH_18" 282 438 3.7e-68 41 422 "Betaproteobacteria" "AciAve186161_4157" 1 1
"576" "Acidovorax_citrulli_AAC00-1:VBIAciCit38535_2155" "PF00150" "GH5" "Cellulose" "GH" "Acidovorax" "VBIAciCit38535" "Acidovorax_citrulli_AAC00-1" "Acidovorax_citrulli" "GH_5" 281 496 1.5e-54 37 343 "Betaproteobacteria" "AciCit38535_2155" 1 2
"577" "Acidovorax_citrulli_AAC00-1:VBIAciCit38535_2155" "PF00553" "CBM2" "cCellulose" "CBM" "Acidovorax" "VBIAciCit38535" "Acidovorax_citrulli_AAC00-1" "Acidovorax_citrulli" "CBM_2" 101 496 1.9e-16 421 494 "Betaproteobacteria" "AciCit38535_2155" 1 2
"578" "Acidovorax_citrulli_AAC00-1:VBIAciCit38535_2975" "PF00150" "GH5" "Cellulose" "GH" "Acidovorax" "VBIAciCit38535" "Acidovorax_citrulli_AAC00-1" "Acidovorax_citrulli" "GH_5" 281 436 6.3e-24 62 390 "Betaproteobacteria" "AciCit38535_2975" 1 1
"579" "Acidovorax_citrulli_AAC00-1:VBIAciCit38535_3501" "PF00704" "GH18" "Chitin" "GH" "Acidovorax" "VBIAciCit38535" "Acidovorax_citrulli_AAC00-1" "Acidovorax_citrulli" "GH_18" 282 451 1e-68 54 435 "Betaproteobacteria" "AciCit38535_3501" 1 1
"580" "Acidovorax_citrulli_AAC00-1:VBIAciCit38535_3641" "PF00331" "GH10" "Xylan" "GH" "Acidovorax" "VBIAciCit38535" "Acidovorax_citrulli_AAC00-1" "Acidovorax_citrulli" "GH_10" 316 325 9.6e-51 39 317 "Betaproteobacteria" "AciCit38535_3641" 1 1
"581" "Acidovorax_citrulli_ZJU1106:VBIAciCit236948_0178" "PF00331" "GH10" "Xylan" "GH" "Acidovorax" "VBIAciCit236948" "Acidovorax_citrulli_ZJU1106" "Acidovorax_citrulli" "GH_10" 316 385 1.7e-50 99 377 "Betaproteobacteria" "AciCit236948_0178" 2 2
"582" "Acidovorax_citrulli_ZJU1106:VBIAciCit236948_0178" "PF00331" "GH10" "Xylan" "GH" "Acidovorax" "VBIAciCit236948" "Acidovorax_citrulli_ZJU1106" "Acidovorax_citrulli" "GH_10" 316 385 1.7e-50 99 377 "Betaproteobacteria" "AciCit236948_0178" 2 2
"583" "Acidovorax_citrulli_ZJU1106:VBIAciCit236948_0937" "PF00704" "GH18" "Chitin" "GH" "Acidovorax" "VBIAciCit236948" "Acidovorax_citrulli_ZJU1106" "Acidovorax_citrulli" "GH_18" 282 451 1e-68 54 435 "Betaproteobacteria" "AciCit236948_0937" 2 2
"584" "Acidovorax_citrulli_ZJU1106:VBIAciCit236948_0937" "PF00704" "GH18" "Chitin" "GH" "Acidovorax" "VBIAciCit236948" "Acidovorax_citrulli_ZJU1106" "Acidovorax_citrulli" "GH_18" 282 451 1e-68 54 435 "Betaproteobacteria" "AciCit236948_0937" 2 2
"585" "Acidovorax_citrulli_ZJU1106:VBIAciCit236948_2016" "PF00150" "GH5" "Cellulose" "GH" "Acidovorax" "VBIAciCit236948" "Acidovorax_citrulli_ZJU1106" "Acidovorax_citrulli" "GH_5" 281 500 1.5e-54 37 343 "Betaproteobacteria" "AciCit236948_2016" 2 4
"586" "Acidovorax_citrulli_ZJU1106:VBIAciCit236948_2016" "PF00553" "CBM2" "cCellulose" "CBM" "Acidovorax" "VBIAciCit236948" "Acidovorax_citrulli_ZJU1106" "Acidovorax_citrulli" "CBM_2" 101 500 2e-16 425 498 "Betaproteobacteria" "AciCit236948_2016" 2 4
"587" "Acidovorax_citrulli_ZJU1106:VBIAciCit236948_2016" "PF00150" "GH5" "Cellulose" "GH" "Acidovorax" "VBIAciCit236948" "Acidovorax_citrulli_ZJU1106" "Acidovorax_citrulli" "GH_5" 281 500 1.5e-54 37 343 "Betaproteobacteria" "AciCit236948_2016" 2 4
"588" "Acidovorax_citrulli_ZJU1106:VBIAciCit236948_2016" "PF00553" "CBM2" "cCellulose" "CBM" "Acidovorax" "VBIAciCit236948" "Acidovorax_citrulli_ZJU1106" "Acidovorax_citrulli" "CBM_2" 101 500 2e-16 425 498 "Betaproteobacteria" "AciCit236948_2016" 2 4
"589" "Acidovorax_citrulli_ZJU1106:VBIAciCit236948_2794" "PF00150" "GH5" "Cellulose" "GH" "Acidovorax" "VBIAciCit236948" "Acidovorax_citrulli_ZJU1106" "Acidovorax_citrulli" "GH_5" 281 392 6.1e-24 26 346 "Betaproteobacteria" "AciCit236948_2794" 2 2
"590" "Acidovorax_citrulli_ZJU1106:VBIAciCit236948_2794" "PF00150" "GH5" "Cellulose" "GH" "Acidovorax" "VBIAciCit236948" "Acidovorax_citrulli_ZJU1106" "Acidovorax_citrulli" "GH_5" 281 392 6.1e-24 26 346 "Betaproteobacteria" "AciCit236948_2794" 2 2
"591" "Acidovorax_radicis_N35:VBIAciRad184551_1138" "PF00553" "CBM2" "cCellulose" "CBM" "Acidovorax" "VBIAciRad184551" "Acidovorax_radicis_N35" "Acidovorax_radicis" "CBM_2" 101 479 1.6e-16 404 477 "Betaproteobacteria" "AciRad184551_1138" 1 2
"592" "Acidovorax_radicis_N35:VBIAciRad184551_1138" "PF00150" "GH5" "Cellulose" "GH" "Acidovorax" "VBIAciRad184551" "Acidovorax_radicis_N35" "Acidovorax_radicis" "GH_5" 281 479 1.6e-58 45 343 "Betaproteobacteria" "AciRad184551_1138" 1 2
"593" "Acidovorax_radicis_N35:VBIAciRad184551_2994" "PF01270" "GH8" "Cellulose" "GH" "Acidovorax" "VBIAciRad184551" "Acidovorax_radicis_N35" "Acidovorax_radicis" "GH_8" 342 367 1.1e-62 21 348 "Betaproteobacteria" "AciRad184551_2994" 1 1
"594" "Acidovorax_radicis_N35:VBIAciRad184551_3460" "PF07691" NA NA NA "Acidovorax" "VBIAciRad184551" "Acidovorax_radicis_N35" "Acidovorax_radicis" "PA14" 146 778 2.6e-16 22 140 "Betaproteobacteria" "AciRad184551_3460" 1 2
"595" "Acidovorax_radicis_N35:VBIAciRad184551_3460" "PF00704" "GH18" "Chitin" "GH" "Acidovorax" "VBIAciRad184551" "Acidovorax_radicis_N35" "Acidovorax_radicis" "GH_18" 282 778 2.5e-38 352 699 "Betaproteobacteria" "AciRad184551_3460" 1 2
"596" "Acidovorax_radicis_N35:VBIAciRad184551_4047" "PF00150" "GH5" "Cellulose" "GH" "Acidovorax" "VBIAciRad184551" "Acidovorax_radicis_N35" "Acidovorax_radicis" "GH_5" 281 371 3e-09 87 343 "Betaproteobacteria" "AciRad184551_4047" 1 1
"597" "Acidovorax_radicis_N35:VBIAciRad184551_4048" "PF00150" "GH5" "Cellulose" "GH" "Acidovorax" "VBIAciRad184551" "Acidovorax_radicis_N35" "Acidovorax_radicis" "GH_5" 281 380 8.2e-30 77 345 "Betaproteobacteria" "AciRad184551_4048" 1 1
"598" "Acidovorax_radicis_N35v:VBIAciRad184794_1283" "PF00553" "CBM2" "cCellulose" "CBM" "Acidovorax" "VBIAciRad184794" "Acidovorax_radicis_N35v" "Acidovorax_radicis" "CBM_2" 101 479 1.6e-16 404 477 "Betaproteobacteria" "AciRad184794_1283" 1 2
"599" "Acidovorax_radicis_N35v:VBIAciRad184794_1283" "PF00150" "GH5" "Cellulose" "GH" "Acidovorax" "VBIAciRad184794" "Acidovorax_radicis_N35v" "Acidovorax_radicis" "GH_5" 281 479 1.6e-58 45 343 "Betaproteobacteria" "AciRad184794_1283" 1 2
"600" "Acidovorax_radicis_N35v:VBIAciRad184794_2553" "PF00704" "GH18" "Chitin" "GH" "Acidovorax" "VBIAciRad184794" "Acidovorax_radicis_N35v" "Acidovorax_radicis" "GH_18" 282 778 2.5e-38 352 699 "Betaproteobacteria" "AciRad184794_2553" 1 2
"601" "Acidovorax_radicis_N35v:VBIAciRad184794_2553" "PF07691" NA NA NA "Acidovorax" "VBIAciRad184794" "Acidovorax_radicis_N35v" "Acidovorax_radicis" "PA14" 146 778 9.2e-16 22 140 "Betaproteobacteria" "AciRad184794_2553" 1 2
"602" "Acidovorax_radicis_N35v:VBIAciRad184794_2822" "PF01270" "GH8" "Cellulose" "GH" "Acidovorax" "VBIAciRad184794" "Acidovorax_radicis_N35v" "Acidovorax_radicis" "GH_8" 342 388 1.3e-62 42 369 "Betaproteobacteria" "AciRad184794_2822" 1 1
"603" "Acidovorax_radicis_N35v:VBIAciRad184794_4210" "PF00150" "GH5" "Cellulose" "GH" "Acidovorax" "VBIAciRad184794" "Acidovorax_radicis_N35v" "Acidovorax_radicis" "GH_5" 281 380 8.2e-30 77 345 "Betaproteobacteria" "AciRad184794_4210" 1 1
"604" "Acidovorax_radicis_N35v:VBIAciRad184794_4211" "PF00150" "GH5" "Cellulose" "GH" "Acidovorax" "VBIAciRad184794" "Acidovorax_radicis_N35v" "Acidovorax_radicis" "GH_5" 281 371 3e-09 87 343 "Betaproteobacteria" "AciRad184794_4211" 1 1
"605" "Acidovorax_sp._CF316:VBIAciSp231448_0880" "PF01270" "GH8" "Cellulose" "GH" "Acidovorax" "VBIAciSp231448" "Acidovorax_sp._CF316" "Acidovorax_sp." "GH_8" 342 382 9.7e-67 25 363 "Betaproteobacteria" "AciSp231448_0880" 5 5
"606" "Acidovorax_sp._CF316:VBIAciSp231448_0880" "PF01270" "GH8" "Cellulose" "GH" "Acidovorax" "VBIAciSp231448" "Acidovorax_sp._CF316" "Acidovorax_sp." "GH_8" 342 382 9.7e-67 25 363 "Betaproteobacteria" "AciSp231448_0880" 5 5
"607" "Acidovorax_sp._CF316:VBIAciSp231448_0880" "PF01270" "GH8" "Cellulose" "GH" "Acidovorax" "VBIAciSp231448" "Acidovorax_sp._CF316" "Acidovorax_sp." "GH_8" 342 382 9.7e-67 25 363 "Betaproteobacteria" "AciSp231448_0880" 5 5
"608" "Acidovorax_sp._CF316:VBIAciSp231448_0880" "PF01270" "GH8" "Cellulose" "GH" "Acidovorax" "VBIAciSp231448" "Acidovorax_sp._CF316" "Acidovorax_sp." "GH_8" 342 382 9.7e-67 25 363 "Betaproteobacteria" "AciSp231448_0880" 5 5
"609" "Acidovorax_sp._CF316:VBIAciSp231448_0880" "PF01270" "GH8" "Cellulose" "GH" "Acidovorax" "VBIAciSp231448" "Acidovorax_sp._CF316" "Acidovorax_sp." "GH_8" 342 382 9.7e-67 25 363 "Betaproteobacteria" "AciSp231448_0880" 5 5
"610" "Acidovorax_sp._CF316:VBIAciSp231448_1018" "PF00704" "GH18" "Chitin" "GH" "Acidovorax" "VBIAciSp231448" "Acidovorax_sp._CF316" "Acidovorax_sp." "GH_18" 282 487 2.9e-39 63 406 "Betaproteobacteria" "AciSp231448_1018" 5 5
"611" "Acidovorax_sp._CF316:VBIAciSp231448_1018" "PF00704" "GH18" "Chitin" "GH" "Acidovorax" "VBIAciSp231448" "Acidovorax_sp._CF316" "Acidovorax_sp." "GH_18" 282 487 2.9e-39 63 406 "Betaproteobacteria" "AciSp231448_1018" 5 5
"612" "Acidovorax_sp._CF316:VBIAciSp231448_1018" "PF00704" "GH18" "Chitin" "GH" "Acidovorax" "VBIAciSp231448" "Acidovorax_sp._CF316" "Acidovorax_sp." "GH_18" 282 487 2.9e-39 63 406 "Betaproteobacteria" "AciSp231448_1018" 5 5
"613" "Acidovorax_sp._CF316:VBIAciSp231448_1018" "PF00704" "GH18" "Chitin" "GH" "Acidovorax" "VBIAciSp231448" "Acidovorax_sp._CF316" "Acidovorax_sp." "GH_18" 282 487 2.9e-39 63 406 "Betaproteobacteria" "AciSp231448_1018" 5 5
"614" "Acidovorax_sp._CF316:VBIAciSp231448_1018" "PF00704" "GH18" "Chitin" "GH" "Acidovorax" "VBIAciSp231448" "Acidovorax_sp._CF316" "Acidovorax_sp." "GH_18" 282 487 2.9e-39 63 406 "Betaproteobacteria" "AciSp231448_1018" 5 5
"615" "Acidovorax_sp._MR-S7:VBIAciSp293551_1918" "PF01270" "GH8" "Cellulose" "GH" "Acidovorax" "VBIAciSp293551" "Acidovorax_sp._MR-S7" "Acidovorax_sp." "GH_8" 342 382 1.6e-61 28 362 "Betaproteobacteria" "AciSp293551_1918" 3 3
"616" "Acidovorax_sp._MR-S7:VBIAciSp293551_1918" "PF01270" "GH8" "Cellulose" "GH" "Acidovorax" "VBIAciSp293551" "Acidovorax_sp._MR-S7" "Acidovorax_sp." "GH_8" 342 382 1.6e-61 28 362 "Betaproteobacteria" "AciSp293551_1918" 3 3
"617" "Acidovorax_sp._MR-S7:VBIAciSp293551_1918" "PF01270" "GH8" "Cellulose" "GH" "Acidovorax" "VBIAciSp293551" "Acidovorax_sp._MR-S7" "Acidovorax_sp." "GH_8" 342 382 1.6e-61 28 362 "Betaproteobacteria" "AciSp293551_1918" 3 3
"618" "Acidovorax_sp._MR-S7:VBIAciSp293551_2451" "PF01270" "GH8" "Cellulose" "GH" "Acidovorax" "VBIAciSp293551" "Acidovorax_sp._MR-S7" "Acidovorax_sp." "GH_8" 342 411 2e-60 26 381 "Betaproteobacteria" "AciSp293551_2451" 3 3
"619" "Acidovorax_sp._MR-S7:VBIAciSp293551_2451" "PF01270" "GH8" "Cellulose" "GH" "Acidovorax" "VBIAciSp293551" "Acidovorax_sp._MR-S7" "Acidovorax_sp." "GH_8" 342 411 2e-60 26 381 "Betaproteobacteria" "AciSp293551_2451" 3 3
"620" "Acidovorax_sp._MR-S7:VBIAciSp293551_2451" "PF01270" "GH8" "Cellulose" "GH" "Acidovorax" "VBIAciSp293551" "Acidovorax_sp._MR-S7" "Acidovorax_sp." "GH_8" 342 411 2e-60 26 381 "Betaproteobacteria" "AciSp293551_2451" 3 3
"621" "Acidovorax_sp._MR-S7:VBIAciSp293551_2826" "PF07691" NA NA NA "Acidovorax" "VBIAciSp293551" "Acidovorax_sp._MR-S7" "Acidovorax_sp." "PA14" 146 798 2.5e-14 43 170 "Betaproteobacteria" "AciSp293551_2826" 3 6
"622" "Acidovorax_sp._MR-S7:VBIAciSp293551_2826" "PF07691" NA NA NA "Acidovorax" "VBIAciSp293551" "Acidovorax_sp._MR-S7" "Acidovorax_sp." "PA14" 146 798 2.5e-14 43 170 "Betaproteobacteria" "AciSp293551_2826" 3 6
"623" "Acidovorax_sp._MR-S7:VBIAciSp293551_2826" "PF00704" "GH18" "Chitin" "GH" "Acidovorax" "VBIAciSp293551" "Acidovorax_sp._MR-S7" "Acidovorax_sp." "GH_18" 282 798 4.5e-41 374 718 "Betaproteobacteria" "AciSp293551_2826" 3 6
"624" "Acidovorax_sp._MR-S7:VBIAciSp293551_2826" "PF00704" "GH18" "Chitin" "GH" "Acidovorax" "VBIAciSp293551" "Acidovorax_sp._MR-S7" "Acidovorax_sp." "GH_18" 282 798 4.5e-41 374 718 "Betaproteobacteria" "AciSp293551_2826" 3 6
"625" "Acidovorax_sp._MR-S7:VBIAciSp293551_2826" "PF07691" NA NA NA "Acidovorax" "VBIAciSp293551" "Acidovorax_sp._MR-S7" "Acidovorax_sp." "PA14" 146 798 2.5e-14 43 170 "Betaproteobacteria" "AciSp293551_2826" 3 6
"626" "Acidovorax_sp._MR-S7:VBIAciSp293551_2826" "PF00704" "GH18" "Chitin" "GH" "Acidovorax" "VBIAciSp293551" "Acidovorax_sp._MR-S7" "Acidovorax_sp." "GH_18" 282 798 4.5e-41 374 718 "Betaproteobacteria" "AciSp293551_2826" 3 6
"627" "Acidovorax_sp._MR-S7:VBIAciSp293551_2837" "PF00704" "GH18" "Chitin" "GH" "Acidovorax" "VBIAciSp293551" "Acidovorax_sp._MR-S7" "Acidovorax_sp." "GH_18" 282 704 1.1e-39 282 626 "Betaproteobacteria" "AciSp293551_2837" 3 6
"628" "Acidovorax_sp._MR-S7:VBIAciSp293551_2837" "PF07691" NA NA NA "Acidovorax" "VBIAciSp293551" "Acidovorax_sp._MR-S7" "Acidovorax_sp." "PA14" 146 704 1e-18 36 149 "Betaproteobacteria" "AciSp293551_2837" 3 6
"629" "Acidovorax_sp._MR-S7:VBIAciSp293551_2837" "PF07691" NA NA NA "Acidovorax" "VBIAciSp293551" "Acidovorax_sp._MR-S7" "Acidovorax_sp." "PA14" 146 704 1e-18 36 149 "Betaproteobacteria" "AciSp293551_2837" 3 6
"630" "Acidovorax_sp._MR-S7:VBIAciSp293551_2837" "PF07691" NA NA NA "Acidovorax" "VBIAciSp293551" "Acidovorax_sp._MR-S7" "Acidovorax_sp." "PA14" 146 704 1e-18 36 149 "Betaproteobacteria" "AciSp293551_2837" 3 6
"631" "Acidovorax_sp._MR-S7:VBIAciSp293551_2837" "PF00704" "GH18" "Chitin" "GH" "Acidovorax" "VBIAciSp293551" "Acidovorax_sp._MR-S7" "Acidovorax_sp." "GH_18" 282 704 1.1e-39 282 626 "Betaproteobacteria" "AciSp293551_2837" 3 6
"632" "Acidovorax_sp._MR-S7:VBIAciSp293551_2837" "PF00704" "GH18" "Chitin" "GH" "Acidovorax" "VBIAciSp293551" "Acidovorax_sp._MR-S7" "Acidovorax_sp." "GH_18" 282 704 1.1e-39 282 626 "Betaproteobacteria" "AciSp293551_2837" 3 6
"633" "Acidovorax_sp._MR-S7:VBIAciSp293551_4078" "PF00150" "GH5" "Cellulose" "GH" "Acidovorax" "VBIAciSp293551" "Acidovorax_sp._MR-S7" "Acidovorax_sp." "GH_5" 281 476 1.3e-55 45 342 "Betaproteobacteria" "AciSp293551_4078" 3 6
"634" "Acidovorax_sp._MR-S7:VBIAciSp293551_4078" "PF00150" "GH5" "Cellulose" "GH" "Acidovorax" "VBIAciSp293551" "Acidovorax_sp._MR-S7" "Acidovorax_sp." "GH_5" 281 476 1.3e-55 45 342 "Betaproteobacteria" "AciSp293551_4078" 3 6
"635" "Acidovorax_sp._MR-S7:VBIAciSp293551_4078" "PF00150" "GH5" "Cellulose" "GH" "Acidovorax" "VBIAciSp293551" "Acidovorax_sp._MR-S7" "Acidovorax_sp." "GH_5" 281 476 1.3e-55 45 342 "Betaproteobacteria" "AciSp293551_4078" 3 6
"636" "Acidovorax_sp._MR-S7:VBIAciSp293551_4078" "PF00553" "CBM2" "cCellulose" "CBM" "Acidovorax" "VBIAciSp293551" "Acidovorax_sp._MR-S7" "Acidovorax_sp." "CBM_2" 101 476 3.7e-16 400 474 "Betaproteobacteria" "AciSp293551_4078" 3 6
"637" "Acidovorax_sp._MR-S7:VBIAciSp293551_4078" "PF00553" "CBM2" "cCellulose" "CBM" "Acidovorax" "VBIAciSp293551" "Acidovorax_sp._MR-S7" "Acidovorax_sp." "CBM_2" 101 476 3.7e-16 400 474 "Betaproteobacteria" "AciSp293551_4078" 3 6
"638" "Acidovorax_sp._MR-S7:VBIAciSp293551_4078" "PF00553" "CBM2" "cCellulose" "CBM" "Acidovorax" "VBIAciSp293551" "Acidovorax_sp._MR-S7" "Acidovorax_sp." "CBM_2" 101 476 3.7e-16 400 474 "Betaproteobacteria" "AciSp293551_4078" 3 6
"639" "Acinetobacter_nectaris_CIP_110549:VBIAciNec314122_2229" "PF00150" "GH5" "Cellulose" "GH" "Acinetobacter" "VBIAciNec314122" "Acinetobacter_nectaris_CIP_110549" "Acinetobacter_nectaris" "GH_5" 281 207 1.9e-26 27 205 "Gammaproteobacteria" "AciNec314122_2229" 1 1
"640" "Acinetobacter_soli_NIPH_2899:VBIAciSol257992_0723" "PF00331" "GH10" "Xylan" "GH" "Acinetobacter" "VBIAciSol257992" "Acinetobacter_soli_NIPH_2899" "Acinetobacter_soli" "GH_10" 316 340 3.8e-81 27 315 "Gammaproteobacteria" "AciSol257992_0723" 1 1
"641" "Actinoalloteichus_cyanogriseus_DSM_43889:VBIActCya274376_1252" "PF01341" "GH6" "Cellulose" "GH" "Actinoalloteichus" "VBIActCya274376" "Actinoalloteichus_cyanogriseus_DSM_43889" "Actinoalloteichus_cyanogriseus" "GH_6" 304 430 1.3e-62 163 411 NA "ActCya274376_1252" 1 1
"642" "Actinoalloteichus_cyanogriseus_DSM_43889:VBIActCya274376_1568" "PF00331" "GH10" "Xylan" "GH" "Actinoalloteichus" "VBIActCya274376" "Actinoalloteichus_cyanogriseus_DSM_43889" "Actinoalloteichus_cyanogriseus" "GH_10" 316 338 8e-107 39 333 NA "ActCya274376_1568" 1 1
"643" "Actinoalloteichus_cyanogriseus_DSM_43889:VBIActCya274376_2484" "PF00553" "CBM2" "cCellulose" "CBM" "Actinoalloteichus" "VBIActCya274376" "Actinoalloteichus_cyanogriseus_DSM_43889" "Actinoalloteichus_cyanogriseus" "CBM_2" 101 462 1.5e-28 360 460 NA "ActCya274376_2484" 1 2
"644" "Actinoalloteichus_cyanogriseus_DSM_43889:VBIActCya274376_2484" "PF00331" "GH10" "Xylan" "GH" "Actinoalloteichus" "VBIActCya274376" "Actinoalloteichus_cyanogriseus_DSM_43889" "Actinoalloteichus_cyanogriseus" "GH_10" 316 462 3.3e-107 41 348 NA "ActCya274376_2484" 1 2
"645" "Actinoalloteichus_cyanogriseus_DSM_43889:VBIActCya274376_2487" "PF01341" "GH6" "Cellulose" "GH" "Actinoalloteichus" "VBIActCya274376" "Actinoalloteichus_cyanogriseus_DSM_43889" "Actinoalloteichus_cyanogriseus" "GH_6" 304 432 1.3e-91 37 381 NA "ActCya274376_2487" 1 1
"646" "Actinoalloteichus_cyanogriseus_DSM_43889:VBIActCya274376_3913" "PF02011" "GH48" "Cellulose" "GH" "Actinoalloteichus" "VBIActCya274376" "Actinoalloteichus_cyanogriseus_DSM_43889" "Actinoalloteichus_cyanogriseus" "GH_48" 622 679 7.7e-298 48 678 NA "ActCya274376_3913" 1 1
"647" "Actinoalloteichus_cyanogriseus_DSM_43889:VBIActCya274376_3915" "PF00759" "GH9" "Cellulose" "GH" "Actinoalloteichus" "VBIActCya274376" "Actinoalloteichus_cyanogriseus_DSM_43889" "Actinoalloteichus_cyanogriseus" "GH_9" 410 499 1.7e-141 46 476 NA "ActCya274376_3915" 1 1
"648" "Actinoalloteichus_cyanogriseus_DSM_43889:VBIActCya274376_4633" "PF00182" "GH19" "Chitin" "GH" "Actinoalloteichus" "VBIActCya274376" "Actinoalloteichus_cyanogriseus_DSM_43889" "Actinoalloteichus_cyanogriseus" "GH_19" 232 243 2.2e-47 41 243 NA "ActCya274376_4633" 1 1
"649" "Actinoalloteichus_cyanogriseus_DSM_43889:VBIActCya274376_4851" "PF00553" "CBM2" "cCellulose" "CBM" "Actinoalloteichus" "VBIActCya274376" "Actinoalloteichus_cyanogriseus_DSM_43889" "Actinoalloteichus_cyanogriseus" "CBM_2" 101 442 3.9e-23 339 439 NA "ActCya274376_4851" 1 2
"650" "Actinoalloteichus_cyanogriseus_DSM_43889:VBIActCya274376_4851" "PF00150" "GH5" "Cellulose" "GH" "Actinoalloteichus" "VBIActCya274376" "Actinoalloteichus_cyanogriseus_DSM_43889" "Actinoalloteichus_cyanogriseus" "GH_5" 281 442 5.1e-34 41 286 NA "ActCya274376_4851" 1 2
"651" "Actinoalloteichus_spitiensis_RMV-1378:VBIActSpi217708_0720" "PF00553" "CBM2" "cCellulose" "CBM" "Actinoalloteichus" "VBIActSpi217708" "Actinoalloteichus_spitiensis_RMV-1378" "Actinoalloteichus_spitiensis" "CBM_2" 101 442 7.5e-24 339 439 NA "ActSpi217708_0720" 1 2
"652" "Actinoalloteichus_spitiensis_RMV-1378:VBIActSpi217708_0720" "PF00150" "GH5" "Cellulose" "GH" "Actinoalloteichus" "VBIActSpi217708" "Actinoalloteichus_spitiensis_RMV-1378" "Actinoalloteichus_spitiensis" "GH_5" 281 442 4e-34 41 286 NA "ActSpi217708_0720" 1 2
"653" "Actinoalloteichus_spitiensis_RMV-1378:VBIActSpi217708_1521" "PF00182" "GH19" "Chitin" "GH" "Actinoalloteichus" "VBIActSpi217708" "Actinoalloteichus_spitiensis_RMV-1378" "Actinoalloteichus_spitiensis" "GH_19" 232 243 2.4e-47 41 243 NA "ActSpi217708_1521" 1 1
"654" "actinobacterium_SCGC_AAA023-D18:VBIActSCG209788_0631" "PF00704" "GH18" "Chitin" "GH" "actinobacterium" "VBIActSCG209788" "actinobacterium_SCGC_AAA023-D18" "actinobacterium_SCGC" "GH_18" 282 475 4.7e-31 16 268 NA "ActSCG209788_0631" 2 2
"655" "actinobacterium_SCGC_AAA023-D18:VBIActSCG209788_0631" "PF00704" "GH18" "Chitin" "GH" "actinobacterium" "VBIActSCG209788" "actinobacterium_SCGC_AAA023-D18" "actinobacterium_SCGC" "GH_18" 282 475 4.7e-31 16 268 NA "ActSCG209788_0631" 2 2
"656" "actinobacterium_SCGC_AAA024-D14:VBIActSCG212213_0631" "PF00704" "GH18" "Chitin" "GH" "actinobacterium" "VBIActSCG212213" "actinobacterium_SCGC_AAA024-D14" "actinobacterium_SCGC" "GH_18" 282 603 5e-30 99 390 NA "ActSCG212213_0631" 2 2
"657" "actinobacterium_SCGC_AAA024-D14:VBIActSCG212213_0631" "PF00704" "GH18" "Chitin" "GH" "actinobacterium" "VBIActSCG212213" "actinobacterium_SCGC_AAA024-D14" "actinobacterium_SCGC" "GH_18" 282 603 5e-30 99 390 NA "ActSCG212213_0631" 2 2
"658" "actinobacterium_SCGC_AAA027-J17:VBIActSCG216367_0505" "PF00704" "GH18" "Chitin" "GH" "actinobacterium" "VBIActSCG216367" "actinobacterium_SCGC_AAA027-J17" "actinobacterium_SCGC" "GH_18" 282 572 4.3e-31 86 365 NA "ActSCG216367_0505" 1 1
"659" "actinobacterium_SCGC_AAA027-L06:VBIActSCG189894_0306" "PF00704" "GH18" "Chitin" "GH" "actinobacterium" "VBIActSCG189894" "actinobacterium_SCGC_AAA027-L06" "actinobacterium_SCGC" "GH_18" 282 572 6.1e-32 77 365 NA "ActSCG189894_0306" 1 1
"660" "actinobacterium_SCGC_AAA027-M14:VBIActSCG208003_0346" "PF00704" "GH18" "Chitin" "GH" "actinobacterium" "VBIActSCG208003" "actinobacterium_SCGC_AAA027-M14" "actinobacterium_SCGC" "GH_18" 282 586 1.6e-31 95 374 NA "ActSCG208003_0346" 2 2
"661" "actinobacterium_SCGC_AAA027-M14:VBIActSCG208003_0346" "PF00704" "GH18" "Chitin" "GH" "actinobacterium" "VBIActSCG208003" "actinobacterium_SCGC_AAA027-M14" "actinobacterium_SCGC" "GH_18" 282 586 1.6e-31 95 374 NA "ActSCG208003_0346" 2 2
"662" "actinobacterium_SCGC_AAA041-L13:VBIActSCG204511_0957" "PF00704" "GH18" "Chitin" "GH" "actinobacterium" "VBIActSCG204511" "actinobacterium_SCGC_AAA041-L13" "actinobacterium_SCGC" "GH_18" 282 603 1.8e-32 109 390 NA "ActSCG204511_0957" 1 1
"663" "actinobacterium_SCGC_AAA044-D11:VBIActSCG214567_1030" "PF00704" "GH18" "Chitin" "GH" "actinobacterium" "VBIActSCG214567" "actinobacterium_SCGC_AAA044-D11" "actinobacterium_SCGC" "GH_18" 282 586 3e-25 87 382 NA "ActSCG214567_1030" 1 1
"664" "actinobacterium_SCGC_AAA044-N04:VBIActSCG212104_0070" "PF00704" "GH18" "Chitin" "GH" "actinobacterium" "VBIActSCG212104" "actinobacterium_SCGC_AAA044-N04" "actinobacterium_SCGC" "GH_18" 282 603 4.5e-32 109 390 NA "ActSCG212104_0070" 1 1
"665" "actinobacterium_SCGC_AAA278-I18:VBIActSCG215994_0220" "PF00704" "GH18" "Chitin" "GH" "actinobacterium" "VBIActSCG215994" "actinobacterium_SCGC_AAA278-I18" "actinobacterium_SCGC" "GH_18" 282 572 8.2e-32 86 365 NA "ActSCG215994_0220" 1 1
"666" "actinobacterium_SCGC_AAA278-O22:VBIActSCG216149_0145" "PF00704" "GH18" "Chitin" "GH" "actinobacterium" "VBIActSCG216149" "actinobacterium_SCGC_AAA278-O22" "actinobacterium_SCGC" "GH_18" 282 585 3e-28 81 373 NA "ActSCG216149_0145" 2 2
"667" "actinobacterium_SCGC_AAA278-O22:VBIActSCG216149_0145" "PF00704" "GH18" "Chitin" "GH" "actinobacterium" "VBIActSCG216149" "actinobacterium_SCGC_AAA278-O22" "actinobacterium_SCGC" "GH_18" 282 585 3e-28 81 373 NA "ActSCG216149_0145" 2 2
"668" "Actinobaculum_sp._oral_taxon_183_str._F0552:VBIActSp254213_0413" "PF00150" "GH5" "Cellulose" "GH" "Actinobaculum" "VBIActSp254213" "Actinobaculum_sp._oral_taxon_183_str._F0552" "Actinobaculum_sp." "GH_5" 281 742 3e-07 76 333 NA "ActSp254213_0413" 2 2
"669" "Actinobaculum_sp._oral_taxon_183_str._F0552:VBIActSp254213_0413" "PF00150" "GH5" "Cellulose" "GH" "Actinobaculum" "VBIActSp254213" "Actinobaculum_sp._oral_taxon_183_str._F0552" "Actinobaculum_sp." "GH_5" 281 742 3e-07 76 333 NA "ActSp254213_0413" 2 2
"670" "Actinokineospora_enzanensis_DSM_44649:VBIActEnz258039_0337" "PF00704" "GH18" "Chitin" "GH" "Actinokineospora" "VBIActEnz258039" "Actinokineospora_enzanensis_DSM_44649" "Actinokineospora_enzanensis" "GH_18" 282 432 1.1e-62 36 415 NA "ActEnz258039_0337" 1 1
"671" "Actinokineospora_enzanensis_DSM_44649:VBIActEnz258039_0626" "PF00704" "GH18" "Chitin" "GH" "Actinokineospora" "VBIActEnz258039" "Actinokineospora_enzanensis_DSM_44649" "Actinokineospora_enzanensis" "GH_18" 282 542 1.4e-70 178 530 NA "ActEnz258039_0626" 1 2
"672" "Actinokineospora_enzanensis_DSM_44649:VBIActEnz258039_0626" "PF00553" "CBM2" "cCellulose" "CBM" "Actinokineospora" "VBIActEnz258039" "Actinokineospora_enzanensis_DSM_44649" "Actinokineospora_enzanensis" "CBM_2" 101 542 1.6e-30 34 130 NA "ActEnz258039_0626" 1 2
"673" "Actinokineospora_enzanensis_DSM_44649:VBIActEnz258039_1411" "PF00704" "GH18" "Chitin" "GH" "Actinokineospora" "VBIActEnz258039" "Actinokineospora_enzanensis_DSM_44649" "Actinokineospora_enzanensis" "GH_18" 282 428 8.1e-73 38 412 NA "ActEnz258039_1411" 1 1
"674" "Actinokineospora_enzanensis_DSM_44649:VBIActEnz258039_1585" "PF00704" "GH18" "Chitin" "GH" "Actinokineospora" "VBIActEnz258039" "Actinokineospora_enzanensis_DSM_44649" "Actinokineospora_enzanensis" "GH_18" 282 511 1.8e-24 220 492 NA "ActEnz258039_1585" 1 2
"675" "Actinokineospora_enzanensis_DSM_44649:VBIActEnz258039_1585" "PF02018" "CBM22" "cMixed" "CBM" "Actinokineospora" "VBIActEnz258039" "Actinokineospora_enzanensis_DSM_44649" "Actinokineospora_enzanensis" "CBM_4_9" 131 511 2.2e-16 33 149 NA "ActEnz258039_1585" 1 2
"676" "Actinokineospora_enzanensis_DSM_44649:VBIActEnz258039_2291" "PF00704" "GH18" "Chitin" "GH" "Actinokineospora" "VBIActEnz258039" "Actinokineospora_enzanensis_DSM_44649" "Actinokineospora_enzanensis" "GH_18" 282 804 2.5e-79 72 531 NA "ActEnz258039_2291" 1 3
"677" "Actinokineospora_enzanensis_DSM_44649:VBIActEnz258039_2291" "PF06483" NA NA NA "Actinokineospora" "VBIActEnz258039" "Actinokineospora_enzanensis_DSM_44649" "Actinokineospora_enzanensis" "ChiC" 174 804 9.7e-72 540 711 NA "ActEnz258039_2291" 1 3
"678" "Actinokineospora_enzanensis_DSM_44649:VBIActEnz258039_2291" "PF02839" "CBM12.1" "cChitin" "CBM" "Actinokineospora" "VBIActEnz258039" "Actinokineospora_enzanensis_DSM_44649" "Actinokineospora_enzanensis" "CBM_5_12" 42 804 6.6e-15 756 798 NA "ActEnz258039_2291" 1 3
"679" "Actinokineospora_enzanensis_DSM_44649:VBIActEnz258039_2319" "PF02839" "CBM12.1" "cChitin" "CBM" "Actinokineospora" "VBIActEnz258039" "Actinokineospora_enzanensis_DSM_44649" "Actinokineospora_enzanensis" "CBM_5_12" 42 376 8e-09 37 74 NA "ActEnz258039_2319" 1 2
"680" "Actinokineospora_enzanensis_DSM_44649:VBIActEnz258039_2319" "PF00182" "GH19" "Chitin" "GH" "Actinokineospora" "VBIActEnz258039" "Actinokineospora_enzanensis_DSM_44649" "Actinokineospora_enzanensis" "GH_19" 232 376 7.3e-46 174 376 NA "ActEnz258039_2319" 1 2
"681" "Actinokineospora_enzanensis_DSM_44649:VBIActEnz258039_4310" "PF00704" "GH18" "Chitin" "GH" "Actinokineospora" "VBIActEnz258039" "Actinokineospora_enzanensis_DSM_44649" "Actinokineospora_enzanensis" "GH_18" 282 689 3.1e-15 46 240 NA "ActEnz258039_4310" 1 2
"682" "Actinokineospora_enzanensis_DSM_44649:VBIActEnz258039_4310" "PF02018" "CBM22" "cMixed" "CBM" "Actinokineospora" "VBIActEnz258039" "Actinokineospora_enzanensis_DSM_44649" "Actinokineospora_enzanensis" "CBM_4_9" 131 689 1e-09 565 674 NA "ActEnz258039_4310" 1 2
"683" "Actinokineospora_enzanensis_DSM_44649:VBIActEnz258039_4527" "PF00041" NA NA NA "Actinokineospora" "VBIActEnz258039" "Actinokineospora_enzanensis_DSM_44649" "Actinokineospora_enzanensis" "fn3" 85 711 1.9e-19 196 263 NA "ActEnz258039_4527" 1 6
"684" "Actinokineospora_enzanensis_DSM_44649:VBIActEnz258039_4527" "PF00704" "GH18" "Chitin" "GH" "Actinokineospora" "VBIActEnz258039" "Actinokineospora_enzanensis_DSM_44649" "Actinokineospora_enzanensis" "GH_18" 282 711 4.1e-74 286 698 NA "ActEnz258039_4527" 1 6
"685" "Actinokineospora_enzanensis_DSM_44649:VBIActEnz258039_4527" "PF00041" NA NA NA "Actinokineospora" "VBIActEnz258039" "Actinokineospora_enzanensis_DSM_44649" "Actinokineospora_enzanensis" "fn3" 85 711 1.9e-19 100 176 NA "ActEnz258039_4527" 1 6
"686" "Actinokineospora_enzanensis_DSM_44649:VBIActEnz258039_4527" "PF16893" NA NA NA "Actinokineospora" "VBIActEnz258039" "Actinokineospora_enzanensis_DSM_44649" "Actinokineospora_enzanensis" "fn3_2" 89 711 2.3e-09 193 259 NA "ActEnz258039_4527" 1 6
"687" "Actinokineospora_enzanensis_DSM_44649:VBIActEnz258039_4527" "PF00553" "CBM2" "cCellulose" "CBM" "Actinokineospora" "VBIActEnz258039" "Actinokineospora_enzanensis_DSM_44649" "Actinokineospora_enzanensis" "CBM_2" 101 711 4.5e-11 2 90 NA "ActEnz258039_4527" 1 6
"688" "Actinokineospora_enzanensis_DSM_44649:VBIActEnz258039_4527" "PF16893" NA NA NA "Actinokineospora" "VBIActEnz258039" "Actinokineospora_enzanensis_DSM_44649" "Actinokineospora_enzanensis" "fn3_2" 89 711 2.3e-09 98 173 NA "ActEnz258039_4527" 1 6
"689" "Actinokineospora_enzanensis_DSM_44649:VBIActEnz258039_5522" "PF00041" NA NA NA "Actinokineospora" "VBIActEnz258039" "Actinokineospora_enzanensis_DSM_44649" "Actinokineospora_enzanensis" "fn3" 85 590 1.6e-09 164 237 NA "ActEnz258039_5522" 1 3
"690" "Actinokineospora_enzanensis_DSM_44649:VBIActEnz258039_5522" "PF00704" "GH18" "Chitin" "GH" "Actinokineospora" "VBIActEnz258039" "Actinokineospora_enzanensis_DSM_44649" "Actinokineospora_enzanensis" "GH_18" 282 590 4.4e-28 256 571 NA "ActEnz258039_5522" 1 3
"691" "Actinokineospora_enzanensis_DSM_44649:VBIActEnz258039_5522" "PF02018" "CBM22" "cMixed" "CBM" "Actinokineospora" "VBIActEnz258039" "Actinokineospora_enzanensis_DSM_44649" "Actinokineospora_enzanensis" "CBM_4_9" 131 590 9.6e-14 24 133 NA "ActEnz258039_5522" 1 3
"692" "Actinokineospora_enzanensis_DSM_44649:VBIActEnz258039_5573" "PF00704" "GH18" "Chitin" "GH" "Actinokineospora" "VBIActEnz258039" "Actinokineospora_enzanensis_DSM_44649" "Actinokineospora_enzanensis" "GH_18" 282 350 8.5e-19 45 296 NA "ActEnz258039_5573" 1 1
"693" "Actinokineospora_enzanensis_DSM_44649:VBIActEnz258039_6405" "PF00704" "GH18" "Chitin" "GH" "Actinokineospora" "VBIActEnz258039" "Actinokineospora_enzanensis_DSM_44649" "Actinokineospora_enzanensis" "GH_18" 282 454 9.4e-19 148 437 NA "ActEnz258039_6405" 1 1
"694" "Actinokineospora_inagensis_DSM_44258:VBIActIna267136_1156" "PF02018" "CBM22" "cMixed" "CBM" "Actinokineospora" "VBIActIna267136" "Actinokineospora_inagensis_DSM_44258" "Actinokineospora_inagensis" "CBM_4_9" 131 507 7.1e-17 33 149 NA "ActIna267136_1156" 1 2
"695" "Actinokineospora_inagensis_DSM_44258:VBIActIna267136_1156" "PF00704" "GH18" "Chitin" "GH" "Actinokineospora" "VBIActIna267136" "Actinokineospora_inagensis_DSM_44258" "Actinokineospora_inagensis" "GH_18" 282 507 1.6e-21 216 488 NA "ActIna267136_1156" 1 2
"696" "Actinokineospora_inagensis_DSM_44258:VBIActIna267136_1858" "PF00704" "GH18" "Chitin" "GH" "Actinokineospora" "VBIActIna267136" "Actinokineospora_inagensis_DSM_44258" "Actinokineospora_inagensis" "GH_18" 282 432 1.9e-72 41 416 NA "ActIna267136_1858" 1 1
"697" "Actinokineospora_inagensis_DSM_44258:VBIActIna267136_2184" "PF00704" "GH18" "Chitin" "GH" "Actinokineospora" "VBIActIna267136" "Actinokineospora_inagensis_DSM_44258" "Actinokineospora_inagensis" "GH_18" 282 545 4.3e-70 181 533 NA "ActIna267136_2184" 1 2
"698" "Actinokineospora_inagensis_DSM_44258:VBIActIna267136_2184" "PF00553" "CBM2" "cCellulose" "CBM" "Actinokineospora" "VBIActIna267136" "Actinokineospora_inagensis_DSM_44258" "Actinokineospora_inagensis" "CBM_2" 101 545 4.5e-31 34 130 NA "ActIna267136_2184" 1 2
"699" "Actinokineospora_inagensis_DSM_44258:VBIActIna267136_2408" "PF00704" "GH18" "Chitin" "GH" "Actinokineospora" "VBIActIna267136" "Actinokineospora_inagensis_DSM_44258" "Actinokineospora_inagensis" "GH_18" 282 460 2.4e-20 154 443 NA "ActIna267136_2408" 1 1
"700" "Actinokineospora_inagensis_DSM_44258:VBIActIna267136_4264" "PF00041" NA NA NA "Actinokineospora" "VBIActIna267136" "Actinokineospora_inagensis_DSM_44258" "Actinokineospora_inagensis" "fn3" 85 600 3.9e-07 175 248 NA "ActIna267136_4264" 1 3
"701" "Actinokineospora_inagensis_DSM_44258:VBIActIna267136_4264" "PF02018" "CBM22" "cMixed" "CBM" "Actinokineospora" "VBIActIna267136" "Actinokineospora_inagensis_DSM_44258" "Actinokineospora_inagensis" "CBM_4_9" 131 600 1.6e-10 36 145 NA "ActIna267136_4264" 1 3
"702" "Actinokineospora_inagensis_DSM_44258:VBIActIna267136_4264" "PF00704" "GH18" "Chitin" "GH" "Actinokineospora" "VBIActIna267136" "Actinokineospora_inagensis_DSM_44258" "Actinokineospora_inagensis" "GH_18" 282 600 9.5e-29 267 581 NA "ActIna267136_4264" 1 3
"703" "Actinokineospora_inagensis_DSM_44258:VBIActIna267136_4501" "PF00041" NA NA NA "Actinokineospora" "VBIActIna267136" "Actinokineospora_inagensis_DSM_44258" "Actinokineospora_inagensis" "fn3" 85 713 4.2e-19 196 263 NA "ActIna267136_4501" 1 4
"704" "Actinokineospora_inagensis_DSM_44258:VBIActIna267136_4501" "PF00041" NA NA NA "Actinokineospora" "VBIActIna267136" "Actinokineospora_inagensis_DSM_44258" "Actinokineospora_inagensis" "fn3" 85 713 4.2e-19 100 173 NA "ActIna267136_4501" 1 4
"705" "Actinokineospora_inagensis_DSM_44258:VBIActIna267136_4501" "PF00553" "CBM2" "cCellulose" "CBM" "Actinokineospora" "VBIActIna267136" "Actinokineospora_inagensis_DSM_44258" "Actinokineospora_inagensis" "CBM_2" 101 713 5.1e-12 2 90 NA "ActIna267136_4501" 1 4
"706" "Actinokineospora_inagensis_DSM_44258:VBIActIna267136_4501" "PF00704" "GH18" "Chitin" "GH" "Actinokineospora" "VBIActIna267136" "Actinokineospora_inagensis_DSM_44258" "Actinokineospora_inagensis" "GH_18" 282 713 4e-75 286 700 NA "ActIna267136_4501" 1 4
"707" "Actinokineospora_inagensis_DSM_44258:VBIActIna267136_5307" "PF02839" "CBM12.1" "cChitin" "CBM" "Actinokineospora" "VBIActIna267136" "Actinokineospora_inagensis_DSM_44258" "Actinokineospora_inagensis" "CBM_5_12" 42 315 8.3e-10 35 73 NA "ActIna267136_5307" 1 2
"708" "Actinokineospora_inagensis_DSM_44258:VBIActIna267136_5307" "PF00182" "GH19" "Chitin" "GH" "Actinokineospora" "VBIActIna267136" "Actinokineospora_inagensis_DSM_44258" "Actinokineospora_inagensis" "GH_19" 232 315 3.6e-46 113 315 NA "ActIna267136_5307" 1 2
"709" "Actinokineospora_inagensis_DSM_44258:VBIActIna267136_5335" "PF00704" "GH18" "Chitin" "GH" "Actinokineospora" "VBIActIna267136" "Actinokineospora_inagensis_DSM_44258" "Actinokineospora_inagensis" "GH_18" 282 701 1.7e-14 46 257 NA "ActIna267136_5335" 1 2
"710" "Actinokineospora_inagensis_DSM_44258:VBIActIna267136_5335" "PF02018" "CBM22" "cMixed" "CBM" "Actinokineospora" "VBIActIna267136" "Actinokineospora_inagensis_DSM_44258" "Actinokineospora_inagensis" "CBM_4_9" 131 701 1.3e-09 565 674 NA "ActIna267136_5335" 1 2
"711" "Actinokineospora_inagensis_DSM_44258:VBIActIna267136_6220" "PF02839" "CBM12.1" "cChitin" "CBM" "Actinokineospora" "VBIActIna267136" "Actinokineospora_inagensis_DSM_44258" "Actinokineospora_inagensis" "CBM_5_12" 42 804 2.7e-14 756 798 NA "ActIna267136_6220" 1 3
"712" "Actinokineospora_inagensis_DSM_44258:VBIActIna267136_6220" "PF06483" NA NA NA "Actinokineospora" "VBIActIna267136" "Actinokineospora_inagensis_DSM_44258" "Actinokineospora_inagensis" "ChiC" 174 804 1.7e-69 539 711 NA "ActIna267136_6220" 1 3
"713" "Actinokineospora_inagensis_DSM_44258:VBIActIna267136_6220" "PF00704" "GH18" "Chitin" "GH" "Actinokineospora" "VBIActIna267136" "Actinokineospora_inagensis_DSM_44258" "Actinokineospora_inagensis" "GH_18" 282 804 2.7e-78 72 530 NA "ActIna267136_6220" 1 3
"714" "Actinokineospora_sp._EG49:VBIActSp181674_0380" "PF00182" "GH19" "Chitin" "GH" "Actinokineospora" "VBIActSp181674" "Actinokineospora_sp._EG49" "Actinokineospora_sp." "GH_19" 232 293 1.2e-44 95 293 NA "ActSp181674_0380" 1 2
"715" "Actinokineospora_sp._EG49:VBIActSp181674_0380" "PF02839" "CBM12.1" "cChitin" "CBM" "Actinokineospora" "VBIActSp181674" "Actinokineospora_sp._EG49" "Actinokineospora_sp." "CBM_5_12" 42 293 5.6e-11 34 72 NA "ActSp181674_0380" 1 2
"716" "Actinokineospora_sp._EG49:VBIActSp181674_4259" "PF02018" "CBM22" "cMixed" "CBM" "Actinokineospora" "VBIActSp181674" "Actinokineospora_sp._EG49" "Actinokineospora_sp." "CBM_4_9" 131 491 6.5e-13 33 143 NA "ActSp181674_4259" 1 2
"717" "Actinokineospora_sp._EG49:VBIActSp181674_4259" "PF00704" "GH18" "Chitin" "GH" "Actinokineospora" "VBIActSp181674" "Actinokineospora_sp._EG49" "Actinokineospora_sp." "GH_18" 282 491 1.3e-22 200 472 NA "ActSp181674_4259" 1 2
"718" "Actinokineospora_sp._EG49:VBIActSp181674_4847" "PF02927" NA NA NA "Actinokineospora" "VBIActSp181674" "Actinokineospora_sp._EG49" "Actinokineospora_sp." "CelD_N" 86 599 2.5e-14 26 103 NA "ActSp181674_4847" 1 2
"719" "Actinokineospora_sp._EG49:VBIActSp181674_4847" "PF00759" "GH9" "Cellulose" "GH" "Actinokineospora" "VBIActSp181674" "Actinokineospora_sp._EG49" "Actinokineospora_sp." "GH_9" 410 599 1.7e-65 124 592 NA "ActSp181674_4847" 1 2
"720" "Actinokineospora_sp._EG49:VBIActSp181674_6508" "PF00704" "GH18" "Chitin" "GH" "Actinokineospora" "VBIActSp181674" "Actinokineospora_sp._EG49" "Actinokineospora_sp." "GH_18" 282 530 3.9e-68 166 518 NA "ActSp181674_6508" 1 2
"721" "Actinokineospora_sp._EG49:VBIActSp181674_6508" "PF00553" "CBM2" "cCellulose" "CBM" "Actinokineospora" "VBIActSp181674" "Actinokineospora_sp._EG49" "Actinokineospora_sp." "CBM_2" 101 530 4e-31 34 130 NA "ActSp181674_6508" 1 2
"722" "Actinomadura_atramentaria_DSM_43919:VBIActAtr275702_0881" "PF00150" "GH5" "Cellulose" "GH" "Actinomadura" "VBIActAtr275702" "Actinomadura_atramentaria_DSM_43919" "Actinomadura_atramentaria" "GH_5" 281 795 4.7e-26 376 650 NA "ActAtr275702_0881" 1 1
"723" "Actinomadura_atramentaria_DSM_43919:VBIActAtr275702_2210" "PF00150" "GH5" "Cellulose" "GH" "Actinomadura" "VBIActAtr275702" "Actinomadura_atramentaria_DSM_43919" "Actinomadura_atramentaria" "GH_5" 281 486 3e-22 75 366 NA "ActAtr275702_2210" 1 1
"724" "Actinomadura_atramentaria_DSM_43919:VBIActAtr275702_5694" "PF00150" "GH5" "Cellulose" "GH" "Actinomadura" "VBIActAtr275702" "Actinomadura_atramentaria_DSM_43919" "Actinomadura_atramentaria" "GH_5" 281 472 2.2e-41 49 367 NA "ActAtr275702_5694" 1 1
"725" "Actinomadura_flavalba_DSM_45200:VBIActFla16963_2129" "PF00704" "GH18" "Chitin" "GH" "Actinomadura" "VBIActFla16963" "Actinomadura_flavalba_DSM_45200" "Actinomadura_flavalba" "GH_18" 282 527 2.9e-71 159 512 NA "ActFla16963_2129" 2 4
"726" "Actinomadura_flavalba_DSM_45200:VBIActFla16963_2129" "PF00704" "GH18" "Chitin" "GH" "Actinomadura" "VBIActFla16963" "Actinomadura_flavalba_DSM_45200" "Actinomadura_flavalba" "GH_18" 282 527 2.9e-71 159 512 NA "ActFla16963_2129" 2 4
"727" "Actinomadura_flavalba_DSM_45200:VBIActFla16963_2129" "PF00553" "CBM2" "cCellulose" "CBM" "Actinomadura" "VBIActFla16963" "Actinomadura_flavalba_DSM_45200" "Actinomadura_flavalba" "CBM_2" 101 527 1.9e-26 37 132 NA "ActFla16963_2129" 2 4
"728" "Actinomadura_flavalba_DSM_45200:VBIActFla16963_2129" "PF00553" "CBM2" "cCellulose" "CBM" "Actinomadura" "VBIActFla16963" "Actinomadura_flavalba_DSM_45200" "Actinomadura_flavalba" "CBM_2" 101 527 1.9e-26 37 132 NA "ActFla16963_2129" 2 4
"729" "Actinomadura_madurae_LIID-AJ290:VBIActMad306819_0771" "PF00331" "GH10" "Xylan" "GH" "Actinomadura" "VBIActMad306819" "Actinomadura_madurae_LIID-AJ290" "Actinomadura_madurae" "GH_10" 316 351 1.3e-115 34 340 NA "ActMad306819_0771" 1 1
"730" "Actinomadura_madurae_LIID-AJ290:VBIActMad306819_0978" "PF00759" "GH9" "Cellulose" "GH" "Actinomadura" "VBIActMad306819" "Actinomadura_madurae_LIID-AJ290" "Actinomadura_madurae" "GH_9" 410 653 1.3e-68 157 634 NA "ActMad306819_0978" 1 2
"731" "Actinomadura_madurae_LIID-AJ290:VBIActMad306819_0978" "PF02927" NA NA NA "Actinomadura" "VBIActMad306819" "Actinomadura_madurae_LIID-AJ290" "Actinomadura_madurae" "CelD_N" 86 653 3.7e-16 53 135 NA "ActMad306819_0978" 1 2
"732" "Actinomadura_madurae_LIID-AJ290:VBIActMad306819_2792" "PF14200" NA NA NA "Actinomadura" "VBIActMad306819" "Actinomadura_madurae_LIID-AJ290" "Actinomadura_madurae" "RicinB_lectin_2" 105 472 1.3e-24 348 431 NA "ActMad306819_2792" 1 4
"733" "Actinomadura_madurae_LIID-AJ290:VBIActMad306819_2792" "PF00652" "Ricin_B_lectin" NA NA "Actinomadura" "VBIActMad306819" "Actinomadura_madurae_LIID-AJ290" "Actinomadura_madurae" "Ricin_B_lectin" 126 472 1.2e-29 350 469 NA "ActMad306819_2792" 1 4
"734" "Actinomadura_madurae_LIID-AJ290:VBIActMad306819_2792" "PF00331" "GH10" "Xylan" "GH" "Actinomadura" "VBIActMad306819" "Actinomadura_madurae_LIID-AJ290" "Actinomadura_madurae" "GH_10" 316 472 9.8e-109 45 337 NA "ActMad306819_2792" 1 4
"735" "Actinomadura_madurae_LIID-AJ290:VBIActMad306819_2792" "PF14200" NA NA NA "Actinomadura" "VBIActMad306819" "Actinomadura_madurae_LIID-AJ290" "Actinomadura_madurae" "RicinB_lectin_2" 105 472 1.3e-24 401 470 NA "ActMad306819_2792" 1 4
"736" "Actinomadura_madurae_LIID-AJ290:VBIActMad306819_3034" "PF00150" "GH5" "Cellulose" "GH" "Actinomadura" "VBIActMad306819" "Actinomadura_madurae_LIID-AJ290" "Actinomadura_madurae" "GH_5" 281 454 4.4e-09 68 308 NA "ActMad306819_3034" 1 1
"737" "Actinomadura_madurae_LIID-AJ290:VBIActMad306819_3078" "PF01341" "GH6" "Cellulose" "GH" "Actinomadura" "VBIActMad306819" "Actinomadura_madurae_LIID-AJ290" "Actinomadura_madurae" "GH_6" 304 399 6.1e-86 53 364 NA "ActMad306819_3078" 1 1
"738" "Actinomadura_madurae_LIID-AJ290:VBIActMad306819_3484" "PF00457" "GH11" "Xylan" "GH" "Actinomadura" "VBIActMad306819" "Actinomadura_madurae_LIID-AJ290" "Actinomadura_madurae" "GH_11" 178 322 1.9e-79 41 216 NA "ActMad306819_3484" 1 1
"739" "Actinomadura_madurae_LIID-AJ290:VBIActMad306819_6477" "PF00150" "GH5" "Cellulose" "GH" "Actinomadura" "VBIActMad306819" "Actinomadura_madurae_LIID-AJ290" "Actinomadura_madurae" "GH_5" 281 404 3e-61 49 354 NA "ActMad306819_6477" 1 1
"740" "Actinomadura_madurae_LIID-AJ290:VBIActMad306819_6563" "PF00150" "GH5" "Cellulose" "GH" "Actinomadura" "VBIActMad306819" "Actinomadura_madurae_LIID-AJ290" "Actinomadura_madurae" "GH_5" 281 506 2.2e-24 82 383 NA "ActMad306819_6563" 1 1
"741" "Actinomadura_madurae_LIID-AJ290:VBIActMad306819_7272" "PF00652" "Ricin_B_lectin" NA NA "Actinomadura" "VBIActMad306819" "Actinomadura_madurae_LIID-AJ290" "Actinomadura_madurae" "Ricin_B_lectin" 126 639 3.6e-28 515 635 NA "ActMad306819_7272" 1 5
"742" "Actinomadura_madurae_LIID-AJ290:VBIActMad306819_7272" "PF14200" NA NA NA "Actinomadura" "VBIActMad306819" "Actinomadura_madurae_LIID-AJ290" "Actinomadura_madurae" "RicinB_lectin_2" 105 639 2e-25 465 551 NA "ActMad306819_7272" 1 5
"743" "Actinomadura_madurae_LIID-AJ290:VBIActMad306819_7272" "PF14200" NA NA NA "Actinomadura" "VBIActMad306819" "Actinomadura_madurae_LIID-AJ290" "Actinomadura_madurae" "RicinB_lectin_2" 105 639 2e-25 521 593 NA "ActMad306819_7272" 1 5
"744" "Actinomadura_madurae_LIID-AJ290:VBIActMad306819_7272" "PF14200" NA NA NA "Actinomadura" "VBIActMad306819" "Actinomadura_madurae_LIID-AJ290" "Actinomadura_madurae" "RicinB_lectin_2" 105 639 2e-25 561 636 NA "ActMad306819_7272" 1 5
"745" "Actinomadura_madurae_LIID-AJ290:VBIActMad306819_7272" "PF02055" "GH30" "Xylan" "GH" "Actinomadura" "VBIActMad306819" "Actinomadura_madurae_LIID-AJ290" "Actinomadura_madurae" "GH_30" 496 639 6.3e-41 57 479 NA "ActMad306819_7272" 1 5
"746" "Actinomadura_madurae_LIID-AJ290:VBIActMad306819_7378" "PF00704" "GH18" "Chitin" "GH" "Actinomadura" "VBIActMad306819" "Actinomadura_madurae_LIID-AJ290" "Actinomadura_madurae" "GH_18" 282 430 6.7e-19 125 413 NA "ActMad306819_7378" 1 2
"747" "Actinomadura_madurae_LIID-AJ290:VBIActMad306819_7378" "PF02839" "CBM12.1" "cChitin" "CBM" "Actinomadura" "VBIActMad306819" "Actinomadura_madurae_LIID-AJ290" "Actinomadura_madurae" "CBM_5_12" 42 430 8.3e-06 45 79 NA "ActMad306819_7378" 1 2
"748" "Actinomadura_madurae_LIID-AJ290:VBIActMad306819_7405" "PF00182" "GH19" "Chitin" "GH" "Actinomadura" "VBIActMad306819" "Actinomadura_madurae_LIID-AJ290" "Actinomadura_madurae" "GH_19" 232 234 6.5e-47 32 234 NA "ActMad306819_7405" 1 1
"749" "Actinomadura_madurae_LIID-AJ290:VBIActMad306819_7721" "PF00553" "CBM2" "cCellulose" "CBM" "Actinomadura" "VBIActMad306819" "Actinomadura_madurae_LIID-AJ290" "Actinomadura_madurae" "CBM_2" 101 609 4e-25 37 133 NA "ActMad306819_7721" 1 4
"750" "Actinomadura_madurae_LIID-AJ290:VBIActMad306819_7721" "PF00041" NA NA NA "Actinomadura" "VBIActMad306819" "Actinomadura_madurae_LIID-AJ290" "Actinomadura_madurae" "fn3" 85 609 4.2e-11 148 223 NA "ActMad306819_7721" 1 4
"751" "Actinomadura_madurae_LIID-AJ290:VBIActMad306819_7721" "PF00704" "GH18" "Chitin" "GH" "Actinomadura" "VBIActMad306819" "Actinomadura_madurae_LIID-AJ290" "Actinomadura_madurae" "GH_18" 282 609 1.2e-69 242 594 NA "ActMad306819_7721" 1 4
"752" "Actinomadura_madurae_LIID-AJ290:VBIActMad306819_7721" "PF09478" "CBM49" "cCellulose" "CBM" "Actinomadura" "VBIActMad306819" "Actinomadura_madurae_LIID-AJ290" "Actinomadura_madurae" "CBM49" 81 609 3.1e-06 54 115 NA "ActMad306819_7721" 1 4
"753" "Actinomadura_madurae_LIID-AJ290:VBIActMad306819_7836" "PF02011" "GH48" "Cellulose" "GH" "Actinomadura" "VBIActMad306819" "Actinomadura_madurae_LIID-AJ290" "Actinomadura_madurae" "GH_48" 622 986 6.9e-304 350 984 NA "ActMad306819_7836" 1 2
"754" "Actinomadura_madurae_LIID-AJ290:VBIActMad306819_7836" "PF00553" "CBM2" "cCellulose" "CBM" "Actinomadura" "VBIActMad306819" "Actinomadura_madurae_LIID-AJ290" "Actinomadura_madurae" "CBM_2" 101 986 3.3e-24 49 147 NA "ActMad306819_7836" 1 2
"755" "Actinomadura_madurae_LIID-AJ290:VBIActMad306819_8108" "PF00704" "GH18" "Chitin" "GH" "Actinomadura" "VBIActMad306819" "Actinomadura_madurae_LIID-AJ290" "Actinomadura_madurae" "GH_18" 282 336 1.2e-26 45 267 NA "ActMad306819_8108" 1 1
"756" "Actinomadura_madurae_LIID-AJ290:VBIActMad306819_8109" "PF00704" "GH18" "Chitin" "GH" "Actinomadura" "VBIActMad306819" "Actinomadura_madurae_LIID-AJ290" "Actinomadura_madurae" "GH_18" 282 370 1.6e-24 37 351 NA "ActMad306819_8109" 1 1
"757" "Actinomadura_madurae_LIID-AJ290:VBIActMad306819_8450" "PF00457" "GH11" "Xylan" "GH" "Actinomadura" "VBIActMad306819" "Actinomadura_madurae_LIID-AJ290" "Actinomadura_madurae" "GH_11" 178 229 6.3e-79 52 227 NA "ActMad306819_8450" 1 1
"758" "Actinomadura_madurae_LIID-AJ290:VBIActMad306819_8520" "PF01341" "GH6" "Cellulose" "GH" "Actinomadura" "VBIActMad306819" "Actinomadura_madurae_LIID-AJ290" "Actinomadura_madurae" "GH_6" 304 573 2.3e-91 182 521 NA "ActMad306819_8520" 1 2
"759" "Actinomadura_madurae_LIID-AJ290:VBIActMad306819_8520" "PF00553" "CBM2" "cCellulose" "CBM" "Actinomadura" "VBIActMad306819" "Actinomadura_madurae_LIID-AJ290" "Actinomadura_madurae" "CBM_2" 101 573 9.9e-28 44 143 NA "ActMad306819_8520" 1 2
"760" "Actinomadura_oligospora_ATCC_43269:VBIActOli318390_0299" "PF00150" "GH5" "Cellulose" "GH" "Actinomadura" "VBIActOli318390" "Actinomadura_oligospora_ATCC_43269" "Actinomadura_oligospora" "GH_5" 281 507 7.5e-39 69 398 NA "ActOli318390_0299" 1 1
"761" "Actinomadura_oligospora_ATCC_43269:VBIActOli318390_1011" "PF00704" "GH18" "Chitin" "GH" "Actinomadura" "VBIActOli318390" "Actinomadura_oligospora_ATCC_43269" "Actinomadura_oligospora" "GH_18" 282 612 5.7e-67 244 597 NA "ActOli318390_1011" 1 3
"762" "Actinomadura_oligospora_ATCC_43269:VBIActOli318390_1011" "PF00041" NA NA NA "Actinomadura" "VBIActOli318390" "Actinomadura_oligospora_ATCC_43269" "Actinomadura_oligospora" "fn3" 85 612 3.8e-12 149 222 NA "ActOli318390_1011" 1 3
"763" "Actinomadura_oligospora_ATCC_43269:VBIActOli318390_1011" "PF00553" "CBM2" "cCellulose" "CBM" "Actinomadura" "VBIActOli318390" "Actinomadura_oligospora_ATCC_43269" "Actinomadura_oligospora" "CBM_2" 101 612 4.9e-25 37 133 NA "ActOli318390_1011" 1 3
"764" "Actinomadura_oligospora_ATCC_43269:VBIActOli318390_1631" "PF01270" "GH8" "Cellulose" "GH" "Actinomadura" "VBIActOli318390" "Actinomadura_oligospora_ATCC_43269" "Actinomadura_oligospora" "GH_8" 342 427 2.4e-22 73 418 NA "ActOli318390_1631" 1 1
"765" "Actinomadura_oligospora_ATCC_43269:VBIActOli318390_2794" "PF00150" "GH5" "Cellulose" "GH" "Actinomadura" "VBIActOli318390" "Actinomadura_oligospora_ATCC_43269" "Actinomadura_oligospora" "GH_5" 281 803 3.3e-26 354 683 NA "ActOli318390_2794" 1 1
"766" "Actinomadura_oligospora_ATCC_43269:VBIActOli318390_4775" "PF00150" "GH5" "Cellulose" "GH" "Actinomadura" "VBIActOli318390" "Actinomadura_oligospora_ATCC_43269" "Actinomadura_oligospora" "GH_5" 281 367 2.2e-32 57 346 NA "ActOli318390_4775" 1 1
"767" "Actinomadura_oligospora_ATCC_43269:VBIActOli318390_5689" "PF01341" "GH6" "Cellulose" "GH" "Actinomadura" "VBIActOli318390" "Actinomadura_oligospora_ATCC_43269" "Actinomadura_oligospora" "GH_6" 304 328 1e-66 50 309 NA "ActOli318390_5689" 1 1
"768" "Actinomadura_oligospora_ATCC_43269:VBIActOli318390_5797" "PF00553" "CBM2" "cCellulose" "CBM" "Actinomadura" "VBIActOli318390" "Actinomadura_oligospora_ATCC_43269" "Actinomadura_oligospora" "CBM_2" 101 858 2.8e-24 143 232 NA "ActOli318390_5797" 1 7
"769" "Actinomadura_oligospora_ATCC_43269:VBIActOli318390_5797" "PF00704" "GH18" "Chitin" "GH" "Actinomadura" "VBIActOli318390" "Actinomadura_oligospora_ATCC_43269" "Actinomadura_oligospora" "GH_18" 282 858 3.7e-76 428 839 NA "ActOli318390_5797" 1 7
"770" "Actinomadura_oligospora_ATCC_43269:VBIActOli318390_5797" "PF16656" NA NA NA "Actinomadura" "VBIActOli318390" "Actinomadura_oligospora_ATCC_43269" "Actinomadura_oligospora" "Pur_ac_phosph_N" 94 858 1.8e-06 349 418 NA "ActOli318390_5797" 1 7
"771" "Actinomadura_oligospora_ATCC_43269:VBIActOli318390_5797" "PF00553" "CBM2" "cCellulose" "CBM" "Actinomadura" "VBIActOli318390" "Actinomadura_oligospora_ATCC_43269" "Actinomadura_oligospora" "CBM_2" 101 858 2.8e-24 35 123 NA "ActOli318390_5797" 1 7
"772" "Actinomadura_oligospora_ATCC_43269:VBIActOli318390_5797" "PF00553" "CBM2" "cCellulose" "CBM" "Actinomadura" "VBIActOli318390" "Actinomadura_oligospora_ATCC_43269" "Actinomadura_oligospora" "CBM_2" 101 858 2.8e-24 317 384 NA "ActOli318390_5797" 1 7
"773" "Actinomadura_oligospora_ATCC_43269:VBIActOli318390_5797" "PF00041" NA NA NA "Actinomadura" "VBIActOli318390" "Actinomadura_oligospora_ATCC_43269" "Actinomadura_oligospora" "fn3" 85 858 7.1e-22 336 405 NA "ActOli318390_5797" 1 7
"774" "Actinomadura_oligospora_ATCC_43269:VBIActOli318390_5797" "PF00041" NA NA NA "Actinomadura" "VBIActOli318390" "Actinomadura_oligospora_ATCC_43269" "Actinomadura_oligospora" "fn3" 85 858 7.1e-22 241 313 NA "ActOli318390_5797" 1 7
"775" "Actinomadura_oligospora_ATCC_43269:VBIActOli318390_5800" "PF00704" "GH18" "Chitin" "GH" "Actinomadura" "VBIActOli318390" "Actinomadura_oligospora_ATCC_43269" "Actinomadura_oligospora" "GH_18" 282 518 3.5e-25 228 498 NA "ActOli318390_5800" 1 3
"776" "Actinomadura_oligospora_ATCC_43269:VBIActOli318390_5800" "PF00553" "CBM2" "cCellulose" "CBM" "Actinomadura" "VBIActOli318390" "Actinomadura_oligospora_ATCC_43269" "Actinomadura_oligospora" "CBM_2" 101 518 8.5e-25 27 123 NA "ActOli318390_5800" 1 3
"777" "Actinomadura_oligospora_ATCC_43269:VBIActOli318390_5800" "PF00041" NA NA NA "Actinomadura" "VBIActOli318390" "Actinomadura_oligospora_ATCC_43269" "Actinomadura_oligospora" "fn3" 85 518 7.4e-09 136 207 NA "ActOli318390_5800" 1 3
"778" "Actinomadura_rifamycini_DSM_43936:VBIActRif273465_1684" "PF00704" "GH18" "Chitin" "GH" "Actinomadura" "VBIActRif273465" "Actinomadura_rifamycini_DSM_43936" "Actinomadura_rifamycini" "GH_18" 282 519 2.3e-25 228 500 NA "ActRif273465_1684" 1 4
"779" "Actinomadura_rifamycini_DSM_43936:VBIActRif273465_1684" "PF00553" "CBM2" "cCellulose" "CBM" "Actinomadura" "VBIActRif273465" "Actinomadura_rifamycini_DSM_43936" "Actinomadura_rifamycini" "CBM_2" 101 519 2.4e-28 142 210 NA "ActRif273465_1684" 1 4
"780" "Actinomadura_rifamycini_DSM_43936:VBIActRif273465_1684" "PF00041" NA NA NA "Actinomadura" "VBIActRif273465" "Actinomadura_rifamycini_DSM_43936" "Actinomadura_rifamycini" "fn3" 85 519 4.7e-10 137 207 NA "ActRif273465_1684" 1 4
"781" "Actinomadura_rifamycini_DSM_43936:VBIActRif273465_1684" "PF00553" "CBM2" "cCellulose" "CBM" "Actinomadura" "VBIActRif273465" "Actinomadura_rifamycini_DSM_43936" "Actinomadura_rifamycini" "CBM_2" 101 519 2.4e-28 32 127 NA "ActRif273465_1684" 1 4
"782" "Actinomadura_rifamycini_DSM_43936:VBIActRif273465_1686" "PF00704" "GH18" "Chitin" "GH" "Actinomadura" "VBIActRif273465" "Actinomadura_rifamycini_DSM_43936" "Actinomadura_rifamycini" "GH_18" 282 247 2.4e-15 4 228 NA "ActRif273465_1686" 1 1
"783" "Actinomadura_rifamycini_DSM_43936:VBIActRif273465_4539" "PF00150" "GH5" "Cellulose" "GH" "Actinomadura" "VBIActRif273465" "Actinomadura_rifamycini_DSM_43936" "Actinomadura_rifamycini" "GH_5" 281 476 2.9e-41 49 373 NA "ActRif273465_4539" 1 1
"784" "Actinomadura_rifamycini_DSM_43936:VBIActRif273465_4749" "PF00704" "GH18" "Chitin" "GH" "Actinomadura" "VBIActRif273465" "Actinomadura_rifamycini_DSM_43936" "Actinomadura_rifamycini" "GH_18" 282 406 8.5e-19 101 304 NA "ActRif273465_4749" 1 1
"785" "Actinomadura_rifamycini_DSM_43936:VBIActRif273465_6254" "PF00041" NA NA NA "Actinomadura" "VBIActRif273465" "Actinomadura_rifamycini_DSM_43936" "Actinomadura_rifamycini" "fn3" 85 610 1.7e-11 148 220 NA "ActRif273465_6254" 1 3
"786" "Actinomadura_rifamycini_DSM_43936:VBIActRif273465_6254" "PF00553" "CBM2" "cCellulose" "CBM" "Actinomadura" "VBIActRif273465" "Actinomadura_rifamycini_DSM_43936" "Actinomadura_rifamycini" "CBM_2" 101 610 5.5e-24 37 133 NA "ActRif273465_6254" 1 3
"787" "Actinomadura_rifamycini_DSM_43936:VBIActRif273465_6254" "PF00704" "GH18" "Chitin" "GH" "Actinomadura" "VBIActRif273465" "Actinomadura_rifamycini_DSM_43936" "Actinomadura_rifamycini" "GH_18" 282 610 2.3e-70 243 595 NA "ActRif273465_6254" 1 3
"788" "Actinomyces_dentalis_DSM_19115:VBIActDen256970_2102" "PF00150" "GH5" "Cellulose" "GH" "Actinomyces" "VBIActDen256970" "Actinomyces_dentalis_DSM_19115" "Actinomyces_dentalis" "GH_5" 281 659 7.7e-06 42 291 "Actinobacteria" "ActDen256970_2102" 1 1
"789" "Actinomyces_neuii_BVS029A5:VBIActNeu173649_1550" "PF00704" "GH18" "Chitin" "GH" "Actinomyces" "VBIActNeu173649" "Actinomyces_neuii_BVS029A5" "Actinomyces_neuii" "GH_18" 282 382 3.7e-08 13 191 "Actinobacteria" "ActNeu173649_1550" 1 1
"790" "Actinomyces_sp._oral_taxon_181_str._F0379:VBIActSp235407_0051" "PF04886" NA NA NA "Actinomyces" "VBIActSp235407" "Actinomyces_sp._oral_taxon_181_str._F0379" "Actinomyces_sp." "PT" 36 1329 5.7e-10 1130 1163 "Actinobacteria" "ActSp235407_0051" 1 2
"791" "Actinomyces_sp._oral_taxon_181_str._F0379:VBIActSp235407_0051" "PF03644" "GH85" "Chitin" "GH" "Actinomyces" "VBIActSp235407" "Actinomyces_sp._oral_taxon_181_str._F0379" "Actinomyces_sp." "GH_85" 292 1329 1.5e-53 115 451 "Actinobacteria" "ActSp235407_0051" 1 2
"792" "Actinomyces_sp._oral_taxon_848_str._F0332:VBIActSp107643_0501" "PF00150" "GH5" "Cellulose" "GH" "Actinomyces" "VBIActSp107643" "Actinomyces_sp._oral_taxon_848_str._F0332" "Actinomyces_sp." "GH_5" 281 717 2.2e-06 61 315 "Actinobacteria" "ActSp107643_0501" 1 1
"793" "Actinomyces_sp._oral_taxon_848_str._F0332:VBIActSp107643_1645" "PF00704" "GH18" "Chitin" "GH" "Actinomyces" "VBIActSp107643" "Actinomyces_sp._oral_taxon_848_str._F0332" "Actinomyces_sp." "GH_18" 282 486 2e-55 77 383 "Actinobacteria" "ActSp107643_1645" 1 1
"794" "Actinomyces_sp._ph3:VBIActSp226372_0776" "PF03644" "GH85" "Chitin" "GH" "Actinomyces" "VBIActSp226372" "Actinomyces_sp._ph3" "Actinomyces_sp." "GH_85" 292 1326 1.7e-53 115 451 "Actinobacteria" "ActSp226372_0776" 1 2
"795" "Actinomyces_sp._ph3:VBIActSp226372_0776" "PF04886" NA NA NA "Actinomyces" "VBIActSp226372" "Actinomyces_sp._ph3" "Actinomyces_sp." "PT" 36 1326 1.8e-09 1120 1154 "Actinobacteria" "ActSp226372_0776" 1 2
"796" "Actinomyces_vaccimaxillae_DSM_15804:VBIActVac256475_1909" "PF00331" "GH10" "Xylan" "GH" "Actinomyces" "VBIActVac256475" "Actinomyces_vaccimaxillae_DSM_15804" "Actinomyces_vaccimaxillae" "GH_10" 316 428 1.5e-29 97 367 "Actinobacteria" "ActVac256475_1909" 1 1
"797" "Actinomyces_vaccimaxillae_DSM_15804:VBIActVac256475_1913" "PF00331" "GH10" "Xylan" "GH" "Actinomyces" "VBIActVac256475" "Actinomyces_vaccimaxillae_DSM_15804" "Actinomyces_vaccimaxillae" "GH_10" 316 1064 4.3e-72 240 575 "Actinobacteria" "ActVac256475_1913" 1 3
"798" "Actinomyces_vaccimaxillae_DSM_15804:VBIActVac256475_1913" "PF06452" "CBM9_1" "cXylan" "CBM" "Actinomyces" "VBIActVac256475" "Actinomyces_vaccimaxillae_DSM_15804" "Actinomyces_vaccimaxillae" "CBM9_1" 185 1064 8.2e-40 737 916 "Actinobacteria" "ActVac256475_1913" 1 3
"799" "Actinomyces_vaccimaxillae_DSM_15804:VBIActVac256475_1913" "PF02018" "CBM22" "cMixed" "CBM" "Actinomyces" "VBIActVac256475" "Actinomyces_vaccimaxillae_DSM_15804" "Actinomyces_vaccimaxillae" "CBM_4_9" 131 1064 5.6e-24 52 176 "Actinobacteria" "ActVac256475_1913" 1 3
"800" "Actinomycetospora_chiangmaiensis_DSM_45062:VBIActChi244219_0250" "PF01341" "GH6" "Cellulose" "GH" "Actinomycetospora" "VBIActChi244219" "Actinomycetospora_chiangmaiensis_DSM_45062" "Actinomycetospora_chiangmaiensis" "GH_6" 304 361 5e-77 78 341 NA "ActChi244219_0250" 1 1
"801" "Actinomycetospora_chiangmaiensis_DSM_45062:VBIActChi244219_2242" "PF01670" "GH12" "Cellulose" "GH" "Actinomycetospora" "VBIActChi244219" "Actinomycetospora_chiangmaiensis_DSM_45062" "Actinomycetospora_chiangmaiensis" "GH_12" 214 306 6.2e-38 94 302 NA "ActChi244219_2242" 1 1
"802" "Actinomycetospora_chiangmaiensis_DSM_45062:VBIActChi244219_2893" "PF01341" "GH6" "Cellulose" "GH" "Actinomycetospora" "VBIActChi244219" "Actinomycetospora_chiangmaiensis_DSM_45062" "Actinomycetospora_chiangmaiensis" "GH_6" 304 322 6.4e-69 41 301 NA "ActChi244219_2893" 1 1
"803" "Actinomycetospora_chiangmaiensis_DSM_45062:VBIActChi244219_4181" "PF01670" "GH12" "Cellulose" "GH" "Actinomycetospora" "VBIActChi244219" "Actinomycetospora_chiangmaiensis_DSM_45062" "Actinomycetospora_chiangmaiensis" "GH_12" 214 336 7.5e-39 131 332 NA "ActChi244219_4181" 1 1
"804" "Actinomycetospora_chiangmaiensis_DSM_45062:VBIActChi244219_4182" "PF01670" "GH12" "Cellulose" "GH" "Actinomycetospora" "VBIActChi244219" "Actinomycetospora_chiangmaiensis_DSM_45062" "Actinomycetospora_chiangmaiensis" "GH_12" 214 308 1.1e-34 102 304 NA "ActChi244219_4182" 1 1
"805" "Actinomycetospora_chiangmaiensis_DSM_45062:VBIActChi244219_5224" "PF01083" NA NA NA "Actinomycetospora" "VBIActChi244219" "Actinomycetospora_chiangmaiensis_DSM_45062" "Actinomycetospora_chiangmaiensis" "Cutinase" 178 1048 5.7e-15 169 338 NA "ActChi244219_5224" 1 3
"806" "Actinomycetospora_chiangmaiensis_DSM_45062:VBIActChi244219_5224" "PF01670" "GH12" "Cellulose" "GH" "Actinomycetospora" "VBIActChi244219" "Actinomycetospora_chiangmaiensis_DSM_45062" "Actinomycetospora_chiangmaiensis" "GH_12" 214 1048 6.8e-41 841 1040 NA "ActChi244219_5224" 1 3
"807" "Actinomycetospora_chiangmaiensis_DSM_45062:VBIActChi244219_5224" "PF14099" NA NA NA "Actinomycetospora" "VBIActChi244219" "Actinomycetospora_chiangmaiensis_DSM_45062" "Actinomycetospora_chiangmaiensis" "Polysacc_lyase" 212 1048 1.3e-12 588 751 NA "ActChi244219_5224" 1 3
"808" "Actinoplanes_friuliensis_DSM_7358:VBIActFri266597_0605" "PF00704" "GH18" "Chitin" "GH" "Actinoplanes" "VBIActFri266597" "Actinoplanes_friuliensis_DSM_7358" "Actinoplanes_friuliensis" "GH_18" 282 401 1.7e-62 35 385 NA "ActFri266597_0605" 1 1
"809" "Actinoplanes_friuliensis_DSM_7358:VBIActFri266597_0766" "PF00331" "GH10" "Xylan" "GH" "Actinoplanes" "VBIActFri266597" "Actinoplanes_friuliensis_DSM_7358" "Actinoplanes_friuliensis" "GH_10" 316 372 8.1e-93 71 362 NA "ActFri266597_0766" 1 1
"810" "Actinoplanes_friuliensis_DSM_7358:VBIActFri266597_1066" "PF01341" "GH6" "Cellulose" "GH" "Actinoplanes" "VBIActFri266597" "Actinoplanes_friuliensis_DSM_7358" "Actinoplanes_friuliensis" "GH_6" 304 348 6.8e-80 65 332 NA "ActFri266597_1066" 1 1
"811" "Actinoplanes_friuliensis_DSM_7358:VBIActFri266597_1778" "PF00704" "GH18" "Chitin" "GH" "Actinoplanes" "VBIActFri266597" "Actinoplanes_friuliensis_DSM_7358" "Actinoplanes_friuliensis" "GH_18" 282 456 6.3e-45 36 300 NA "ActFri266597_1778" 1 3
"812" "Actinoplanes_friuliensis_DSM_7358:VBIActFri266597_1778" "PF14200" NA NA NA "Actinoplanes" "VBIActFri266597" "Actinoplanes_friuliensis_DSM_7358" "Actinoplanes_friuliensis" "RicinB_lectin_2" 105 456 3.5e-21 380 454 NA "ActFri266597_1778" 1 3
"813" "Actinoplanes_friuliensis_DSM_7358:VBIActFri266597_1778" "PF00652" "Ricin_B_lectin" NA NA "Actinoplanes" "VBIActFri266597" "Actinoplanes_friuliensis_DSM_7358" "Actinoplanes_friuliensis" "Ricin_B_lectin" 126 456 9.1e-29 332 452 NA "ActFri266597_1778" 1 3
"814" "Actinoplanes_friuliensis_DSM_7358:VBIActFri266597_1813" "PF00704" "GH18" "Chitin" "GH" "Actinoplanes" "VBIActFri266597" "Actinoplanes_friuliensis_DSM_7358" "Actinoplanes_friuliensis" "GH_18" 282 429 1.9e-72 36 410 NA "ActFri266597_1813" 1 1
"815" "Actinoplanes_friuliensis_DSM_7358:VBIActFri266597_1966" "PF00704" "GH18" "Chitin" "GH" "Actinoplanes" "VBIActFri266597" "Actinoplanes_friuliensis_DSM_7358" "Actinoplanes_friuliensis" "GH_18" 282 449 4.3e-68 81 434 NA "ActFri266597_1966" 1 1
"816" "Actinoplanes_friuliensis_DSM_7358:VBIActFri266597_2517" "PF00150" "GH5" "Cellulose" "GH" "Actinoplanes" "VBIActFri266597" "Actinoplanes_friuliensis_DSM_7358" "Actinoplanes_friuliensis" "GH_5" 281 525 2.6e-65 61 364 NA "ActFri266597_2517" 1 2
"817" "Actinoplanes_friuliensis_DSM_7358:VBIActFri266597_2517" "PF00553" "CBM2" "cCellulose" "CBM" "Actinoplanes" "VBIActFri266597" "Actinoplanes_friuliensis_DSM_7358" "Actinoplanes_friuliensis" "CBM_2" 101 525 5.6e-25 430 524 NA "ActFri266597_2517" 1 2
"818" "Actinoplanes_friuliensis_DSM_7358:VBIActFri266597_2802" "PF00150" "GH5" "Cellulose" "GH" "Actinoplanes" "VBIActFri266597" "Actinoplanes_friuliensis_DSM_7358" "Actinoplanes_friuliensis" "GH_5" 281 609 1.7e-11 103 313 NA "ActFri266597_2802" 1 1
"819" "Actinoplanes_friuliensis_DSM_7358:VBIActFri266597_2974" "PF00759" "GH9" "Cellulose" "GH" "Actinoplanes" "VBIActFri266597" "Actinoplanes_friuliensis_DSM_7358" "Actinoplanes_friuliensis" "GH_9" 410 626 3.9e-68 143 614 NA "ActFri266597_2974" 1 2
"820" "Actinoplanes_friuliensis_DSM_7358:VBIActFri266597_2974" "PF02927" NA NA NA "Actinoplanes" "VBIActFri266597" "Actinoplanes_friuliensis_DSM_7358" "Actinoplanes_friuliensis" "CelD_N" 86 626 6.9e-13 43 123 NA "ActFri266597_2974" 1 2
"821" "Actinoplanes_friuliensis_DSM_7358:VBIActFri266597_2998" "PF00457" "GH11" "Xylan" "GH" "Actinoplanes" "VBIActFri266597" "Actinoplanes_friuliensis_DSM_7358" "Actinoplanes_friuliensis" "GH_11" 178 342 2.6e-77 55 231 NA "ActFri266597_2998" 1 1
"822" "Actinoplanes_friuliensis_DSM_7358:VBIActFri266597_3028" "PF00553" "CBM2" "cCellulose" "CBM" "Actinoplanes" "VBIActFri266597" "Actinoplanes_friuliensis_DSM_7358" "Actinoplanes_friuliensis" "CBM_2" 101 470 2.5e-20 377 466 NA "ActFri266597_3028" 1 2
"823" "Actinoplanes_friuliensis_DSM_7358:VBIActFri266597_3028" "PF00331" "GH10" "Xylan" "GH" "Actinoplanes" "VBIActFri266597" "Actinoplanes_friuliensis_DSM_7358" "Actinoplanes_friuliensis" "GH_10" 316 470 1.1e-103 55 345 NA "ActFri266597_3028" 1 2
"824" "Actinoplanes_friuliensis_DSM_7358:VBIActFri266597_3577" "PF00331" "GH10" "Xylan" "GH" "Actinoplanes" "VBIActFri266597" "Actinoplanes_friuliensis_DSM_7358" "Actinoplanes_friuliensis" "GH_10" 316 631 5.3e-106 199 518 NA "ActFri266597_3577" 1 3
"825" "Actinoplanes_friuliensis_DSM_7358:VBIActFri266597_3577" "PF02018" "CBM22" "cMixed" "CBM" "Actinoplanes" "VBIActFri266597" "Actinoplanes_friuliensis_DSM_7358" "Actinoplanes_friuliensis" "CBM_4_9" 131 631 2.3e-24 38 167 NA "ActFri266597_3577" 1 3
"826" "Actinoplanes_friuliensis_DSM_7358:VBIActFri266597_3577" "PF00553" "CBM2" "cCellulose" "CBM" "Actinoplanes" "VBIActFri266597" "Actinoplanes_friuliensis_DSM_7358" "Actinoplanes_friuliensis" "CBM_2" 101 631 2.9e-31 529 629 NA "ActFri266597_3577" 1 3
"827" "Actinoplanes_friuliensis_DSM_7358:VBIActFri266597_3592" "PF01522" NA NA NA "Actinoplanes" "VBIActFri266597" "Actinoplanes_friuliensis_DSM_7358" "Actinoplanes_friuliensis" "Polysacc_deac_1" 124 656 4.3e-31 360 477 NA "ActFri266597_3592" 1 2
"828" "Actinoplanes_friuliensis_DSM_7358:VBIActFri266597_3592" "PF00331" "GH10" "Xylan" "GH" "Actinoplanes" "VBIActFri266597" "Actinoplanes_friuliensis_DSM_7358" "Actinoplanes_friuliensis" "GH_10" 316 656 1.9e-108 45 339 NA "ActFri266597_3592" 1 2
"829" "Actinoplanes_friuliensis_DSM_7358:VBIActFri266597_3653" "PF00331" "GH10" "Xylan" "GH" "Actinoplanes" "VBIActFri266597" "Actinoplanes_friuliensis_DSM_7358" "Actinoplanes_friuliensis" "GH_10" 316 360 2.6e-97 44 353 NA "ActFri266597_3653" 1 1
"830" "Actinoplanes_friuliensis_DSM_7358:VBIActFri266597_3659" "PF00553" "CBM2" "cCellulose" "CBM" "Actinoplanes" "VBIActFri266597" "Actinoplanes_friuliensis_DSM_7358" "Actinoplanes_friuliensis" "CBM_2" 101 463 7.6e-21 373 458 NA "ActFri266597_3659" 1 2
"831" "Actinoplanes_friuliensis_DSM_7358:VBIActFri266597_3659" "PF00331" "GH10" "Xylan" "GH" "Actinoplanes" "VBIActFri266597" "Actinoplanes_friuliensis_DSM_7358" "Actinoplanes_friuliensis" "GH_10" 316 463 1.1e-109 44 338 NA "ActFri266597_3659" 1 2
"832" "Actinoplanes_friuliensis_DSM_7358:VBIActFri266597_3842" "PF00553" "CBM2" "cCellulose" "CBM" "Actinoplanes" "VBIActFri266597" "Actinoplanes_friuliensis_DSM_7358" "Actinoplanes_friuliensis" "CBM_2" 101 454 1.7e-23 358 449 NA "ActFri266597_3842" 1 2
"833" "Actinoplanes_friuliensis_DSM_7358:VBIActFri266597_3842" "PF00150" "GH5" "Cellulose" "GH" "Actinoplanes" "VBIActFri266597" "Actinoplanes_friuliensis_DSM_7358" "Actinoplanes_friuliensis" "GH_5" 281 454 1.5e-37 42 287 NA "ActFri266597_3842" 1 2
"834" "Actinoplanes_friuliensis_DSM_7358:VBIActFri266597_3844" "PF00553" "CBM2" "cCellulose" "CBM" "Actinoplanes" "VBIActFri266597" "Actinoplanes_friuliensis_DSM_7358" "Actinoplanes_friuliensis" "CBM_2" 101 955 2e-27 21 121 NA "ActFri266597_3844" 1 2
"835" "Actinoplanes_friuliensis_DSM_7358:VBIActFri266597_3844" "PF02011" "GH48" "Cellulose" "GH" "Actinoplanes" "VBIActFri266597" "Actinoplanes_friuliensis_DSM_7358" "Actinoplanes_friuliensis" "GH_48" 622 955 0 328 952 NA "ActFri266597_3844" 1 2
"836" "Actinoplanes_friuliensis_DSM_7358:VBIActFri266597_4149" "PF02839" "CBM12.1" "cChitin" "CBM" "Actinoplanes" "VBIActFri266597" "Actinoplanes_friuliensis_DSM_7358" "Actinoplanes_friuliensis" "CBM_5_12" 42 434 7.2e-06 26 71 NA "ActFri266597_4149" 1 2
"837" "Actinoplanes_friuliensis_DSM_7358:VBIActFri266597_4149" "PF00704" "GH18" "Chitin" "GH" "Actinoplanes" "VBIActFri266597" "Actinoplanes_friuliensis_DSM_7358" "Actinoplanes_friuliensis" "GH_18" 282 434 3.7e-19 129 380 NA "ActFri266597_4149" 1 2
"838" "Actinoplanes_friuliensis_DSM_7358:VBIActFri266597_4253" "PF00182" "GH19" "Chitin" "GH" "Actinoplanes" "VBIActFri266597" "Actinoplanes_friuliensis_DSM_7358" "Actinoplanes_friuliensis" "GH_19" 232 229 3.2e-45 41 229 NA "ActFri266597_4253" 1 1
"839" "Actinoplanes_friuliensis_DSM_7358:VBIActFri266597_4655" "PF03422" "CBM6" "cCellulose" "CBM" "Actinoplanes" "VBIActFri266597" "Actinoplanes_friuliensis_DSM_7358" "Actinoplanes_friuliensis" "CBM_6" 125 481 2.7e-06 38 153 NA "ActFri266597_4655" 1 2
"840" "Actinoplanes_friuliensis_DSM_7358:VBIActFri266597_4655" "PF00150" "GH5" "Cellulose" "GH" "Actinoplanes" "VBIActFri266597" "Actinoplanes_friuliensis_DSM_7358" "Actinoplanes_friuliensis" "GH_5" 281 481 5.6e-51 186 437 NA "ActFri266597_4655" 1 2
"841" "Actinoplanes_friuliensis_DSM_7358:VBIActFri266597_4742" "PF00652" "Ricin_B_lectin" NA NA "Actinoplanes" "VBIActFri266597" "Actinoplanes_friuliensis_DSM_7358" "Actinoplanes_friuliensis" "Ricin_B_lectin" 126 606 6.6e-29 481 602 NA "ActFri266597_4742" 1 3
"842" "Actinoplanes_friuliensis_DSM_7358:VBIActFri266597_4742" "PF14200" NA NA NA "Actinoplanes" "VBIActFri266597" "Actinoplanes_friuliensis_DSM_7358" "Actinoplanes_friuliensis" "RicinB_lectin_2" 105 606 6.6e-22 488 560 NA "ActFri266597_4742" 1 3
"843" "Actinoplanes_friuliensis_DSM_7358:VBIActFri266597_4742" "PF02055" "GH30" "Xylan" "GH" "Actinoplanes" "VBIActFri266597" "Actinoplanes_friuliensis_DSM_7358" "Actinoplanes_friuliensis" "GH_30" 496 606 3.1e-53 34 444 NA "ActFri266597_4742" 1 3
"844" "Actinoplanes_friuliensis_DSM_7358:VBIActFri266597_4876" "PF03422" "CBM6" "cCellulose" "CBM" "Actinoplanes" "VBIActFri266597" "Actinoplanes_friuliensis_DSM_7358" "Actinoplanes_friuliensis" "CBM_6" 125 737 3.2e-21 611 736 NA "ActFri266597_4876" 1 2
"845" "Actinoplanes_friuliensis_DSM_7358:VBIActFri266597_4876" "PF02055" "GH30" "Xylan" "GH" "Actinoplanes" "VBIActFri266597" "Actinoplanes_friuliensis_DSM_7358" "Actinoplanes_friuliensis" "GH_30" 496 737 2.2e-25 68 483 NA "ActFri266597_4876" 1 2
"846" "Actinoplanes_friuliensis_DSM_7358:VBIActFri266597_4963" "PF00754" "Fibronectin" NA NA "Actinoplanes" "VBIActFri266597" "Actinoplanes_friuliensis_DSM_7358" "Actinoplanes_friuliensis" "F5_F8_type_C" 127 635 7.6e-19 516 629 NA "ActFri266597_4963" 1 2
"847" "Actinoplanes_friuliensis_DSM_7358:VBIActFri266597_4963" "PF02055" "GH30" "Xylan" "GH" "Actinoplanes" "VBIActFri266597" "Actinoplanes_friuliensis_DSM_7358" "Actinoplanes_friuliensis" "GH_30" 496 635 1.6e-57 61 480 NA "ActFri266597_4963" 1 2
"848" "Actinoplanes_friuliensis_DSM_7358:VBIActFri266597_5012" "PF00150" "GH5" "Cellulose" "GH" "Actinoplanes" "VBIActFri266597" "Actinoplanes_friuliensis_DSM_7358" "Actinoplanes_friuliensis" "GH_5" 281 563 5.9e-60 52 386 NA "ActFri266597_5012" 1 2
"849" "Actinoplanes_friuliensis_DSM_7358:VBIActFri266597_5012" "PF00553" "CBM2" "cCellulose" "CBM" "Actinoplanes" "VBIActFri266597" "Actinoplanes_friuliensis_DSM_7358" "Actinoplanes_friuliensis" "CBM_2" 101 563 2.3e-25 468 557 NA "ActFri266597_5012" 1 2
"850" "Actinoplanes_friuliensis_DSM_7358:VBIActFri266597_5235" "PF02018" "CBM22" "cMixed" "CBM" "Actinoplanes" "VBIActFri266597" "Actinoplanes_friuliensis_DSM_7358" "Actinoplanes_friuliensis" "CBM_4_9" 131 739 1e-11 30 151 NA "ActFri266597_5235" 1 3
"851" "Actinoplanes_friuliensis_DSM_7358:VBIActFri266597_5235" "PF00759" "GH9" "Cellulose" "GH" "Actinoplanes" "VBIActFri266597" "Actinoplanes_friuliensis_DSM_7358" "Actinoplanes_friuliensis" "GH_9" 410 739 2.5e-100 272 731 NA "ActFri266597_5235" 1 3
"852" "Actinoplanes_friuliensis_DSM_7358:VBIActFri266597_5235" "PF02927" NA NA NA "Actinoplanes" "VBIActFri266597" "Actinoplanes_friuliensis_DSM_7358" "Actinoplanes_friuliensis" "CelD_N" 86 739 1.4e-24 179 261 NA "ActFri266597_5235" 1 3
"853" "Actinoplanes_friuliensis_DSM_7358:VBIActFri266597_5273" "PF01341" "GH6" "Cellulose" "GH" "Actinoplanes" "VBIActFri266597" "Actinoplanes_friuliensis_DSM_7358" "Actinoplanes_friuliensis" "GH_6" 304 447 4.8e-62 38 294 NA "ActFri266597_5273" 1 2
"854" "Actinoplanes_friuliensis_DSM_7358:VBIActFri266597_5273" "PF00553" "CBM2" "cCellulose" "CBM" "Actinoplanes" "VBIActFri266597" "Actinoplanes_friuliensis_DSM_7358" "Actinoplanes_friuliensis" "CBM_2" 101 447 1.3e-24 348 447 NA "ActFri266597_5273" 1 2
"855" "Actinoplanes_friuliensis_DSM_7358:VBIActFri266597_5532" "PF00553" "CBM2" "cCellulose" "CBM" "Actinoplanes" "VBIActFri266597" "Actinoplanes_friuliensis_DSM_7358" "Actinoplanes_friuliensis" "CBM_2" 101 581 6.5e-27 32 131 NA "ActFri266597_5532" 1 2
"856" "Actinoplanes_friuliensis_DSM_7358:VBIActFri266597_5532" "PF01341" "GH6" "Cellulose" "GH" "Actinoplanes" "VBIActFri266597" "Actinoplanes_friuliensis_DSM_7358" "Actinoplanes_friuliensis" "GH_6" 304 581 5.6e-90 191 529 NA "ActFri266597_5532" 1 2
"857" "Actinoplanes_friuliensis_DSM_7358:VBIActFri266597_5739" "PF02839" "CBM12.1" "cChitin" "CBM" "Actinoplanes" "VBIActFri266597" "Actinoplanes_friuliensis_DSM_7358" "Actinoplanes_friuliensis" "CBM_5_12" 42 536 4.9e-15 479 514 NA "ActFri266597_5739" 1 3
"858" "Actinoplanes_friuliensis_DSM_7358:VBIActFri266597_5739" "PF02839" "CBM12.1" "cChitin" "CBM" "Actinoplanes" "VBIActFri266597" "Actinoplanes_friuliensis_DSM_7358" "Actinoplanes_friuliensis" "CBM_5_12" 42 536 4.9e-15 410 447 NA "ActFri266597_5739" 1 3
"859" "Actinoplanes_friuliensis_DSM_7358:VBIActFri266597_5739" "PF00704" "GH18" "Chitin" "GH" "Actinoplanes" "VBIActFri266597" "Actinoplanes_friuliensis_DSM_7358" "Actinoplanes_friuliensis" "GH_18" 282 536 1.3e-10 94 268 NA "ActFri266597_5739" 1 3
"860" "Actinoplanes_friuliensis_DSM_7358:VBIActFri266597_5915" "PF14200" NA NA NA "Actinoplanes" "VBIActFri266597" "Actinoplanes_friuliensis_DSM_7358" "Actinoplanes_friuliensis" "RicinB_lectin_2" 105 476 1.4e-31 399 473 NA "ActFri266597_5915" 1 4
"861" "Actinoplanes_friuliensis_DSM_7358:VBIActFri266597_5915" "PF00652" "Ricin_B_lectin" NA NA "Actinoplanes" "VBIActFri266597" "Actinoplanes_friuliensis_DSM_7358" "Actinoplanes_friuliensis" "Ricin_B_lectin" 126 476 9.2e-28 352 473 NA "ActFri266597_5915" 1 4
"862" "Actinoplanes_friuliensis_DSM_7358:VBIActFri266597_5915" "PF00150" "GH5" "Cellulose" "GH" "Actinoplanes" "VBIActFri266597" "Actinoplanes_friuliensis_DSM_7358" "Actinoplanes_friuliensis" "GH_5" 281 476 5.9e-17 51 295 NA "ActFri266597_5915" 1 4
"863" "Actinoplanes_friuliensis_DSM_7358:VBIActFri266597_5915" "PF14200" NA NA NA "Actinoplanes" "VBIActFri266597" "Actinoplanes_friuliensis_DSM_7358" "Actinoplanes_friuliensis" "RicinB_lectin_2" 105 476 1.4e-31 353 432 NA "ActFri266597_5915" 1 4
"864" "Actinoplanes_friuliensis_DSM_7358:VBIActFri266597_7035" "PF01670" "GH12" "Cellulose" "GH" "Actinoplanes" "VBIActFri266597" "Actinoplanes_friuliensis_DSM_7358" "Actinoplanes_friuliensis" "GH_12" 214 379 3.9e-62 46 251 NA "ActFri266597_7035" 1 2
"865" "Actinoplanes_friuliensis_DSM_7358:VBIActFri266597_7035" "PF00553" "CBM2" "cCellulose" "CBM" "Actinoplanes" "VBIActFri266597" "Actinoplanes_friuliensis_DSM_7358" "Actinoplanes_friuliensis" "CBM_2" 101 379 7.9e-32 277 376 NA "ActFri266597_7035" 1 2
"866" "Actinoplanes_friuliensis_DSM_7358:VBIActFri266597_7648" "PF02839" "CBM12.1" "cChitin" "CBM" "Actinoplanes" "VBIActFri266597" "Actinoplanes_friuliensis_DSM_7358" "Actinoplanes_friuliensis" "CBM_5_12" 42 402 9.8e-08 37 79 NA "ActFri266597_7648" 1 2
"867" "Actinoplanes_friuliensis_DSM_7358:VBIActFri266597_7648" "PF00704" "GH18" "Chitin" "GH" "Actinoplanes" "VBIActFri266597" "Actinoplanes_friuliensis_DSM_7358" "Actinoplanes_friuliensis" "GH_18" 282 402 2.6e-08 135 316 NA "ActFri266597_7648" 1 2
"868" "Actinoplanes_friuliensis_DSM_7358:VBIActFri266597_7649" "PF00704" "GH18" "Chitin" "GH" "Actinoplanes" "VBIActFri266597" "Actinoplanes_friuliensis_DSM_7358" "Actinoplanes_friuliensis" "GH_18" 282 420 4.3e-29 128 401 NA "ActFri266597_7649" 1 2
"869" "Actinoplanes_friuliensis_DSM_7358:VBIActFri266597_7649" "PF02839" "CBM12.1" "cChitin" "CBM" "Actinoplanes" "VBIActFri266597" "Actinoplanes_friuliensis_DSM_7358" "Actinoplanes_friuliensis" "CBM_5_12" 42 420 2.2e-08 33 75 NA "ActFri266597_7649" 1 2
"870" "Actinoplanes_friuliensis_DSM_7358:VBIActFri266597_7667" "PF02839" "CBM12.1" "cChitin" "CBM" "Actinoplanes" "VBIActFri266597" "Actinoplanes_friuliensis_DSM_7358" "Actinoplanes_friuliensis" "CBM_5_12" 42 464 1.7e-08 33 75 NA "ActFri266597_7667" 1 2
"871" "Actinoplanes_friuliensis_DSM_7358:VBIActFri266597_7667" "PF00704" "GH18" "Chitin" "GH" "Actinoplanes" "VBIActFri266597" "Actinoplanes_friuliensis_DSM_7358" "Actinoplanes_friuliensis" "GH_18" 282 464 2.5e-24 128 445 NA "ActFri266597_7667" 1 2
"872" "Actinoplanes_friuliensis_DSM_7358:VBIActFri266597_8444" "PF02839" "CBM12.1" "cChitin" "CBM" "Actinoplanes" "VBIActFri266597" "Actinoplanes_friuliensis_DSM_7358" "Actinoplanes_friuliensis" "CBM_5_12" 42 369 8e-11 38 78 NA "ActFri266597_8444" 1 3
"873" "Actinoplanes_friuliensis_DSM_7358:VBIActFri266597_8444" "PF02839" "CBM12.1" "cChitin" "CBM" "Actinoplanes" "VBIActFri266597" "Actinoplanes_friuliensis_DSM_7358" "Actinoplanes_friuliensis" "CBM_5_12" 42 369 8e-11 102 143 NA "ActFri266597_8444" 1 3
"874" "Actinoplanes_friuliensis_DSM_7358:VBIActFri266597_8444" "PF00182" "GH19" "Chitin" "GH" "Actinoplanes" "VBIActFri266597" "Actinoplanes_friuliensis_DSM_7358" "Actinoplanes_friuliensis" "GH_19" 232 369 1.8e-45 170 369 NA "ActFri266597_8444" 1 3
"875" "Actinoplanes_friuliensis_DSM_7358:VBIActFri266597_8502" "PF00704" "GH18" "Chitin" "GH" "Actinoplanes" "VBIActFri266597" "Actinoplanes_friuliensis_DSM_7358" "Actinoplanes_friuliensis" "GH_18" 282 471 1.3e-11 205 434 NA "ActFri266597_8502" 1 2
"876" "Actinoplanes_friuliensis_DSM_7358:VBIActFri266597_8502" "PF00553" "CBM2" "cCellulose" "CBM" "Actinoplanes" "VBIActFri266597" "Actinoplanes_friuliensis_DSM_7358" "Actinoplanes_friuliensis" "CBM_2" 101 471 2.2e-26 40 136 NA "ActFri266597_8502" 1 2
"877" "Actinoplanes_friuliensis_DSM_7358:VBIActFri266597_8561" "PF14200" NA NA NA "Actinoplanes" "VBIActFri266597" "Actinoplanes_friuliensis_DSM_7358" "Actinoplanes_friuliensis" "RicinB_lectin_2" 105 617 1.3e-22 499 572 NA "ActFri266597_8561" 1 4
"878" "Actinoplanes_friuliensis_DSM_7358:VBIActFri266597_8561" "PF14200" NA NA NA "Actinoplanes" "VBIActFri266597" "Actinoplanes_friuliensis_DSM_7358" "Actinoplanes_friuliensis" "RicinB_lectin_2" 105 617 1.3e-22 541 614 NA "ActFri266597_8561" 1 4
"879" "Actinoplanes_friuliensis_DSM_7358:VBIActFri266597_8561" "PF02055" "GH30" "Xylan" "GH" "Actinoplanes" "VBIActFri266597" "Actinoplanes_friuliensis_DSM_7358" "Actinoplanes_friuliensis" "GH_30" 496 617 1.8e-46 63 473 NA "ActFri266597_8561" 1 4
"880" "Actinoplanes_friuliensis_DSM_7358:VBIActFri266597_8561" "PF00652" "Ricin_B_lectin" NA NA "Actinoplanes" "VBIActFri266597" "Actinoplanes_friuliensis_DSM_7358" "Actinoplanes_friuliensis" "Ricin_B_lectin" 126 617 4.8e-27 493 613 NA "ActFri266597_8561" 1 4
"881" "Actinoplanes_friuliensis_DSM_7358:VBIActFri266597_8562" "PF00704" "GH18" "Chitin" "GH" "Actinoplanes" "VBIActFri266597" "Actinoplanes_friuliensis_DSM_7358" "Actinoplanes_friuliensis" "GH_18" 282 462 3.4e-10 179 429 NA "ActFri266597_8562" 1 3
"882" "Actinoplanes_friuliensis_DSM_7358:VBIActFri266597_8562" "PF00652" "Ricin_B_lectin" NA NA "Actinoplanes" "VBIActFri266597" "Actinoplanes_friuliensis_DSM_7358" "Actinoplanes_friuliensis" "Ricin_B_lectin" 126 462 5.4e-28 30 151 NA "ActFri266597_8562" 1 3
"883" "Actinoplanes_friuliensis_DSM_7358:VBIActFri266597_8562" "PF14200" NA NA NA "Actinoplanes" "VBIActFri266597" "Actinoplanes_friuliensis_DSM_7358" "Actinoplanes_friuliensis" "RicinB_lectin_2" 105 462 5.4e-23 38 110 NA "ActFri266597_8562" 1 3
"884" "Actinoplanes_globisporus_DSM_43857:VBIActGlo248851_0111" "PF02018" "CBM22" "cMixed" "CBM" "Actinoplanes" "VBIActGlo248851" "Actinoplanes_globisporus_DSM_43857" "Actinoplanes_globisporus" "CBM_4_9" 131 660 2.6e-23 38 165 NA "ActGlo248851_0111" 1 3
"885" "Actinoplanes_globisporus_DSM_43857:VBIActGlo248851_0111" "PF00331" "GH10" "Xylan" "GH" "Actinoplanes" "VBIActGlo248851" "Actinoplanes_globisporus_DSM_43857" "Actinoplanes_globisporus" "GH_10" 316 660 1e-108 198 517 NA "ActGlo248851_0111" 1 3
"886" "Actinoplanes_globisporus_DSM_43857:VBIActGlo248851_0111" "PF00553" "CBM2" "cCellulose" "CBM" "Actinoplanes" "VBIActGlo248851" "Actinoplanes_globisporus_DSM_43857" "Actinoplanes_globisporus" "CBM_2" 101 660 1.8e-32 557 657 NA "ActGlo248851_0111" 1 3
"887" "Actinoplanes_globisporus_DSM_43857:VBIActGlo248851_0161" "PF00150" "GH5" "Cellulose" "GH" "Actinoplanes" "VBIActGlo248851" "Actinoplanes_globisporus_DSM_43857" "Actinoplanes_globisporus" "GH_5" 281 619 6.3e-30 100 395 NA "ActGlo248851_0161" 1 1
"888" "Actinoplanes_globisporus_DSM_43857:VBIActGlo248851_0174" "PF00041" NA NA NA "Actinoplanes" "VBIActGlo248851" "Actinoplanes_globisporus_DSM_43857" "Actinoplanes_globisporus" "fn3" 85 867 9.5e-11 679 749 NA "ActGlo248851_0174" 1 4
"889" "Actinoplanes_globisporus_DSM_43857:VBIActGlo248851_0174" "PF00553" "CBM2" "cCellulose" "CBM" "Actinoplanes" "VBIActGlo248851" "Actinoplanes_globisporus_DSM_43857" "Actinoplanes_globisporus" "CBM_2" 101 867 1.6e-29 692 759 NA "ActGlo248851_0174" 1 4
"890" "Actinoplanes_globisporus_DSM_43857:VBIActGlo248851_0174" "PF00553" "CBM2" "cCellulose" "CBM" "Actinoplanes" "VBIActGlo248851" "Actinoplanes_globisporus_DSM_43857" "Actinoplanes_globisporus" "CBM_2" 101 867 1.6e-29 774 864 NA "ActGlo248851_0174" 1 4
"891" "Actinoplanes_globisporus_DSM_43857:VBIActGlo248851_0174" "PF02011" "GH48" "Cellulose" "GH" "Actinoplanes" "VBIActGlo248851" "Actinoplanes_globisporus_DSM_43857" "Actinoplanes_globisporus" "GH_48" 622 867 2.2e-298 37 664 NA "ActGlo248851_0174" 1 4
"892" "Actinoplanes_globisporus_DSM_43857:VBIActGlo248851_0216" "PF00942" "CBM3" "cCellulose" "CBM" "Actinoplanes" "VBIActGlo248851" "Actinoplanes_globisporus_DSM_43857" "Actinoplanes_globisporus" "CBM_3" 82 771 7.8e-07 497 565 NA "ActGlo248851_0216" 1 3
"893" "Actinoplanes_globisporus_DSM_43857:VBIActGlo248851_0216" "PF00759" "GH9" "Cellulose" "GH" "Actinoplanes" "VBIActGlo248851" "Actinoplanes_globisporus_DSM_43857" "Actinoplanes_globisporus" "GH_9" 410 771 1e-135 31 463 NA "ActGlo248851_0216" 1 3
"894" "Actinoplanes_globisporus_DSM_43857:VBIActGlo248851_0216" "PF00553" "CBM2" "cCellulose" "CBM" "Actinoplanes" "VBIActGlo248851" "Actinoplanes_globisporus_DSM_43857" "Actinoplanes_globisporus" "CBM_2" 101 771 2e-29 669 768 NA "ActGlo248851_0216" 1 3
"895" "Actinoplanes_globisporus_DSM_43857:VBIActGlo248851_0501" "PF00182" "GH19" "Chitin" "GH" "Actinoplanes" "VBIActGlo248851" "Actinoplanes_globisporus_DSM_43857" "Actinoplanes_globisporus" "GH_19" 232 361 2e-42 167 361 NA "ActGlo248851_0501" 1 3
"896" "Actinoplanes_globisporus_DSM_43857:VBIActGlo248851_0501" "PF02839" "CBM12.1" "cChitin" "CBM" "Actinoplanes" "VBIActGlo248851" "Actinoplanes_globisporus_DSM_43857" "Actinoplanes_globisporus" "CBM_5_12" 42 361 7.5e-08 39 78 NA "ActGlo248851_0501" 1 3
"897" "Actinoplanes_globisporus_DSM_43857:VBIActGlo248851_0501" "PF02839" "CBM12.1" "cChitin" "CBM" "Actinoplanes" "VBIActGlo248851" "Actinoplanes_globisporus_DSM_43857" "Actinoplanes_globisporus" "CBM_5_12" 42 361 7.5e-08 99 140 NA "ActGlo248851_0501" 1 3
"898" "Actinoplanes_globisporus_DSM_43857:VBIActGlo248851_0605" "PF00331" "GH10" "Xylan" "GH" "Actinoplanes" "VBIActGlo248851" "Actinoplanes_globisporus_DSM_43857" "Actinoplanes_globisporus" "GH_10" 316 431 4.7e-31 109 361 NA "ActGlo248851_0605" 1 1
"899" "Actinoplanes_globisporus_DSM_43857:VBIActGlo248851_0607" "PF02839" "CBM12.1" "cChitin" "CBM" "Actinoplanes" "VBIActGlo248851" "Actinoplanes_globisporus_DSM_43857" "Actinoplanes_globisporus" "CBM_5_12" 42 407 2.2e-08 40 71 NA "ActGlo248851_0607" 1 2
"900" "Actinoplanes_globisporus_DSM_43857:VBIActGlo248851_0607" "PF00704" "GH18" "Chitin" "GH" "Actinoplanes" "VBIActGlo248851" "Actinoplanes_globisporus_DSM_43857" "Actinoplanes_globisporus" "GH_18" 282 407 6.7e-10 140 373 NA "ActGlo248851_0607" 1 2
"901" "Actinoplanes_globisporus_DSM_43857:VBIActGlo248851_0678" "PF00704" "GH18" "Chitin" "GH" "Actinoplanes" "VBIActGlo248851" "Actinoplanes_globisporus_DSM_43857" "Actinoplanes_globisporus" "GH_18" 282 349 1.6e-13 43 241 NA "ActGlo248851_0678" 1 1
"902" "Actinoplanes_globisporus_DSM_43857:VBIActGlo248851_0702" "PF14200" NA NA NA "Actinoplanes" "VBIActGlo248851" "Actinoplanes_globisporus_DSM_43857" "Actinoplanes_globisporus" "RicinB_lectin_2" 105 615 1.9e-26 541 613 NA "ActGlo248851_0702" 1 4
"903" "Actinoplanes_globisporus_DSM_43857:VBIActGlo248851_0702" "PF14200" NA NA NA "Actinoplanes" "VBIActGlo248851" "Actinoplanes_globisporus_DSM_43857" "Actinoplanes_globisporus" "RicinB_lectin_2" 105 615 1.9e-26 499 571 NA "ActGlo248851_0702" 1 4
"904" "Actinoplanes_globisporus_DSM_43857:VBIActGlo248851_0702" "PF00652" "Ricin_B_lectin" NA NA "Actinoplanes" "VBIActGlo248851" "Actinoplanes_globisporus_DSM_43857" "Actinoplanes_globisporus" "Ricin_B_lectin" 126 615 5.4e-27 493 611 NA "ActGlo248851_0702" 1 4
"905" "Actinoplanes_globisporus_DSM_43857:VBIActGlo248851_0702" "PF02055" "GH30" "Xylan" "GH" "Actinoplanes" "VBIActGlo248851" "Actinoplanes_globisporus_DSM_43857" "Actinoplanes_globisporus" "GH_30" 496 615 4.7e-45 75 473 NA "ActGlo248851_0702" 1 4
"906" "Actinoplanes_globisporus_DSM_43857:VBIActGlo248851_0780" "PF01341" "GH6" "Cellulose" "GH" "Actinoplanes" "VBIActGlo248851" "Actinoplanes_globisporus_DSM_43857" "Actinoplanes_globisporus" "GH_6" 304 344 3.7e-62 74 323 NA "ActGlo248851_0780" 1 1
"907" "Actinoplanes_globisporus_DSM_43857:VBIActGlo248851_1087" "PF00759" "GH9" "Cellulose" "GH" "Actinoplanes" "VBIActGlo248851" "Actinoplanes_globisporus_DSM_43857" "Actinoplanes_globisporus" "GH_9" 410 559 3.2e-12 93 499 NA "ActGlo248851_1087" 1 1
"908" "Actinoplanes_globisporus_DSM_43857:VBIActGlo248851_1406" "PF00553" "CBM2" "cCellulose" "CBM" "Actinoplanes" "VBIActGlo248851" "Actinoplanes_globisporus_DSM_43857" "Actinoplanes_globisporus" "CBM_2" 101 528 1.4e-22 430 527 NA "ActGlo248851_1406" 1 2
"909" "Actinoplanes_globisporus_DSM_43857:VBIActGlo248851_1406" "PF00150" "GH5" "Cellulose" "GH" "Actinoplanes" "VBIActGlo248851" "Actinoplanes_globisporus_DSM_43857" "Actinoplanes_globisporus" "GH_5" 281 528 1.3e-58 53 375 NA "ActGlo248851_1406" 1 2
"910" "Actinoplanes_globisporus_DSM_43857:VBIActGlo248851_1489" "PF00331" "GH10" "Xylan" "GH" "Actinoplanes" "VBIActGlo248851" "Actinoplanes_globisporus_DSM_43857" "Actinoplanes_globisporus" "GH_10" 316 395 2.1e-86 53 376 NA "ActGlo248851_1489" 1 1
"911" "Actinoplanes_globisporus_DSM_43857:VBIActGlo248851_1686" "PF00704" "GH18" "Chitin" "GH" "Actinoplanes" "VBIActGlo248851" "Actinoplanes_globisporus_DSM_43857" "Actinoplanes_globisporus" "GH_18" 282 446 1.9e-18 142 429 NA "ActGlo248851_1686" 1 1
"912" "Actinoplanes_globisporus_DSM_43857:VBIActGlo248851_1864" "PF00553" "CBM2" "cCellulose" "CBM" "Actinoplanes" "VBIActGlo248851" "Actinoplanes_globisporus_DSM_43857" "Actinoplanes_globisporus" "CBM_2" 101 465 1.6e-21 371 459 NA "ActGlo248851_1864" 1 2
"913" "Actinoplanes_globisporus_DSM_43857:VBIActGlo248851_1864" "PF01341" "GH6" "Cellulose" "GH" "Actinoplanes" "VBIActGlo248851" "Actinoplanes_globisporus_DSM_43857" "Actinoplanes_globisporus" "GH_6" 304 465 5.1e-63 50 304 NA "ActGlo248851_1864" 1 2
"914" "Actinoplanes_globisporus_DSM_43857:VBIActGlo248851_2185" "PF02839" "CBM12.1" "cChitin" "CBM" "Actinoplanes" "VBIActGlo248851" "Actinoplanes_globisporus_DSM_43857" "Actinoplanes_globisporus" "CBM_5_12" 42 421 1.1e-09 377 413 NA "ActGlo248851_2185" 1 2
"915" "Actinoplanes_globisporus_DSM_43857:VBIActGlo248851_2185" "PF00704" "GH18" "Chitin" "GH" "Actinoplanes" "VBIActGlo248851" "Actinoplanes_globisporus_DSM_43857" "Actinoplanes_globisporus" "GH_18" 282 421 1e-12 62 310 NA "ActGlo248851_2185" 1 2
"916" "Actinoplanes_globisporus_DSM_43857:VBIActGlo248851_2979" "PF02018" "CBM22" "cMixed" "CBM" "Actinoplanes" "VBIActGlo248851" "Actinoplanes_globisporus_DSM_43857" "Actinoplanes_globisporus" "CBM_4_9" 131 737 2e-16 33 152 NA "ActGlo248851_2979" 1 3
"917" "Actinoplanes_globisporus_DSM_43857:VBIActGlo248851_2979" "PF00759" "GH9" "Cellulose" "GH" "Actinoplanes" "VBIActGlo248851" "Actinoplanes_globisporus_DSM_43857" "Actinoplanes_globisporus" "GH_9" 410 737 2.5e-98 273 729 NA "ActGlo248851_2979" 1 3
"918" "Actinoplanes_globisporus_DSM_43857:VBIActGlo248851_2979" "PF02927" NA NA NA "Actinoplanes" "VBIActGlo248851" "Actinoplanes_globisporus_DSM_43857" "Actinoplanes_globisporus" "CelD_N" 86 737 2.7e-24 180 262 NA "ActGlo248851_2979" 1 3
"919" "Actinoplanes_globisporus_DSM_43857:VBIActGlo248851_3549" "PF00553" "CBM2" "cCellulose" "CBM" "Actinoplanes" "VBIActGlo248851" "Actinoplanes_globisporus_DSM_43857" "Actinoplanes_globisporus" "CBM_2" 101 377 5.6e-31 34 133 NA "ActGlo248851_3549" 1 3
"920" "Actinoplanes_globisporus_DSM_43857:VBIActGlo248851_3549" "PF01670" "GH12" "Cellulose" "GH" "Actinoplanes" "VBIActGlo248851" "Actinoplanes_globisporus_DSM_43857" "Actinoplanes_globisporus" "GH_12" 214 377 1.2e-15 216 374 NA "ActGlo248851_3549" 1 3
"921" "Actinoplanes_globisporus_DSM_43857:VBIActGlo248851_3549" "PF00553" "CBM2" "cCellulose" "CBM" "Actinoplanes" "VBIActGlo248851" "Actinoplanes_globisporus_DSM_43857" "Actinoplanes_globisporus" "CBM_2" 101 377 5.6e-31 301 368 NA "ActGlo248851_3549" 1 3
"922" "Actinoplanes_globisporus_DSM_43857:VBIActGlo248851_4179" "PF14200" NA NA NA "Actinoplanes" "VBIActGlo248851" "Actinoplanes_globisporus_DSM_43857" "Actinoplanes_globisporus" "RicinB_lectin_2" 105 482 9.4e-13 399 471 NA "ActGlo248851_4179" 1 3
"923" "Actinoplanes_globisporus_DSM_43857:VBIActGlo248851_4179" "PF00150" "GH5" "Cellulose" "GH" "Actinoplanes" "VBIActGlo248851" "Actinoplanes_globisporus_DSM_43857" "Actinoplanes_globisporus" "GH_5" 281 482 6.6e-15 81 296 NA "ActGlo248851_4179" 1 3
"924" "Actinoplanes_globisporus_DSM_43857:VBIActGlo248851_4179" "PF00652" "Ricin_B_lectin" NA NA "Actinoplanes" "VBIActGlo248851" "Actinoplanes_globisporus_DSM_43857" "Actinoplanes_globisporus" "Ricin_B_lectin" 126 482 4e-21 350 469 NA "ActGlo248851_4179" 1 3
"925" "Actinoplanes_globisporus_DSM_43857:VBIActGlo248851_4180" "PF00150" "GH5" "Cellulose" "GH" "Actinoplanes" "VBIActGlo248851" "Actinoplanes_globisporus_DSM_43857" "Actinoplanes_globisporus" "GH_5" 281 328 4.7e-12 80 292 NA "ActGlo248851_4180" 1 1
"926" "Actinoplanes_globisporus_DSM_43857:VBIActGlo248851_4187" "PF00759" "GH9" "Cellulose" "GH" "Actinoplanes" "VBIActGlo248851" "Actinoplanes_globisporus_DSM_43857" "Actinoplanes_globisporus" "GH_9" 410 615 1e-67 128 604 NA "ActGlo248851_4187" 1 2
"927" "Actinoplanes_globisporus_DSM_43857:VBIActGlo248851_4187" "PF02927" NA NA NA "Actinoplanes" "VBIActGlo248851" "Actinoplanes_globisporus_DSM_43857" "Actinoplanes_globisporus" "CelD_N" 86 615 5.7e-17 34 115 NA "ActGlo248851_4187" 1 2
"928" "Actinoplanes_globisporus_DSM_43857:VBIActGlo248851_4477" "PF00150" "GH5" "Cellulose" "GH" "Actinoplanes" "VBIActGlo248851" "Actinoplanes_globisporus_DSM_43857" "Actinoplanes_globisporus" "GH_5" 281 661 6.4e-20 46 368 NA "ActGlo248851_4477" 1 1
"929" "Actinoplanes_globisporus_DSM_43857:VBIActGlo248851_5056" "PF00754" "Fibronectin" NA NA "Actinoplanes" "VBIActGlo248851" "Actinoplanes_globisporus_DSM_43857" "Actinoplanes_globisporus" "F5_F8_type_C" 127 629 2e-14 509 622 NA "ActGlo248851_5056" 1 2
"930" "Actinoplanes_globisporus_DSM_43857:VBIActGlo248851_5056" "PF02055" "GH30" "Xylan" "GH" "Actinoplanes" "VBIActGlo248851" "Actinoplanes_globisporus_DSM_43857" "Actinoplanes_globisporus" "GH_30" 496 629 6.4e-55 57 476 NA "ActGlo248851_5056" 1 2
"931" "Actinoplanes_globisporus_DSM_43857:VBIActGlo248851_5151" "PF00652" "Ricin_B_lectin" NA NA "Actinoplanes" "VBIActGlo248851" "Actinoplanes_globisporus_DSM_43857" "Actinoplanes_globisporus" "Ricin_B_lectin" 126 467 7.7e-29 30 154 NA "ActGlo248851_5151" 1 4
"932" "Actinoplanes_globisporus_DSM_43857:VBIActGlo248851_5151" "PF14200" NA NA NA "Actinoplanes" "VBIActGlo248851" "Actinoplanes_globisporus_DSM_43857" "Actinoplanes_globisporus" "RicinB_lectin_2" 105 467 1.1e-25 32 114 NA "ActGlo248851_5151" 1 4
"933" "Actinoplanes_globisporus_DSM_43857:VBIActGlo248851_5151" "PF14200" NA NA NA "Actinoplanes" "VBIActGlo248851" "Actinoplanes_globisporus_DSM_43857" "Actinoplanes_globisporus" "RicinB_lectin_2" 105 467 1.1e-25 80 156 NA "ActGlo248851_5151" 1 4
"934" "Actinoplanes_globisporus_DSM_43857:VBIActGlo248851_5151" "PF00704" "GH18" "Chitin" "GH" "Actinoplanes" "VBIActGlo248851" "Actinoplanes_globisporus_DSM_43857" "Actinoplanes_globisporus" "GH_18" 282 467 7.6e-09 184 361 NA "ActGlo248851_5151" 1 4
"935" "Actinoplanes_globisporus_DSM_43857:VBIActGlo248851_5152" "PF00652" "Ricin_B_lectin" NA NA "Actinoplanes" "VBIActGlo248851" "Actinoplanes_globisporus_DSM_43857" "Actinoplanes_globisporus" "Ricin_B_lectin" 126 621 3.8e-27 495 617 NA "ActGlo248851_5152" 1 4
"936" "Actinoplanes_globisporus_DSM_43857:VBIActGlo248851_5152" "PF02055" "GH30" "Xylan" "GH" "Actinoplanes" "VBIActGlo248851" "Actinoplanes_globisporus_DSM_43857" "Actinoplanes_globisporus" "GH_30" 496 621 1.8e-49 41 476 NA "ActGlo248851_5152" 1 4
"937" "Actinoplanes_globisporus_DSM_43857:VBIActGlo248851_5152" "PF14200" NA NA NA "Actinoplanes" "VBIActGlo248851" "Actinoplanes_globisporus_DSM_43857" "Actinoplanes_globisporus" "RicinB_lectin_2" 105 621 3.8e-23 545 618 NA "ActGlo248851_5152" 1 4
"938" "Actinoplanes_globisporus_DSM_43857:VBIActGlo248851_5152" "PF14200" NA NA NA "Actinoplanes" "VBIActGlo248851" "Actinoplanes_globisporus_DSM_43857" "Actinoplanes_globisporus" "RicinB_lectin_2" 105 621 3.8e-23 503 576 NA "ActGlo248851_5152" 1 4
"939" "Actinoplanes_globisporus_DSM_43857:VBIActGlo248851_5354" "PF00704" "GH18" "Chitin" "GH" "Actinoplanes" "VBIActGlo248851" "Actinoplanes_globisporus_DSM_43857" "Actinoplanes_globisporus" "GH_18" 282 523 3.6e-11 89 271 NA "ActGlo248851_5354" 1 3
"940" "Actinoplanes_globisporus_DSM_43857:VBIActGlo248851_5354" "PF02839" "CBM12.1" "cChitin" "CBM" "Actinoplanes" "VBIActGlo248851" "Actinoplanes_globisporus_DSM_43857" "Actinoplanes_globisporus" "CBM_5_12" 42 523 8.5e-18 466 501 NA "ActGlo248851_5354" 1 3
"941" "Actinoplanes_globisporus_DSM_43857:VBIActGlo248851_5354" "PF02839" "CBM12.1" "cChitin" "CBM" "Actinoplanes" "VBIActGlo248851" "Actinoplanes_globisporus_DSM_43857" "Actinoplanes_globisporus" "CBM_5_12" 42 523 8.5e-18 399 442 NA "ActGlo248851_5354" 1 3
"942" "Actinoplanes_globisporus_DSM_43857:VBIActGlo248851_6117" "PF00553" "CBM2" "cCellulose" "CBM" "Actinoplanes" "VBIActGlo248851" "Actinoplanes_globisporus_DSM_43857" "Actinoplanes_globisporus" "CBM_2" 101 591 7.4e-28 35 134 NA "ActGlo248851_6117" 1 2
"943" "Actinoplanes_globisporus_DSM_43857:VBIActGlo248851_6117" "PF01341" "GH6" "Cellulose" "GH" "Actinoplanes" "VBIActGlo248851" "Actinoplanes_globisporus_DSM_43857" "Actinoplanes_globisporus" "GH_6" 304 591 4.2e-89 196 538 NA "ActGlo248851_6117" 1 2
"944" "Actinoplanes_globisporus_DSM_43857:VBIActGlo248851_6270" "PF00704" "GH18" "Chitin" "GH" "Actinoplanes" "VBIActGlo248851" "Actinoplanes_globisporus_DSM_43857" "Actinoplanes_globisporus" "GH_18" 282 486 8.4e-68 118 472 NA "ActGlo248851_6270" 1 2
"945" "Actinoplanes_globisporus_DSM_43857:VBIActGlo248851_6270" "PF02839" "CBM12.1" "cChitin" "CBM" "Actinoplanes" "VBIActGlo248851" "Actinoplanes_globisporus_DSM_43857" "Actinoplanes_globisporus" "CBM_5_12" 42 486 4.5e-09 34 77 NA "ActGlo248851_6270" 1 2
"946" "Actinoplanes_globisporus_DSM_43857:VBIActGlo248851_6292" "PF00150" "GH5" "Cellulose" "GH" "Actinoplanes" "VBIActGlo248851" "Actinoplanes_globisporus_DSM_43857" "Actinoplanes_globisporus" "GH_5" 281 538 1.5e-64 63 371 NA "ActGlo248851_6292" 1 2
"947" "Actinoplanes_globisporus_DSM_43857:VBIActGlo248851_6292" "PF00553" "CBM2" "cCellulose" "CBM" "Actinoplanes" "VBIActGlo248851" "Actinoplanes_globisporus_DSM_43857" "Actinoplanes_globisporus" "CBM_2" 101 538 4.7e-27 444 537 NA "ActGlo248851_6292" 1 2
"948" "Actinoplanes_globisporus_DSM_43857:VBIActGlo248851_6364" "PF00150" "GH5" "Cellulose" "GH" "Actinoplanes" "VBIActGlo248851" "Actinoplanes_globisporus_DSM_43857" "Actinoplanes_globisporus" "GH_5" 281 648 2.2e-07 11 295 NA "ActGlo248851_6364" 1 1
"949" "Actinoplanes_globisporus_DSM_43857:VBIActGlo248851_6449" "PF00150" "GH5" "Cellulose" "GH" "Actinoplanes" "VBIActGlo248851" "Actinoplanes_globisporus_DSM_43857" "Actinoplanes_globisporus" "GH_5" 281 518 2.5e-07 91 309 NA "ActGlo248851_6449" 1 1
"950" "Actinoplanes_globisporus_DSM_43857:VBIActGlo248851_6596" "PF00553" "CBM2" "cCellulose" "CBM" "Actinoplanes" "VBIActGlo248851" "Actinoplanes_globisporus_DSM_43857" "Actinoplanes_globisporus" "CBM_2" 101 365 3.6e-27 265 364 NA "ActGlo248851_6596" 1 2
"951" "Actinoplanes_globisporus_DSM_43857:VBIActGlo248851_6596" "PF00457" "GH11" "Xylan" "GH" "Actinoplanes" "VBIActGlo248851" "Actinoplanes_globisporus_DSM_43857" "Actinoplanes_globisporus" "GH_11" 178 365 1.6e-79 57 233 NA "ActGlo248851_6596" 1 2
"952" "Actinoplanes_globisporus_DSM_43857:VBIActGlo248851_6611" "PF01670" "GH12" "Cellulose" "GH" "Actinoplanes" "VBIActGlo248851" "Actinoplanes_globisporus_DSM_43857" "Actinoplanes_globisporus" "GH_12" 214 377 9.4e-61 46 251 NA "ActGlo248851_6611" 1 2
"953" "Actinoplanes_globisporus_DSM_43857:VBIActGlo248851_6611" "PF00553" "CBM2" "cCellulose" "CBM" "Actinoplanes" "VBIActGlo248851" "Actinoplanes_globisporus_DSM_43857" "Actinoplanes_globisporus" "CBM_2" 101 377 8.1e-32 275 374 NA "ActGlo248851_6611" 1 2
"954" "Actinoplanes_globisporus_DSM_43857:VBIActGlo248851_7044" "PF02839" "CBM12.1" "cChitin" "CBM" "Actinoplanes" "VBIActGlo248851" "Actinoplanes_globisporus_DSM_43857" "Actinoplanes_globisporus" "CBM_5_12" 42 419 2.5e-09 35 78 NA "ActGlo248851_7044" 1 2
"955" "Actinoplanes_globisporus_DSM_43857:VBIActGlo248851_7044" "PF00704" "GH18" "Chitin" "GH" "Actinoplanes" "VBIActGlo248851" "Actinoplanes_globisporus_DSM_43857" "Actinoplanes_globisporus" "GH_18" 282 419 8.9e-28 127 400 NA "ActGlo248851_7044" 1 2
"956" "Actinoplanes_globisporus_DSM_43857:VBIActGlo248851_7045" "PF02839" "CBM12.1" "cChitin" "CBM" "Actinoplanes" "VBIActGlo248851" "Actinoplanes_globisporus_DSM_43857" "Actinoplanes_globisporus" "CBM_5_12" 42 396 2.1e-10 36 78 NA "ActGlo248851_7045" 1 2
"957" "Actinoplanes_globisporus_DSM_43857:VBIActGlo248851_7045" "PF00704" "GH18" "Chitin" "GH" "Actinoplanes" "VBIActGlo248851" "Actinoplanes_globisporus_DSM_43857" "Actinoplanes_globisporus" "GH_18" 282 396 8.1e-08 137 311 NA "ActGlo248851_7045" 1 2
"958" "Actinoplanes_globisporus_DSM_43857:VBIActGlo248851_7066" "PF02839" "CBM12.1" "cChitin" "CBM" "Actinoplanes" "VBIActGlo248851" "Actinoplanes_globisporus_DSM_43857" "Actinoplanes_globisporus" "CBM_5_12" 42 461 9e-10 33 76 NA "ActGlo248851_7066" 1 2
"959" "Actinoplanes_globisporus_DSM_43857:VBIActGlo248851_7066" "PF00704" "GH18" "Chitin" "GH" "Actinoplanes" "VBIActGlo248851" "Actinoplanes_globisporus_DSM_43857" "Actinoplanes_globisporus" "GH_18" 282 461 5.4e-24 125 442 NA "ActGlo248851_7066" 1 2
"960" "Actinoplanes_globisporus_DSM_43857:VBIActGlo248851_7605" "PF00553" "CBM2" "cCellulose" "CBM" "Actinoplanes" "VBIActGlo248851" "Actinoplanes_globisporus_DSM_43857" "Actinoplanes_globisporus" "CBM_2" 101 468 2.8e-20 376 464 NA "ActGlo248851_7605" 1 2
"961" "Actinoplanes_globisporus_DSM_43857:VBIActGlo248851_7605" "PF00331" "GH10" "Xylan" "GH" "Actinoplanes" "VBIActGlo248851" "Actinoplanes_globisporus_DSM_43857" "Actinoplanes_globisporus" "GH_10" 316 468 2.3e-113 42 335 NA "ActGlo248851_7605" 1 2
"962" "Actinoplanes_globisporus_DSM_43857:VBIActGlo248851_7709" "PF01341" "GH6" "Cellulose" "GH" "Actinoplanes" "VBIActGlo248851" "Actinoplanes_globisporus_DSM_43857" "Actinoplanes_globisporus" "GH_6" 304 416 7.1e-87 52 380 NA "ActGlo248851_7709" 1 1
"963" "Actinoplanes_globisporus_DSM_43857:VBIActGlo248851_7755" "PF00150" "GH5" "Cellulose" "GH" "Actinoplanes" "VBIActGlo248851" "Actinoplanes_globisporus_DSM_43857" "Actinoplanes_globisporus" "GH_5" 281 503 3.8e-27 192 469 NA "ActGlo248851_7755" 1 2
"964" "Actinoplanes_globisporus_DSM_43857:VBIActGlo248851_7755" "PF00553" "CBM2" "cCellulose" "CBM" "Actinoplanes" "VBIActGlo248851" "Actinoplanes_globisporus_DSM_43857" "Actinoplanes_globisporus" "CBM_2" 101 503 1.9e-25 29 129 NA "ActGlo248851_7755" 1 2
"965" "Actinoplanes_globisporus_DSM_43857:VBIActGlo248851_8641" "PF00704" "GH18" "Chitin" "GH" "Actinoplanes" "VBIActGlo248851" "Actinoplanes_globisporus_DSM_43857" "Actinoplanes_globisporus" "GH_18" 282 482 1e-10 225 423 NA "ActGlo248851_8641" 1 2
"966" "Actinoplanes_globisporus_DSM_43857:VBIActGlo248851_8641" "PF00553" "CBM2" "cCellulose" "CBM" "Actinoplanes" "VBIActGlo248851" "Actinoplanes_globisporus_DSM_43857" "Actinoplanes_globisporus" "CBM_2" 101 482 6.3e-25 41 137 NA "ActGlo248851_8641" 1 2
"967" "Actinoplanes_globisporus_DSM_43857:VBIActGlo248851_8836" "PF00150" "GH5" "Cellulose" "GH" "Actinoplanes" "VBIActGlo248851" "Actinoplanes_globisporus_DSM_43857" "Actinoplanes_globisporus" "GH_5" 281 374 8.7e-41 86 335 NA "ActGlo248851_8836" 1 1
"968" "Actinoplanes_globisporus_DSM_43857:VBIActGlo248851_8995" "PF12891" "GH44" "Cellulose" "GH" "Actinoplanes" "VBIActGlo248851" "Actinoplanes_globisporus_DSM_43857" "Actinoplanes_globisporus" "GH_44" 233 548 4.8e-76 93 327 NA "ActGlo248851_8995" 1 1
"969" "Actinoplanes_globisporus_DSM_43857:VBIActGlo248851_9186" "PF00553" "CBM2" "cCellulose" "CBM" "Actinoplanes" "VBIActGlo248851" "Actinoplanes_globisporus_DSM_43857" "Actinoplanes_globisporus" "CBM_2" 101 484 1.7e-26 12 112 NA "ActGlo248851_9186" 1 2
"970" "Actinoplanes_globisporus_DSM_43857:VBIActGlo248851_9186" "PF00150" "GH5" "Cellulose" "GH" "Actinoplanes" "VBIActGlo248851" "Actinoplanes_globisporus_DSM_43857" "Actinoplanes_globisporus" "GH_5" 281 484 1.7e-31 191 450 NA "ActGlo248851_9186" 1 2
"971" "Actinoplanes_globisporus_DSM_43857:VBIActGlo248851_9278" "PF00704" "GH18" "Chitin" "GH" "Actinoplanes" "VBIActGlo248851" "Actinoplanes_globisporus_DSM_43857" "Actinoplanes_globisporus" "GH_18" 282 404 6.3e-60 31 387 NA "ActGlo248851_9278" 1 1
"972" "Actinoplanes_globisporus_DSM_43857:VBIActGlo248851_9323" "PF00553" "CBM2" "cCellulose" "CBM" "Actinoplanes" "VBIActGlo248851" "Actinoplanes_globisporus_DSM_43857" "Actinoplanes_globisporus" "CBM_2" 101 452 6.2e-26 356 446 NA "ActGlo248851_9323" 1 2
"973" "Actinoplanes_globisporus_DSM_43857:VBIActGlo248851_9323" "PF00150" "GH5" "Cellulose" "GH" "Actinoplanes" "VBIActGlo248851" "Actinoplanes_globisporus_DSM_43857" "Actinoplanes_globisporus" "GH_5" 281 452 7.3e-30 41 284 NA "ActGlo248851_9323" 1 2
"974" "Actinoplanes_globisporus_DSM_43857:VBIActGlo248851_9404" "PF00457" "GH11" "Xylan" "GH" "Actinoplanes" "VBIActGlo248851" "Actinoplanes_globisporus_DSM_43857" "Actinoplanes_globisporus" "GH_11" 178 323 8.8e-74 38 215 NA "ActGlo248851_9404" 1 1
"975" "Actinoplanes_globisporus_DSM_43857:VBIActGlo248851_9421" "PF00331" "GH10" "Xylan" "GH" "Actinoplanes" "VBIActGlo248851" "Actinoplanes_globisporus_DSM_43857" "Actinoplanes_globisporus" "GH_10" 316 448 1.3e-103 39 329 NA "ActGlo248851_9421" 1 2
"976" "Actinoplanes_globisporus_DSM_43857:VBIActGlo248851_9421" "PF00553" "CBM2" "cCellulose" "CBM" "Actinoplanes" "VBIActGlo248851" "Actinoplanes_globisporus_DSM_43857" "Actinoplanes_globisporus" "CBM_2" 101 448 9.9e-21 360 441 NA "ActGlo248851_9421" 1 2
"977" "Actinoplanes_globisporus_DSM_43857:VBIActGlo248851_9422" "PF00331" "GH10" "Xylan" "GH" "Actinoplanes" "VBIActGlo248851" "Actinoplanes_globisporus_DSM_43857" "Actinoplanes_globisporus" "GH_10" 316 476 6e-104 34 324 NA "ActGlo248851_9422" 1 3
"978" "Actinoplanes_globisporus_DSM_43857:VBIActGlo248851_9422" "PF14200" NA NA NA "Actinoplanes" "VBIActGlo248851" "Actinoplanes_globisporus_DSM_43857" "Actinoplanes_globisporus" "RicinB_lectin_2" 105 476 4.7e-20 403 475 NA "ActGlo248851_9422" 1 3
"979" "Actinoplanes_globisporus_DSM_43857:VBIActGlo248851_9422" "PF00652" "Ricin_B_lectin" NA NA "Actinoplanes" "VBIActGlo248851" "Actinoplanes_globisporus_DSM_43857" "Actinoplanes_globisporus" "Ricin_B_lectin" 126 476 3.4e-27 356 473 NA "ActGlo248851_9422" 1 3
"980" "Actinoplanes_globisporus_DSM_43857:VBIActGlo248851_9657" "PF00704" "GH18" "Chitin" "GH" "Actinoplanes" "VBIActGlo248851" "Actinoplanes_globisporus_DSM_43857" "Actinoplanes_globisporus" "GH_18" 282 425 2.3e-69 35 409 NA "ActGlo248851_9657" 1 1
"981" "Actinoplanes_missouriensis_431:VBIActMis238267_0460" "PF00704" "GH18" "Chitin" "GH" "Actinoplanes" "VBIActMis238267" "Actinoplanes_missouriensis_431" "Actinoplanes_missouriensis" "GH_18" 282 424 2.3e-58 60 411 NA "ActMis238267_0460" 1 1
"982" "Actinoplanes_missouriensis_431:VBIActMis238267_0751" "PF01341" "GH6" "Cellulose" "GH" "Actinoplanes" "VBIActMis238267" "Actinoplanes_missouriensis_431" "Actinoplanes_missouriensis" "GH_6" 304 338 5.5e-74 64 325 NA "ActMis238267_0751" 1 1
"983" "Actinoplanes_missouriensis_431:VBIActMis238267_0845" "PF14200" NA NA NA "Actinoplanes" "VBIActMis238267" "Actinoplanes_missouriensis_431" "Actinoplanes_missouriensis" "RicinB_lectin_2" 105 617 7.9e-26 499 570 NA "ActMis238267_0845" 1 4
"984" "Actinoplanes_missouriensis_431:VBIActMis238267_0845" "PF14200" NA NA NA "Actinoplanes" "VBIActMis238267" "Actinoplanes_missouriensis_431" "Actinoplanes_missouriensis" "RicinB_lectin_2" 105 617 7.9e-26 541 616 NA "ActMis238267_0845" 1 4
"985" "Actinoplanes_missouriensis_431:VBIActMis238267_0845" "PF02055" "GH30" "Xylan" "GH" "Actinoplanes" "VBIActMis238267" "Actinoplanes_missouriensis_431" "Actinoplanes_missouriensis" "GH_30" 496 617 2.4e-41 67 481 NA "ActMis238267_0845" 1 4
"986" "Actinoplanes_missouriensis_431:VBIActMis238267_0845" "PF00652" "Ricin_B_lectin" NA NA "Actinoplanes" "VBIActMis238267" "Actinoplanes_missouriensis_431" "Actinoplanes_missouriensis" "Ricin_B_lectin" 126 617 6.3e-30 496 614 NA "ActMis238267_0845" 1 4
"987" "Actinoplanes_missouriensis_431:VBIActMis238267_0976" "PF01670" "GH12" "Cellulose" "GH" "Actinoplanes" "VBIActMis238267" "Actinoplanes_missouriensis_431" "Actinoplanes_missouriensis" "GH_12" 214 417 5.3e-36 203 416 NA "ActMis238267_0976" 1 2
"988" "Actinoplanes_missouriensis_431:VBIActMis238267_0976" "PF00553" "CBM2" "cCellulose" "CBM" "Actinoplanes" "VBIActMis238267" "Actinoplanes_missouriensis_431" "Actinoplanes_missouriensis" "CBM_2" 101 417 2.9e-30 35 134 NA "ActMis238267_0976" 1 2
"989" "Actinoplanes_missouriensis_431:VBIActMis238267_1003" "PF00150" "GH5" "Cellulose" "GH" "Actinoplanes" "VBIActMis238267" "Actinoplanes_missouriensis_431" "Actinoplanes_missouriensis" "GH_5" 281 575 2.4e-45 77 350 NA "ActMis238267_1003" 1 2
"990" "Actinoplanes_missouriensis_431:VBIActMis238267_1003" "PF03442" "CBMX2" "cCellulose" "CBM" "Actinoplanes" "VBIActMis238267" "Actinoplanes_missouriensis_431" "Actinoplanes_missouriensis" "CBM_X2" 83 575 1.2e-13 381 464 NA "ActMis238267_1003" 1 2
"991" "Actinoplanes_missouriensis_431:VBIActMis238267_1336" "PF00704" "GH18" "Chitin" "GH" "Actinoplanes" "VBIActMis238267" "Actinoplanes_missouriensis_431" "Actinoplanes_missouriensis" "GH_18" 282 425 6.5e-76 33 411 NA "ActMis238267_1336" 1 1
"992" "Actinoplanes_missouriensis_431:VBIActMis238267_1476" "PF00704" "GH18" "Chitin" "GH" "Actinoplanes" "VBIActMis238267" "Actinoplanes_missouriensis_431" "Actinoplanes_missouriensis" "GH_18" 282 478 7.1e-72 112 464 NA "ActMis238267_1476" 1 2
"993" "Actinoplanes_missouriensis_431:VBIActMis238267_1476" "PF02839" "CBM12.1" "cChitin" "CBM" "Actinoplanes" "VBIActMis238267" "Actinoplanes_missouriensis_431" "Actinoplanes_missouriensis" "CBM_5_12" 42 478 1.1e-10 22 65 NA "ActMis238267_1476" 1 2
"994" "Actinoplanes_missouriensis_431:VBIActMis238267_2301" "PF00553" "CBM2" "cCellulose" "CBM" "Actinoplanes" "VBIActMis238267" "Actinoplanes_missouriensis_431" "Actinoplanes_missouriensis" "CBM_2" 101 455 7e-25 359 450 NA "ActMis238267_2301" 1 2
"995" "Actinoplanes_missouriensis_431:VBIActMis238267_2301" "PF00150" "GH5" "Cellulose" "GH" "Actinoplanes" "VBIActMis238267" "Actinoplanes_missouriensis_431" "Actinoplanes_missouriensis" "GH_5" 281 455 1.8e-30 37 280 NA "ActMis238267_2301" 1 2
"996" "Actinoplanes_missouriensis_431:VBIActMis238267_2394" "PF00150" "GH5" "Cellulose" "GH" "Actinoplanes" "VBIActMis238267" "Actinoplanes_missouriensis_431" "Actinoplanes_missouriensis" "GH_5" 281 498 1.3e-13 69 300 NA "ActMis238267_2394" 1 1
"997" "Actinoplanes_missouriensis_431:VBIActMis238267_2628" "PF00759" "GH9" "Cellulose" "GH" "Actinoplanes" "VBIActMis238267" "Actinoplanes_missouriensis_431" "Actinoplanes_missouriensis" "GH_9" 410 1195 1.3e-59 141 635 NA "ActMis238267_2628" 2 3
"998" "Actinoplanes_missouriensis_431:VBIActMis238267_2628" "PF02927" NA NA NA "Actinoplanes" "VBIActMis238267" "Actinoplanes_missouriensis_431" "Actinoplanes_missouriensis" "CelD_N" 86 1195 3e-20 45 127 NA "ActMis238267_2628" 2 3
"999" "Actinoplanes_missouriensis_431:VBIActMis238267_2628" "PF01341" "GH6" "Cellulose" "GH" "Actinoplanes" "VBIActMis238267" "Actinoplanes_missouriensis_431" "Actinoplanes_missouriensis" "GH_6" 304 1195 9.6e-62 931 1175 NA "ActMis238267_2628" 2 3
"1000" "Actinoplanes_missouriensis_431:VBIActMis238267_2796" "PF00331" "GH10" "Xylan" "GH" "Actinoplanes" "VBIActMis238267" "Actinoplanes_missouriensis_431" "Actinoplanes_missouriensis" "GH_10" 316 382 1.2e-95 49 369 NA "ActMis238267_2796" 1 1
"1001" "Actinoplanes_missouriensis_431:VBIActMis238267_2833" "PF00553" "CBM2" "cCellulose" "CBM" "Actinoplanes" "VBIActMis238267" "Actinoplanes_missouriensis_431" "Actinoplanes_missouriensis" "CBM_2" 101 451 4.2e-19 358 447 NA "ActMis238267_2833" 1 2
"1002" "Actinoplanes_missouriensis_431:VBIActMis238267_2833" "PF00331" "GH10" "Xylan" "GH" "Actinoplanes" "VBIActMis238267" "Actinoplanes_missouriensis_431" "Actinoplanes_missouriensis" "GH_10" 316 451 5.7e-104 39 329 NA "ActMis238267_2833" 1 2
"1003" "Actinoplanes_missouriensis_431:VBIActMis238267_3245" "PF14200" NA NA NA "Actinoplanes" "VBIActMis238267" "Actinoplanes_missouriensis_431" "Actinoplanes_missouriensis" "RicinB_lectin_2" 105 476 2e-23 352 433 NA "ActMis238267_3245" 1 4
"1004" "Actinoplanes_missouriensis_431:VBIActMis238267_3245" "PF00331" "GH10" "Xylan" "GH" "Actinoplanes" "VBIActMis238267" "Actinoplanes_missouriensis_431" "Actinoplanes_missouriensis" "GH_10" 316 476 1.1e-103 41 331 NA "ActMis238267_3245" 1 4
"1005" "Actinoplanes_missouriensis_431:VBIActMis238267_3245" "PF14200" NA NA NA "Actinoplanes" "VBIActMis238267" "Actinoplanes_missouriensis_431" "Actinoplanes_missouriensis" "RicinB_lectin_2" 105 476 2e-23 404 475 NA "ActMis238267_3245" 1 4
"1006" "Actinoplanes_missouriensis_431:VBIActMis238267_3245" "PF00652" "Ricin_B_lectin" NA NA "Actinoplanes" "VBIActMis238267" "Actinoplanes_missouriensis_431" "Actinoplanes_missouriensis" "Ricin_B_lectin" 126 476 3.1e-28 354 473 NA "ActMis238267_3245" 1 4
"1007" "Actinoplanes_missouriensis_431:VBIActMis238267_3345" "PF00457" "GH11" "Xylan" "GH" "Actinoplanes" "VBIActMis238267" "Actinoplanes_missouriensis_431" "Actinoplanes_missouriensis" "GH_11" 178 342 8.3e-75 55 234 NA "ActMis238267_3345" 1 1
"1008" "Actinoplanes_missouriensis_431:VBIActMis238267_3510" "PF00942" "CBM3" "cCellulose" "CBM" "Actinoplanes" "VBIActMis238267" "Actinoplanes_missouriensis_431" "Actinoplanes_missouriensis" "CBM_3" 82 798 5.5e-07 510 579 NA "ActMis238267_3510" 1 3
"1009" "Actinoplanes_missouriensis_431:VBIActMis238267_3510" "PF00759" "GH9" "Cellulose" "GH" "Actinoplanes" "VBIActMis238267" "Actinoplanes_missouriensis_431" "Actinoplanes_missouriensis" "GH_9" 410 798 5.8e-138 45 476 NA "ActMis238267_3510" 1 3
"1010" "Actinoplanes_missouriensis_431:VBIActMis238267_3510" "PF00553" "CBM2" "cCellulose" "CBM" "Actinoplanes" "VBIActMis238267" "Actinoplanes_missouriensis_431" "Actinoplanes_missouriensis" "CBM_2" 101 798 9.1e-33 697 795 NA "ActMis238267_3510" 1 3
"1011" "Actinoplanes_missouriensis_431:VBIActMis238267_3891" "PF00041" NA NA NA "Actinoplanes" "VBIActMis238267" "Actinoplanes_missouriensis_431" "Actinoplanes_missouriensis" "fn3" 85 685 1.5e-09 499 570 NA "ActMis238267_3891" 1 3
"1012" "Actinoplanes_missouriensis_431:VBIActMis238267_3891" "PF00150" "GH5" "Cellulose" "GH" "Actinoplanes" "VBIActMis238267" "Actinoplanes_missouriensis_431" "Actinoplanes_missouriensis" "GH_5" 281 685 2.1e-60 93 431 NA "ActMis238267_3891" 1 3
"1013" "Actinoplanes_missouriensis_431:VBIActMis238267_3891" "PF00553" "CBM2" "cCellulose" "CBM" "Actinoplanes" "VBIActMis238267" "Actinoplanes_missouriensis_431" "Actinoplanes_missouriensis" "CBM_2" 101 685 1e-22 591 684 NA "ActMis238267_3891" 1 3
"1014" "Actinoplanes_missouriensis_431:VBIActMis238267_3986" "PF00704" "GH18" "Chitin" "GH" "Actinoplanes" "VBIActMis238267" "Actinoplanes_missouriensis_431" "Actinoplanes_missouriensis" "GH_18" 282 472 3.2e-24 136 453 NA "ActMis238267_3986" 1 2
"1015" "Actinoplanes_missouriensis_431:VBIActMis238267_3986" "PF02839" "CBM12.1" "cChitin" "CBM" "Actinoplanes" "VBIActMis238267" "Actinoplanes_missouriensis_431" "Actinoplanes_missouriensis" "CBM_5_12" 42 472 4.6e-08 33 76 NA "ActMis238267_3986" 1 2
"1016" "Actinoplanes_missouriensis_431:VBIActMis238267_4022" "PF00553" "CBM2" "cCellulose" "CBM" "Actinoplanes" "VBIActMis238267" "Actinoplanes_missouriensis_431" "Actinoplanes_missouriensis" "CBM_2" 101 397 1.5e-24 303 391 NA "ActMis238267_4022" 1 2
"1017" "Actinoplanes_missouriensis_431:VBIActMis238267_4022" "PF01341" "GH6" "Cellulose" "GH" "Actinoplanes" "VBIActMis238267" "Actinoplanes_missouriensis_431" "Actinoplanes_missouriensis" "GH_6" 304 397 4.3e-59 6 244 NA "ActMis238267_4022" 1 2
"1018" "Actinoplanes_missouriensis_431:VBIActMis238267_4028" "PF00553" "CBM2" "cCellulose" "CBM" "Actinoplanes" "VBIActMis238267" "Actinoplanes_missouriensis_431" "Actinoplanes_missouriensis" "CBM_2" 101 452 6.6e-25 357 447 NA "ActMis238267_4028" 1 2
"1019" "Actinoplanes_missouriensis_431:VBIActMis238267_4028" "PF00150" "GH5" "Cellulose" "GH" "Actinoplanes" "VBIActMis238267" "Actinoplanes_missouriensis_431" "Actinoplanes_missouriensis" "GH_5" 281 452 6.6e-37 40 287 NA "ActMis238267_4028" 1 2
"1020" "Actinoplanes_missouriensis_431:VBIActMis238267_4347" "PF00331" "GH10" "Xylan" "GH" "Actinoplanes" "VBIActMis238267" "Actinoplanes_missouriensis_431" "Actinoplanes_missouriensis" "GH_10" 316 566 9.5e-76 251 561 NA "ActMis238267_4347" 1 1
"1021" "Actinoplanes_missouriensis_431:VBIActMis238267_4822" "PF02018" "CBM22" "cMixed" "CBM" "Actinoplanes" "VBIActMis238267" "Actinoplanes_missouriensis_431" "Actinoplanes_missouriensis" "CBM_4_9" 131 738 5.7e-17 33 153 NA "ActMis238267_4822" 1 3
"1022" "Actinoplanes_missouriensis_431:VBIActMis238267_4822" "PF00759" "GH9" "Cellulose" "GH" "Actinoplanes" "VBIActMis238267" "Actinoplanes_missouriensis_431" "Actinoplanes_missouriensis" "GH_9" 410 738 4.7e-99 274 730 NA "ActMis238267_4822" 1 3
"1023" "Actinoplanes_missouriensis_431:VBIActMis238267_4822" "PF02927" NA NA NA "Actinoplanes" "VBIActMis238267" "Actinoplanes_missouriensis_431" "Actinoplanes_missouriensis" "CelD_N" 86 738 1.9e-25 181 263 NA "ActMis238267_4822" 1 3
"1024" "Actinoplanes_missouriensis_431:VBIActMis238267_4900" "PF00704" "GH18" "Chitin" "GH" "Actinoplanes" "VBIActMis238267" "Actinoplanes_missouriensis_431" "Actinoplanes_missouriensis" "GH_18" 282 430 3.4e-17 126 413 NA "ActMis238267_4900" 1 1
"1025" "Actinoplanes_missouriensis_431:VBIActMis238267_4977" "PF00150" "GH5" "Cellulose" "GH" "Actinoplanes" "VBIActMis238267" "Actinoplanes_missouriensis_431" "Actinoplanes_missouriensis" "GH_5" 281 522 1.9e-64 52 359 NA "ActMis238267_4977" 1 2
"1026" "Actinoplanes_missouriensis_431:VBIActMis238267_4977" "PF00553" "CBM2" "cCellulose" "CBM" "Actinoplanes" "VBIActMis238267" "Actinoplanes_missouriensis_431" "Actinoplanes_missouriensis" "CBM_2" 101 522 1e-26 423 521 NA "ActMis238267_4977" 1 2
"1027" "Actinoplanes_missouriensis_431:VBIActMis238267_5117" "PF00553" "CBM2" "cCellulose" "CBM" "Actinoplanes" "VBIActMis238267" "Actinoplanes_missouriensis_431" "Actinoplanes_missouriensis" "CBM_2" 101 962 8.2e-26 27 128 NA "ActMis238267_5117" 1 2
"1028" "Actinoplanes_missouriensis_431:VBIActMis238267_5117" "PF02011" "GH48" "Cellulose" "GH" "Actinoplanes" "VBIActMis238267" "Actinoplanes_missouriensis_431" "Actinoplanes_missouriensis" "GH_48" 622 962 0 335 959 NA "ActMis238267_5117" 1 2
"1029" "Actinoplanes_missouriensis_431:VBIActMis238267_5275" "PF00150" "GH5" "Cellulose" "GH" "Actinoplanes" "VBIActMis238267" "Actinoplanes_missouriensis_431" "Actinoplanes_missouriensis" "GH_5" 281 462 1.6e-44 175 426 NA "ActMis238267_5275" 1 3
"1030" "Actinoplanes_missouriensis_431:VBIActMis238267_5275" "PF09478" "CBM49" "cCellulose" "CBM" "Actinoplanes" "VBIActMis238267" "Actinoplanes_missouriensis_431" "Actinoplanes_missouriensis" "CBM49" 81 462 2.6e-06 36 112 NA "ActMis238267_5275" 1 3
"1031" "Actinoplanes_missouriensis_431:VBIActMis238267_5275" "PF00553" "CBM2" "cCellulose" "CBM" "Actinoplanes" "VBIActMis238267" "Actinoplanes_missouriensis_431" "Actinoplanes_missouriensis" "CBM_2" 101 462 7.1e-30 32 128 NA "ActMis238267_5275" 1 3
"1032" "Actinoplanes_missouriensis_431:VBIActMis238267_5468" "PF01341" "GH6" "Cellulose" "GH" "Actinoplanes" "VBIActMis238267" "Actinoplanes_missouriensis_431" "Actinoplanes_missouriensis" "GH_6" 304 572 2.1e-89 178 520 NA "ActMis238267_5468" 1 2
"1033" "Actinoplanes_missouriensis_431:VBIActMis238267_5468" "PF00553" "CBM2" "cCellulose" "CBM" "Actinoplanes" "VBIActMis238267" "Actinoplanes_missouriensis_431" "Actinoplanes_missouriensis" "CBM_2" 101 572 2.7e-28 22 121 NA "ActMis238267_5468" 1 2
"1034" "Actinoplanes_missouriensis_431:VBIActMis238267_5754" "PF01341" "GH6" "Cellulose" "GH" "Actinoplanes" "VBIActMis238267" "Actinoplanes_missouriensis_431" "Actinoplanes_missouriensis" "GH_6" 304 313 3.3e-80 36 299 NA "ActMis238267_5754" 1 1
"1035" "Actinoplanes_missouriensis_431:VBIActMis238267_6046" "PF14200" NA NA NA "Actinoplanes" "VBIActMis238267" "Actinoplanes_missouriensis_431" "Actinoplanes_missouriensis" "RicinB_lectin_2" 105 449 5.2e-26 374 448 NA "ActMis238267_6046" 1 4
"1036" "Actinoplanes_missouriensis_431:VBIActMis238267_6046" "PF14200" NA NA NA "Actinoplanes" "VBIActMis238267" "Actinoplanes_missouriensis_431" "Actinoplanes_missouriensis" "RicinB_lectin_2" 105 449 5.2e-26 333 403 NA "ActMis238267_6046" 1 4
"1037" "Actinoplanes_missouriensis_431:VBIActMis238267_6046" "PF00652" "Ricin_B_lectin" NA NA "Actinoplanes" "VBIActMis238267" "Actinoplanes_missouriensis_431" "Actinoplanes_missouriensis" "Ricin_B_lectin" 126 449 8.2e-29 325 446 NA "ActMis238267_6046" 1 4
"1038" "Actinoplanes_missouriensis_431:VBIActMis238267_6046" "PF00704" "GH18" "Chitin" "GH" "Actinoplanes" "VBIActMis238267" "Actinoplanes_missouriensis_431" "Actinoplanes_missouriensis" "GH_18" 282 449 3.9e-45 38 299 NA "ActMis238267_6046" 1 4
"1039" "Actinoplanes_missouriensis_431:VBIActMis238267_6643" "PF00150" "GH5" "Cellulose" "GH" "Actinoplanes" "VBIActMis238267" "Actinoplanes_missouriensis_431" "Actinoplanes_missouriensis" "GH_5" 281 502 2.1e-11 72 279 NA "ActMis238267_6643" 1 1
"1040" "Actinoplanes_missouriensis_431:VBIActMis238267_6685" "PF00331" "GH10" "Xylan" "GH" "Actinoplanes" "VBIActMis238267" "Actinoplanes_missouriensis_431" "Actinoplanes_missouriensis" "GH_10" 316 684 4.5e-106 199 518 NA "ActMis238267_6685" 1 3
"1041" "Actinoplanes_missouriensis_431:VBIActMis238267_6685" "PF02018" "CBM22" "cMixed" "CBM" "Actinoplanes" "VBIActMis238267" "Actinoplanes_missouriensis_431" "Actinoplanes_missouriensis" "CBM_4_9" 131 684 1.1e-26 39 167 NA "ActMis238267_6685" 1 3
"1042" "Actinoplanes_missouriensis_431:VBIActMis238267_6685" "PF00553" "CBM2" "cCellulose" "CBM" "Actinoplanes" "VBIActMis238267" "Actinoplanes_missouriensis_431" "Actinoplanes_missouriensis" "CBM_2" 101 684 1.1e-31 581 681 NA "ActMis238267_6685" 1 3
"1043" "Actinoplanes_missouriensis_431:VBIActMis238267_7236" "PF00704" "GH18" "Chitin" "GH" "Actinoplanes" "VBIActMis238267" "Actinoplanes_missouriensis_431" "Actinoplanes_missouriensis" "GH_18" 282 337 3.3e-06 106 305 NA "ActMis238267_7236" 1 1
"1044" "Actinoplanes_missouriensis_431:VBIActMis238267_7260" "PF02839" "CBM12.1" "cChitin" "CBM" "Actinoplanes" "VBIActMis238267" "Actinoplanes_missouriensis_431" "Actinoplanes_missouriensis" "CBM_5_12" 42 397 6.2e-09 35 78 NA "ActMis238267_7260" 1 2
"1045" "Actinoplanes_missouriensis_431:VBIActMis238267_7260" "PF00704" "GH18" "Chitin" "GH" "Actinoplanes" "VBIActMis238267" "Actinoplanes_missouriensis_431" "Actinoplanes_missouriensis" "GH_18" 282 397 4.4e-08 136 318 NA "ActMis238267_7260" 1 2
"1046" "Actinoplanes_missouriensis_431:VBIActMis238267_7261" "PF02839" "CBM12.1" "cChitin" "CBM" "Actinoplanes" "VBIActMis238267" "Actinoplanes_missouriensis_431" "Actinoplanes_missouriensis" "CBM_5_12" 42 386 1.6e-07 2 36 NA "ActMis238267_7261" 1 2
"1047" "Actinoplanes_missouriensis_431:VBIActMis238267_7261" "PF00704" "GH18" "Chitin" "GH" "Actinoplanes" "VBIActMis238267" "Actinoplanes_missouriensis_431" "Actinoplanes_missouriensis" "GH_18" 282 386 1e-28 94 367 NA "ActMis238267_7261" 1 2
"1048" "Actinoplanes_sp._N902-109:VBIActSp125489_0683" "PF00704" "GH18" "Chitin" "GH" "Actinoplanes" "VBIActSp125489" "Actinoplanes_sp._N902-109" "Actinoplanes_sp." "GH_18" 282 399 5.9e-61 33 382 NA "ActSp125489_0683" 1 1
"1049" "Actinoplanes_sp._N902-109:VBIActSp125489_0756" "PF03422" "CBM6" "cCellulose" "CBM" "Actinoplanes" "VBIActSp125489" "Actinoplanes_sp._N902-109" "Actinoplanes_sp." "CBM_6" 125 722 4.3e-20 607 721 NA "ActSp125489_0756" 1 2
"1050" "Actinoplanes_sp._N902-109:VBIActSp125489_0756" "PF02055" "GH30" "Xylan" "GH" "Actinoplanes" "VBIActSp125489" "Actinoplanes_sp._N902-109" "Actinoplanes_sp." "GH_30" 496 722 3.3e-29 53 465 NA "ActSp125489_0756" 1 2
"1051" "Actinoplanes_sp._N902-109:VBIActSp125489_0784" "PF00331" "GH10" "Xylan" "GH" "Actinoplanes" "VBIActSp125489" "Actinoplanes_sp._N902-109" "Actinoplanes_sp." "GH_10" 316 363 7e-91 64 356 NA "ActSp125489_0784" 1 1
"1052" "Actinoplanes_sp._N902-109:VBIActSp125489_1762" "PF00553" "CBM2" "cCellulose" "CBM" "Actinoplanes" "VBIActSp125489" "Actinoplanes_sp._N902-109" "Actinoplanes_sp." "CBM_2" 101 464 4.9e-18 372 454 NA "ActSp125489_1762" 1 2
"1053" "Actinoplanes_sp._N902-109:VBIActSp125489_1762" "PF00331" "GH10" "Xylan" "GH" "Actinoplanes" "VBIActSp125489" "Actinoplanes_sp._N902-109" "Actinoplanes_sp." "GH_10" 316 464 1.4e-108 48 340 NA "ActSp125489_1762" 1 2
"1054" "Actinoplanes_sp._N902-109:VBIActSp125489_1790" "PF00704" "GH18" "Chitin" "GH" "Actinoplanes" "VBIActSp125489" "Actinoplanes_sp._N902-109" "Actinoplanes_sp." "GH_18" 282 418 6.5e-71 31 404 NA "ActSp125489_1790" 1 1
"1055" "Actinoplanes_sp._N902-109:VBIActSp125489_1923" "PF00704" "GH18" "Chitin" "GH" "Actinoplanes" "VBIActSp125489" "Actinoplanes_sp._N902-109" "Actinoplanes_sp." "GH_18" 282 499 1.3e-68 130 484 NA "ActSp125489_1923" 1 2
"1056" "Actinoplanes_sp._N902-109:VBIActSp125489_1923" "PF02839" "CBM12.1" "cChitin" "CBM" "Actinoplanes" "VBIActSp125489" "Actinoplanes_sp._N902-109" "Actinoplanes_sp." "CBM_5_12" 42 499 4.6e-08 38 80 NA "ActSp125489_1923" 1 2
"1057" "Actinoplanes_sp._N902-109:VBIActSp125489_2633" "PF00553" "CBM2" "cCellulose" "CBM" "Actinoplanes" "VBIActSp125489" "Actinoplanes_sp._N902-109" "Actinoplanes_sp." "CBM_2" 101 473 1.7e-20 384 469 NA "ActSp125489_2633" 1 2
"1058" "Actinoplanes_sp._N902-109:VBIActSp125489_2633" "PF00331" "GH10" "Xylan" "GH" "Actinoplanes" "VBIActSp125489" "Actinoplanes_sp._N902-109" "Actinoplanes_sp." "GH_10" 316 473 4.1e-68 18 339 NA "ActSp125489_2633" 1 2
"1059" "Actinoplanes_sp._N902-109:VBIActSp125489_2699" "PF00704" "GH18" "Chitin" "GH" "Actinoplanes" "VBIActSp125489" "Actinoplanes_sp._N902-109" "Actinoplanes_sp." "GH_18" 282 285 3.7e-17 28 216 NA "ActSp125489_2699" 1 1
"1060" "Actinoplanes_sp._N902-109:VBIActSp125489_3127" "PF02018" "CBM22" "cMixed" "CBM" "Actinoplanes" "VBIActSp125489" "Actinoplanes_sp._N902-109" "Actinoplanes_sp." "CBM_4_9" 131 1016 6.1e-35 184 304 NA "ActSp125489_3127" 1 5
"1061" "Actinoplanes_sp._N902-109:VBIActSp125489_3127" "PF02927" NA NA NA "Actinoplanes" "VBIActSp125489" "Actinoplanes_sp._N902-109" "Actinoplanes_sp." "CelD_N" 86 1016 6.3e-27 332 414 NA "ActSp125489_3127" 1 5
"1062" "Actinoplanes_sp._N902-109:VBIActSp125489_3127" "PF00553" "CBM2" "cCellulose" "CBM" "Actinoplanes" "VBIActSp125489" "Actinoplanes_sp._N902-109" "Actinoplanes_sp." "CBM_2" 101 1016 1.5e-25 910 1013 NA "ActSp125489_3127" 1 5
"1063" "Actinoplanes_sp._N902-109:VBIActSp125489_3127" "PF00759" "GH9" "Cellulose" "GH" "Actinoplanes" "VBIActSp125489" "Actinoplanes_sp._N902-109" "Actinoplanes_sp." "GH_9" 410 1016 2.7e-94 425 892 NA "ActSp125489_3127" 1 5
"1064" "Actinoplanes_sp._N902-109:VBIActSp125489_3127" "PF02018" "CBM22" "cMixed" "CBM" "Actinoplanes" "VBIActSp125489" "Actinoplanes_sp._N902-109" "Actinoplanes_sp." "CBM_4_9" 131 1016 6.1e-35 37 157 NA "ActSp125489_3127" 1 5
"1065" "Actinoplanes_sp._N902-109:VBIActSp125489_3129" "PF00331" "GH10" "Xylan" "GH" "Actinoplanes" "VBIActSp125489" "Actinoplanes_sp._N902-109" "Actinoplanes_sp." "GH_10" 316 476 1.1e-97 44 335 NA "ActSp125489_3129" 1 2
"1066" "Actinoplanes_sp._N902-109:VBIActSp125489_3129" "PF00553" "CBM2" "cCellulose" "CBM" "Actinoplanes" "VBIActSp125489" "Actinoplanes_sp._N902-109" "Actinoplanes_sp." "CBM_2" 101 476 5e-20 380 473 NA "ActSp125489_3129" 1 2
"1067" "Actinoplanes_sp._N902-109:VBIActSp125489_3211" "PF00457" "GH11" "Xylan" "GH" "Actinoplanes" "VBIActSp125489" "Actinoplanes_sp._N902-109" "Actinoplanes_sp." "GH_11" 178 375 3.8e-79 54 231 NA "ActSp125489_3211" 1 2
"1068" "Actinoplanes_sp._N902-109:VBIActSp125489_3211" "PF00553" "CBM2" "cCellulose" "CBM" "Actinoplanes" "VBIActSp125489" "Actinoplanes_sp._N902-109" "Actinoplanes_sp." "CBM_2" 101 375 1.1e-27 279 372 NA "ActSp125489_3211" 1 2
"1069" "Actinoplanes_sp._N902-109:VBIActSp125489_3312" "PF00553" "CBM2" "cCellulose" "CBM" "Actinoplanes" "VBIActSp125489" "Actinoplanes_sp._N902-109" "Actinoplanes_sp." "CBM_2" 101 497 8e-28 34 134 NA "ActSp125489_3312" 1 2
"1070" "Actinoplanes_sp._N902-109:VBIActSp125489_3312" "PF00150" "GH5" "Cellulose" "GH" "Actinoplanes" "VBIActSp125489" "Actinoplanes_sp._N902-109" "Actinoplanes_sp." "GH_5" 281 497 1.5e-29 190 461 NA "ActSp125489_3312" 1 2
"1071" "Actinoplanes_sp._N902-109:VBIActSp125489_3432" "PF00553" "CBM2" "cCellulose" "CBM" "Actinoplanes" "VBIActSp125489" "Actinoplanes_sp._N902-109" "Actinoplanes_sp." "CBM_2" 101 533 1.1e-19 434 532 NA "ActSp125489_3432" 1 2
"1072" "Actinoplanes_sp._N902-109:VBIActSp125489_3432" "PF00150" "GH5" "Cellulose" "GH" "Actinoplanes" "VBIActSp125489" "Actinoplanes_sp._N902-109" "Actinoplanes_sp." "GH_5" 281 533 5.6e-58 53 379 NA "ActSp125489_3432" 1 2
"1073" "Actinoplanes_sp._N902-109:VBIActSp125489_3609" "PF00150" "GH5" "Cellulose" "GH" "Actinoplanes" "VBIActSp125489" "Actinoplanes_sp._N902-109" "Actinoplanes_sp." "GH_5" 281 494 7.8e-47 200 450 NA "ActSp125489_3609" 1 2
"1074" "Actinoplanes_sp._N902-109:VBIActSp125489_3609" "PF00553" "CBM2" "cCellulose" "CBM" "Actinoplanes" "VBIActSp125489" "Actinoplanes_sp._N902-109" "Actinoplanes_sp." "CBM_2" 101 494 3.3e-27 32 128 NA "ActSp125489_3609" 1 2
"1075" "Actinoplanes_sp._N902-109:VBIActSp125489_3836" "PF02055" "GH30" "Xylan" "GH" "Actinoplanes" "VBIActSp125489" "Actinoplanes_sp._N902-109" "Actinoplanes_sp." "GH_30" 496 617 3.5e-56 54 473 NA "ActSp125489_3836" 1 2
"1076" "Actinoplanes_sp._N902-109:VBIActSp125489_3836" "PF00754" "Fibronectin" NA NA "Actinoplanes" "VBIActSp125489" "Actinoplanes_sp._N902-109" "Actinoplanes_sp." "F5_F8_type_C" 127 617 4.4e-18 508 611 NA "ActSp125489_3836" 1 2
"1077" "Actinoplanes_sp._N902-109:VBIActSp125489_4088" "PF12891" "GH44" "Cellulose" "GH" "Actinoplanes" "VBIActSp125489" "Actinoplanes_sp._N902-109" "Actinoplanes_sp." "GH_44" 233 550 5.6e-78 93 327 NA "ActSp125489_4088" 1 1
"1078" "Actinoplanes_sp._N902-109:VBIActSp125489_4288" "PF00553" "CBM2" "cCellulose" "CBM" "Actinoplanes" "VBIActSp125489" "Actinoplanes_sp._N902-109" "Actinoplanes_sp." "CBM_2" 101 967 3.7e-29 265 332 NA "ActSp125489_4288" 1 3
"1079" "Actinoplanes_sp._N902-109:VBIActSp125489_4288" "PF00553" "CBM2" "cCellulose" "CBM" "Actinoplanes" "VBIActSp125489" "Actinoplanes_sp._N902-109" "Actinoplanes_sp." "CBM_2" 101 967 3.7e-29 33 133 NA "ActSp125489_4288" 1 3
"1080" "Actinoplanes_sp._N902-109:VBIActSp125489_4288" "PF02011" "GH48" "Cellulose" "GH" "Actinoplanes" "VBIActSp125489" "Actinoplanes_sp._N902-109" "Actinoplanes_sp." "GH_48" 622 967 0 340 964 NA "ActSp125489_4288" 1 3
"1081" "Actinoplanes_sp._N902-109:VBIActSp125489_4636" "PF00150" "GH5" "Cellulose" "GH" "Actinoplanes" "VBIActSp125489" "Actinoplanes_sp._N902-109" "Actinoplanes_sp." "GH_5" 281 529 6.2e-65 62 371 NA "ActSp125489_4636" 1 2
"1082" "Actinoplanes_sp._N902-109:VBIActSp125489_4636" "PF00553" "CBM2" "cCellulose" "CBM" "Actinoplanes" "VBIActSp125489" "Actinoplanes_sp._N902-109" "Actinoplanes_sp." "CBM_2" 101 529 4.3e-28 434 528 NA "ActSp125489_4636" 1 2
"1083" "Actinoplanes_sp._N902-109:VBIActSp125489_4731" "PF00704" "GH18" "Chitin" "GH" "Actinoplanes" "VBIActSp125489" "Actinoplanes_sp._N902-109" "Actinoplanes_sp." "GH_18" 282 226 1.5e-12 12 184 NA "ActSp125489_4731" 1 1
"1084" "Actinoplanes_sp._N902-109:VBIActSp125489_4856" "PF00553" "CBM2" "cCellulose" "CBM" "Actinoplanes" "VBIActSp125489" "Actinoplanes_sp._N902-109" "Actinoplanes_sp." "CBM_2" 101 370 2e-34 268 367 NA "ActSp125489_4856" 1 2
"1085" "Actinoplanes_sp._N902-109:VBIActSp125489_4856" "PF01670" "GH12" "Cellulose" "GH" "Actinoplanes" "VBIActSp125489" "Actinoplanes_sp._N902-109" "Actinoplanes_sp." "GH_12" 214 370 1.1e-62 43 248 NA "ActSp125489_4856" 1 2
"1086" "Actinoplanes_sp._N902-109:VBIActSp125489_5315" "PF00553" "CBM2" "cCellulose" "CBM" "Actinoplanes" "VBIActSp125489" "Actinoplanes_sp._N902-109" "Actinoplanes_sp." "CBM_2" 101 603 2.9e-27 43 142 NA "ActSp125489_5315" 1 2
"1087" "Actinoplanes_sp._N902-109:VBIActSp125489_5315" "PF01341" "GH6" "Cellulose" "GH" "Actinoplanes" "VBIActSp125489" "Actinoplanes_sp._N902-109" "Actinoplanes_sp." "GH_6" 304 603 7.7e-88 208 551 NA "ActSp125489_5315" 1 2
"1088" "Actinoplanes_sp._N902-109:VBIActSp125489_5316" "PF00553" "CBM2" "cCellulose" "CBM" "Actinoplanes" "VBIActSp125489" "Actinoplanes_sp._N902-109" "Actinoplanes_sp." "CBM_2" 101 444 1.5e-18 353 434 NA "ActSp125489_5316" 1 2
"1089" "Actinoplanes_sp._N902-109:VBIActSp125489_5316" "PF00150" "GH5" "Cellulose" "GH" "Actinoplanes" "VBIActSp125489" "Actinoplanes_sp._N902-109" "Actinoplanes_sp." "GH_5" 281 444 4.6e-39 34 280 NA "ActSp125489_5316" 1 2
"1090" "Actinoplanes_sp._N902-109:VBIActSp125489_5319" "PF00553" "CBM2" "cCellulose" "CBM" "Actinoplanes" "VBIActSp125489" "Actinoplanes_sp._N902-109" "Actinoplanes_sp." "CBM_2" 101 455 7.6e-22 356 451 NA "ActSp125489_5319" 1 2
"1091" "Actinoplanes_sp._N902-109:VBIActSp125489_5319" "PF01341" "GH6" "Cellulose" "GH" "Actinoplanes" "VBIActSp125489" "Actinoplanes_sp._N902-109" "Actinoplanes_sp." "GH_6" 304 455 4.6e-62 54 300 NA "ActSp125489_5319" 1 2
"1092" "Actinoplanes_sp._N902-109:VBIActSp125489_5480" "PF00457" "GH11" "Xylan" "GH" "Actinoplanes" "VBIActSp125489" "Actinoplanes_sp._N902-109" "Actinoplanes_sp." "GH_11" 178 344 2.4e-62 54 231 NA "ActSp125489_5480" 1 1
"1093" "Actinoplanes_sp._N902-109:VBIActSp125489_5530" "PF00331" "GH10" "Xylan" "GH" "Actinoplanes" "VBIActSp125489" "Actinoplanes_sp._N902-109" "Actinoplanes_sp." "GH_10" 316 471 1.2e-103 32 322 NA "ActSp125489_5530" 1 4
"1094" "Actinoplanes_sp._N902-109:VBIActSp125489_5530" "PF14200" NA NA NA "Actinoplanes" "VBIActSp125489" "Actinoplanes_sp._N902-109" "Actinoplanes_sp." "RicinB_lectin_2" 105 471 6.7e-25 400 470 NA "ActSp125489_5530" 1 4
"1095" "Actinoplanes_sp._N902-109:VBIActSp125489_5530" "PF14200" NA NA NA "Actinoplanes" "VBIActSp125489" "Actinoplanes_sp._N902-109" "Actinoplanes_sp." "RicinB_lectin_2" 105 471 6.7e-25 346 429 NA "ActSp125489_5530" 1 4
"1096" "Actinoplanes_sp._N902-109:VBIActSp125489_5530" "PF00652" "Ricin_B_lectin" NA NA "Actinoplanes" "VBIActSp125489" "Actinoplanes_sp._N902-109" "Actinoplanes_sp." "Ricin_B_lectin" 126 471 4.4e-27 352 468 NA "ActSp125489_5530" 1 4
"1097" "Actinoplanes_sp._N902-109:VBIActSp125489_5533" "PF00553" "CBM2" "cCellulose" "CBM" "Actinoplanes" "VBIActSp125489" "Actinoplanes_sp._N902-109" "Actinoplanes_sp." "CBM_2" 101 455 6.1e-18 365 448 NA "ActSp125489_5533" 1 2
"1098" "Actinoplanes_sp._N902-109:VBIActSp125489_5533" "PF00331" "GH10" "Xylan" "GH" "Actinoplanes" "VBIActSp125489" "Actinoplanes_sp._N902-109" "Actinoplanes_sp." "GH_10" 316 455 7.5e-104 40 330 NA "ActSp125489_5533" 1 2
"1099" "Actinoplanes_sp._N902-109:VBIActSp125489_5549" "PF01341" "GH6" "Cellulose" "GH" "Actinoplanes" "VBIActSp125489" "Actinoplanes_sp._N902-109" "Actinoplanes_sp." "GH_6" 304 395 1.1e-86 33 359 NA "ActSp125489_5549" 1 1
"1100" "Actinoplanes_sp._N902-109:VBIActSp125489_5818" "PF00942" "CBM3" "cCellulose" "CBM" "Actinoplanes" "VBIActSp125489" "Actinoplanes_sp._N902-109" "Actinoplanes_sp." "CBM_3" 82 765 4.2e-09 493 562 NA "ActSp125489_5818" 1 3
"1101" "Actinoplanes_sp._N902-109:VBIActSp125489_5818" "PF00759" "GH9" "Cellulose" "GH" "Actinoplanes" "VBIActSp125489" "Actinoplanes_sp._N902-109" "Actinoplanes_sp." "GH_9" 410 765 3.1e-137 28 460 NA "ActSp125489_5818" 1 3
"1102" "Actinoplanes_sp._N902-109:VBIActSp125489_5818" "PF00553" "CBM2" "cCellulose" "CBM" "Actinoplanes" "VBIActSp125489" "Actinoplanes_sp._N902-109" "Actinoplanes_sp." "CBM_2" 101 765 4.6e-31 668 762 NA "ActSp125489_5818" 1 3
"1103" "Actinoplanes_sp._N902-109:VBIActSp125489_6164" "PF14200" NA NA NA "Actinoplanes" "VBIActSp125489" "Actinoplanes_sp._N902-109" "Actinoplanes_sp." "RicinB_lectin_2" 105 619 2.6e-21 494 577 NA "ActSp125489_6164" 1 3
"1104" "Actinoplanes_sp._N902-109:VBIActSp125489_6164" "PF00652" "Ricin_B_lectin" NA NA "Actinoplanes" "VBIActSp125489" "Actinoplanes_sp._N902-109" "Actinoplanes_sp." "Ricin_B_lectin" 126 619 2.5e-27 493 616 NA "ActSp125489_6164" 1 3
"1105" "Actinoplanes_sp._N902-109:VBIActSp125489_6164" "PF02055" "GH30" "Xylan" "GH" "Actinoplanes" "VBIActSp125489" "Actinoplanes_sp._N902-109" "Actinoplanes_sp." "GH_30" 496 619 2.9e-41 56 477 NA "ActSp125489_6164" 1 3
"1106" "Actinoplanes_sp._N902-109:VBIActSp125489_7102" "PF00704" "GH18" "Chitin" "GH" "Actinoplanes" "VBIActSp125489" "Actinoplanes_sp._N902-109" "Actinoplanes_sp." "GH_18" 282 417 3e-28 125 398 NA "ActSp125489_7102" 1 2
"1107" "Actinoplanes_sp._N902-109:VBIActSp125489_7102" "PF02839" "CBM12.1" "cChitin" "CBM" "Actinoplanes" "VBIActSp125489" "Actinoplanes_sp._N902-109" "Actinoplanes_sp." "CBM_5_12" 42 417 2e-08 34 76 NA "ActSp125489_7102" 1 2
"1108" "Actinoplanes_sp._N902-109:VBIActSp125489_7118" "PF00704" "GH18" "Chitin" "GH" "Actinoplanes" "VBIActSp125489" "Actinoplanes_sp._N902-109" "Actinoplanes_sp." "GH_18" 282 462 2.4e-24 126 443 NA "ActSp125489_7118" 1 2
"1109" "Actinoplanes_sp._N902-109:VBIActSp125489_7118" "PF02839" "CBM12.1" "cChitin" "CBM" "Actinoplanes" "VBIActSp125489" "Actinoplanes_sp._N902-109" "Actinoplanes_sp." "CBM_5_12" 42 462 6.4e-09 34 76 NA "ActSp125489_7118" 1 2
"1110" "Actinoplanes_sp._N902-109:VBIActSp125489_7852" "PF02839" "CBM12.1" "cChitin" "CBM" "Actinoplanes" "VBIActSp125489" "Actinoplanes_sp._N902-109" "Actinoplanes_sp." "CBM_5_12" 42 356 9.2e-08 30 69 NA "ActSp125489_7852" 1 3
"1111" "Actinoplanes_sp._N902-109:VBIActSp125489_7852" "PF02839" "CBM12.1" "cChitin" "CBM" "Actinoplanes" "VBIActSp125489" "Actinoplanes_sp._N902-109" "Actinoplanes_sp." "CBM_5_12" 42 356 9.2e-08 92 133 NA "ActSp125489_7852" 1 3
"1112" "Actinoplanes_sp._N902-109:VBIActSp125489_7852" "PF00182" "GH19" "Chitin" "GH" "Actinoplanes" "VBIActSp125489" "Actinoplanes_sp._N902-109" "Actinoplanes_sp." "GH_19" 232 356 1.3e-47 156 356 NA "ActSp125489_7852" 1 3
"1113" "Actinoplanes_sp._N902-109:VBIActSp125489_7920" "PF00553" "CBM2" "cCellulose" "CBM" "Actinoplanes" "VBIActSp125489" "Actinoplanes_sp._N902-109" "Actinoplanes_sp." "CBM_2" 101 488 3.6e-26 41 137 NA "ActSp125489_7920" 1 2
"1114" "Actinoplanes_sp._N902-109:VBIActSp125489_7920" "PF00704" "GH18" "Chitin" "GH" "Actinoplanes" "VBIActSp125489" "Actinoplanes_sp._N902-109" "Actinoplanes_sp." "GH_18" 282 488 1.1e-10 223 457 NA "ActSp125489_7920" 1 2
"1115" "Actinoplanes_sp._N902-109:VBIActSp125489_8003" "PF14200" NA NA NA "Actinoplanes" "VBIActSp125489" "Actinoplanes_sp._N902-109" "Actinoplanes_sp." "RicinB_lectin_2" 105 462 2.2e-20 41 114 NA "ActSp125489_8003" 1 3
"1116" "Actinoplanes_sp._N902-109:VBIActSp125489_8003" "PF00652" "Ricin_B_lectin" NA NA "Actinoplanes" "VBIActSp125489" "Actinoplanes_sp._N902-109" "Actinoplanes_sp." "Ricin_B_lectin" 126 462 4.7e-26 33 155 NA "ActSp125489_8003" 1 3
"1117" "Actinoplanes_sp._N902-109:VBIActSp125489_8003" "PF00704" "GH18" "Chitin" "GH" "Actinoplanes" "VBIActSp125489" "Actinoplanes_sp._N902-109" "Actinoplanes_sp." "GH_18" 282 462 2.3e-10 179 369 NA "ActSp125489_8003" 1 3
"1118" "Actinopolymorpha_alba_DSM_45243:VBIActAlb248509_0090" "PF00331" "GH10" "Xylan" "GH" "Actinopolymorpha" "VBIActAlb248509" "Actinopolymorpha_alba_DSM_45243" "Actinopolymorpha_alba" "GH_10" 316 678 6.4e-47 280 551 NA "ActAlb248509_0090" 1 1
"1119" "Actinopolymorpha_alba_DSM_45243:VBIActAlb248509_2771" "PF00754" "Fibronectin" NA NA "Actinopolymorpha" "VBIActAlb248509" "Actinopolymorpha_alba_DSM_45243" "Actinopolymorpha_alba" "F5_F8_type_C" 127 756 2.6e-22 556 671 NA "ActAlb248509_2771" 1 2
"1120" "Actinopolymorpha_alba_DSM_45243:VBIActAlb248509_2771" "PF02055" "GH30" "Xylan" "GH" "Actinopolymorpha" "VBIActAlb248509" "Actinopolymorpha_alba_DSM_45243" "Actinopolymorpha_alba" "GH_30" 496 756 2.5e-58 63 456 NA "ActAlb248509_2771" 1 2
"1121" "Actinopolymorpha_alba_DSM_45243:VBIActAlb248509_3356" "PF01341" "GH6" "Cellulose" "GH" "Actinopolymorpha" "VBIActAlb248509" "Actinopolymorpha_alba_DSM_45243" "Actinopolymorpha_alba" "GH_6" 304 383 5.2e-62 64 307 NA "ActAlb248509_3356" 1 1
"1122" "Actinopolymorpha_alba_DSM_45243:VBIActAlb248509_3448" "PF02018" "CBM22" "cMixed" "CBM" "Actinopolymorpha" "VBIActAlb248509" "Actinopolymorpha_alba_DSM_45243" "Actinopolymorpha_alba" "CBM_4_9" 131 1219 6.6e-29 629 746 NA "ActAlb248509_3448" 1 4
"1123" "Actinopolymorpha_alba_DSM_45243:VBIActAlb248509_3448" "PF02018" "CBM22" "cMixed" "CBM" "Actinopolymorpha" "VBIActAlb248509" "Actinopolymorpha_alba_DSM_45243" "Actinopolymorpha_alba" "CBM_4_9" 131 1219 6.6e-29 792 903 NA "ActAlb248509_3448" 1 4
"1124" "Actinopolymorpha_alba_DSM_45243:VBIActAlb248509_3448" "PF02018" "CBM22" "cMixed" "CBM" "Actinopolymorpha" "VBIActAlb248509" "Actinopolymorpha_alba_DSM_45243" "Actinopolymorpha_alba" "CBM_4_9" 131 1219 6.6e-29 949 1066 NA "ActAlb248509_3448" 1 4
"1125" "Actinopolymorpha_alba_DSM_45243:VBIActAlb248509_3448" "PF00331" "GH10" "Xylan" "GH" "Actinopolymorpha" "VBIActAlb248509" "Actinopolymorpha_alba_DSM_45243" "Actinopolymorpha_alba" "GH_10" 316 1219 1e-50 258 541 NA "ActAlb248509_3448" 1 4
"1126" "Actinopolymorpha_alba_DSM_45243:VBIActAlb248509_4598" "PF03644" "GH85" "Chitin" "GH" "Actinopolymorpha" "VBIActAlb248509" "Actinopolymorpha_alba_DSM_45243" "Actinopolymorpha_alba" "GH_85" 292 754 1.4e-68 150 467 NA "ActAlb248509_4598" 1 1
"1127" "Actinopolymorpha_alba_DSM_45243:VBIActAlb248509_5170" "PF00150" "GH5" "Cellulose" "GH" "Actinopolymorpha" "VBIActAlb248509" "Actinopolymorpha_alba_DSM_45243" "Actinopolymorpha_alba" "GH_5" 281 395 2.7e-65 50 354 NA "ActAlb248509_5170" 1 1
"1128" "Actinopolymorpha_alba_DSM_45243:VBIActAlb248509_5839" "PF02018" "CBM22" "cMixed" "CBM" "Actinopolymorpha" "VBIActAlb248509" "Actinopolymorpha_alba_DSM_45243" "Actinopolymorpha_alba" "CBM_4_9" 131 1146 1.5e-32 900 1009 NA "ActAlb248509_5839" 1 3
"1129" "Actinopolymorpha_alba_DSM_45243:VBIActAlb248509_5839" "PF00331" "GH10" "Xylan" "GH" "Actinopolymorpha" "VBIActAlb248509" "Actinopolymorpha_alba_DSM_45243" "Actinopolymorpha_alba" "GH_10" 316 1146 1.6e-45 214 490 NA "ActAlb248509_5839" 1 3
"1130" "Actinopolymorpha_alba_DSM_45243:VBIActAlb248509_5839" "PF02018" "CBM22" "cMixed" "CBM" "Actinopolymorpha" "VBIActAlb248509" "Actinopolymorpha_alba_DSM_45243" "Actinopolymorpha_alba" "CBM_4_9" 131 1146 1.5e-32 743 851 NA "ActAlb248509_5839" 1 3
"1131" "Actinopolymorpha_alba_DSM_45243:VBIActAlb248509_6960" "PF02927" NA NA NA "Actinopolymorpha" "VBIActAlb248509" "Actinopolymorpha_alba_DSM_45243" "Actinopolymorpha_alba" "CelD_N" 86 647 2.2e-26 68 150 NA "ActAlb248509_6960" 1 2
"1132" "Actinopolymorpha_alba_DSM_45243:VBIActAlb248509_6960" "PF00759" "GH9" "Cellulose" "GH" "Actinopolymorpha" "VBIActAlb248509" "Actinopolymorpha_alba_DSM_45243" "Actinopolymorpha_alba" "GH_9" 410 647 3.1e-99 161 628 NA "ActAlb248509_6960" 1 2
"1133" "Actinopolymorpha_alba_DSM_45243:VBIActAlb248509_7483" "PF01670" "GH12" "Cellulose" "GH" "Actinopolymorpha" "VBIActAlb248509" "Actinopolymorpha_alba_DSM_45243" "Actinopolymorpha_alba" "GH_12" 214 230 1.3e-32 23 227 NA "ActAlb248509_7483" 1 1
"1134" "Actinopolyspora_halophila_DSM_43834:VBIActHal239336_1053" "PF00704" "GH18" "Chitin" "GH" "Actinopolyspora" "VBIActHal239336" "Actinopolyspora_halophila_DSM_43834" "Actinopolyspora_halophila" "GH_18" 282 462 3.4e-80 58 447 NA "ActHal239336_1053" 1 1
"1135" "Actinopolyspora_halophila_DSM_43834:VBIActHal239336_2228" "PF00704" "GH18" "Chitin" "GH" "Actinopolyspora" "VBIActHal239336" "Actinopolyspora_halophila_DSM_43834" "Actinopolyspora_halophila" "GH_18" 282 342 1.5e-27 49 321 NA "ActHal239336_2228" 1 1
"1136" "Actinopolyspora_halophila_DSM_43834:VBIActHal239336_2274" "PF00704" "GH18" "Chitin" "GH" "Actinopolyspora" "VBIActHal239336" "Actinopolyspora_halophila_DSM_43834" "Actinopolyspora_halophila" "GH_18" 282 380 1.1e-26 129 356 NA "ActHal239336_2274" 1 1
"1137" "Actinopolyspora_halophila_DSM_43834:VBIActHal239336_3163" "PF00457" "GH11" "Xylan" "GH" "Actinopolyspora" "VBIActHal239336" "Actinopolyspora_halophila_DSM_43834" "Actinopolyspora_halophila" "GH_11" 178 230 1.3e-74 51 227 NA "ActHal239336_3163" 1 1
"1138" "Actinopolyspora_halophila_DSM_43834:VBIActHal239336_3265" "PF00150" "GH5" "Cellulose" "GH" "Actinopolyspora" "VBIActHal239336" "Actinopolyspora_halophila_DSM_43834" "Actinopolyspora_halophila" "GH_5" 281 397 8.1e-19 114 330 NA "ActHal239336_3265" 1 1
"1139" "Actinopolyspora_halophila_DSM_43834:VBIActHal239336_5253" "PF02927" NA NA NA "Actinopolyspora" "VBIActHal239336" "Actinopolyspora_halophila_DSM_43834" "Actinopolyspora_halophila" "CelD_N" 86 614 7e-14 45 123 NA "ActHal239336_5253" 1 2
"1140" "Actinopolyspora_halophila_DSM_43834:VBIActHal239336_5253" "PF00759" "GH9" "Cellulose" "GH" "Actinopolyspora" "VBIActHal239336" "Actinopolyspora_halophila_DSM_43834" "Actinopolyspora_halophila" "GH_9" 410 614 8e-25 148 556 NA "ActHal239336_5253" 1 2
"1141" "Actinopolyspora_iraqiensis_IQ-H1:VBIActIra172556_1891" "PF00331" "GH10" "Xylan" "GH" "Actinopolyspora" "VBIActIra172556" "Actinopolyspora_iraqiensis_IQ-H1" "Actinopolyspora_iraqiensis" "GH_10" 316 440 1e-115 26 323 NA "ActIra172556_1891" 1 2
"1142" "Actinopolyspora_iraqiensis_IQ-H1:VBIActIra172556_1891" "PF00553" "CBM2" "cCellulose" "CBM" "Actinopolyspora" "VBIActIra172556" "Actinopolyspora_iraqiensis_IQ-H1" "Actinopolyspora_iraqiensis" "CBM_2" 101 440 2.8e-09 343 433 NA "ActIra172556_1891" 1 2
"1143" "Actinopolyspora_iraqiensis_IQ-H1:VBIActIra172556_3352" "PF00331" "GH10" "Xylan" "GH" "Actinopolyspora" "VBIActIra172556" "Actinopolyspora_iraqiensis_IQ-H1" "Actinopolyspora_iraqiensis" "GH_10" 316 286 4.8e-83 1 271 NA "ActIra172556_3352" 1 1
"1144" "Actinopolyspora_mortivallis_DSM_44261:VBIActMor209500_1366" "PF00150" "GH5" "Cellulose" "GH" "Actinopolyspora" "VBIActMor209500" "Actinopolyspora_mortivallis_DSM_44261" "Actinopolyspora_mortivallis" "GH_5" 281 640 5.4e-08 9 289 NA "ActMor209500_1366" 1 1
"1145" "Actinopolyspora_mortivallis_DSM_44261:VBIActMor209500_1368" "PF00150" "GH5" "Cellulose" "GH" "Actinopolyspora" "VBIActMor209500" "Actinopolyspora_mortivallis_DSM_44261" "Actinopolyspora_mortivallis" "GH_5" 281 336 7.7e-38 48 295 NA "ActMor209500_1368" 1 1
"1146" "Actinopolyspora_mortivallis_DSM_44261:VBIActMor209500_1383" "PF01670" "GH12" "Cellulose" "GH" "Actinopolyspora" "VBIActMor209500" "Actinopolyspora_mortivallis_DSM_44261" "Actinopolyspora_mortivallis" "GH_12" 214 222 4.1e-24 35 214 NA "ActMor209500_1383" 1 1
"1147" "Actinopolyspora_mortivallis_DSM_44261:VBIActMor209500_1417" "PF01670" "GH12" "Cellulose" "GH" "Actinopolyspora" "VBIActMor209500" "Actinopolyspora_mortivallis_DSM_44261" "Actinopolyspora_mortivallis" "GH_12" 214 285 1.2e-43 81 284 NA "ActMor209500_1417" 1 1
"1148" "Actinopolyspora_mortivallis_DSM_44261:VBIActMor209500_1419" "PF01341" "GH6" "Cellulose" "GH" "Actinopolyspora" "VBIActMor209500" "Actinopolyspora_mortivallis_DSM_44261" "Actinopolyspora_mortivallis" "GH_6" 304 485 1.2e-99 65 419 NA "ActMor209500_1419" 1 1
"1149" "Actinopolyspora_mortivallis_DSM_44261:VBIActMor209500_1487" "PF00457" "GH11" "Xylan" "GH" "Actinopolyspora" "VBIActMor209500" "Actinopolyspora_mortivallis_DSM_44261" "Actinopolyspora_mortivallis" "GH_11" 178 208 7.2e-73 29 204 NA "ActMor209500_1487" 1 1
"1150" "Actinopolyspora_mortivallis_DSM_44261:VBIActMor209500_1615" "PF00150" "GH5" "Cellulose" "GH" "Actinopolyspora" "VBIActMor209500" "Actinopolyspora_mortivallis_DSM_44261" "Actinopolyspora_mortivallis" "GH_5" 281 476 2.3e-23 74 369 NA "ActMor209500_1615" 1 1
"1151" "Actinopolyspora_mortivallis_DSM_44261:VBIActMor209500_1971" "PF00704" "GH18" "Chitin" "GH" "Actinopolyspora" "VBIActMor209500" "Actinopolyspora_mortivallis_DSM_44261" "Actinopolyspora_mortivallis" "GH_18" 282 383 1.6e-27 137 362 NA "ActMor209500_1971" 1 1
"1152" "Actinopolyspora_mortivallis_DSM_44261:VBIActMor209500_2013" "PF00704" "GH18" "Chitin" "GH" "Actinopolyspora" "VBIActMor209500" "Actinopolyspora_mortivallis_DSM_44261" "Actinopolyspora_mortivallis" "GH_18" 282 342 3e-26 49 321 NA "ActMor209500_2013" 1 1
"1153" "Actinopolyspora_mortivallis_DSM_44261:VBIActMor209500_2984" "PF00704" "GH18" "Chitin" "GH" "Actinopolyspora" "VBIActMor209500" "Actinopolyspora_mortivallis_DSM_44261" "Actinopolyspora_mortivallis" "GH_18" 282 460 1.8e-77 56 445 NA "ActMor209500_2984" 1 1
"1154" "Actinopolyspora_mortivallis_DSM_44261:VBIActMor209500_3753" "PF00759" "GH9" "Cellulose" "GH" "Actinopolyspora" "VBIActMor209500" "Actinopolyspora_mortivallis_DSM_44261" "Actinopolyspora_mortivallis" "GH_9" 410 612 3.3e-25 145 550 NA "ActMor209500_3753" 1 2
"1155" "Actinopolyspora_mortivallis_DSM_44261:VBIActMor209500_3753" "PF02927" NA NA NA "Actinopolyspora" "VBIActMor209500" "Actinopolyspora_mortivallis_DSM_44261" "Actinopolyspora_mortivallis" "CelD_N" 86 612 6.6e-14 43 122 NA "ActMor209500_3753" 1 2
"1156" "Actinospica_robiniae_DSM_44927:VBIActRob102134_0085" "PF00704" "GH18" "Chitin" "GH" "Actinospica" "VBIActRob102134" "Actinospica_robiniae_DSM_44927" "Actinospica_robiniae" "GH_18" 282 557 1.1e-19 228 541 NA "ActRob102134_0085" 1 1
"1157" "Actinospica_robiniae_DSM_44927:VBIActRob102134_0280" "PF02011" "GH48" "Cellulose" "GH" "Actinospica" "VBIActRob102134" "Actinospica_robiniae_DSM_44927" "Actinospica_robiniae" "GH_48" 622 1029 1.7e-297 48 674 NA "ActRob102134_0280" 1 4
"1158" "Actinospica_robiniae_DSM_44927:VBIActRob102134_0280" "PF00041" NA NA NA "Actinospica" "VBIActRob102134" "Actinospica_robiniae_DSM_44927" "Actinospica_robiniae" "fn3" 85 1029 1.9e-22 690 763 NA "ActRob102134_0280" 1 4
"1159" "Actinospica_robiniae_DSM_44927:VBIActRob102134_0280" "PF00041" NA NA NA "Actinospica" "VBIActRob102134" "Actinospica_robiniae_DSM_44927" "Actinospica_robiniae" "fn3" 85 1029 1.9e-22 785 859 NA "ActRob102134_0280" 1 4
"1160" "Actinospica_robiniae_DSM_44927:VBIActRob102134_0280" "PF00942" "CBM3" "cCellulose" "CBM" "Actinospica" "VBIActRob102134" "Actinospica_robiniae_DSM_44927" "Actinospica_robiniae" "CBM_3" 82 1029 2.8e-23 883 964 NA "ActRob102134_0280" 1 4
"1161" "Actinospica_robiniae_DSM_44927:VBIActRob102134_0540" "PF00457" "GH11" "Xylan" "GH" "Actinospica" "VBIActRob102134" "Actinospica_robiniae_DSM_44927" "Actinospica_robiniae" "GH_11" 178 383 8e-71 54 231 NA "ActRob102134_0540" 1 2
"1162" "Actinospica_robiniae_DSM_44927:VBIActRob102134_0540" "PF03422" "CBM6" "cCellulose" "CBM" "Actinospica" "VBIActRob102134" "Actinospica_robiniae_DSM_44927" "Actinospica_robiniae" "CBM_6" 125 383 1.1e-15 268 382 NA "ActRob102134_0540" 1 2
"1163" "Actinospica_robiniae_DSM_44927:VBIActRob102134_0961" "PF02055" "GH30" "Xylan" "GH" "Actinospica" "VBIActRob102134" "Actinospica_robiniae_DSM_44927" "Actinospica_robiniae" "GH_30" 496 653 9.3e-18 43 431 NA "ActRob102134_0961" 1 3
"1164" "Actinospica_robiniae_DSM_44927:VBIActRob102134_0961" "PF00553" "CBM2" "cCellulose" "CBM" "Actinospica" "VBIActRob102134" "Actinospica_robiniae_DSM_44927" "Actinospica_robiniae" "CBM_2" 101 653 1.6e-33 552 652 NA "ActRob102134_0961" 1 3
"1165" "Actinospica_robiniae_DSM_44927:VBIActRob102134_0961" "PF14587" NA NA NA "Actinospica" "VBIActRob102134" "Actinospica_robiniae_DSM_44927" "Actinospica_robiniae" "Glyco_hydr_30_2" 384 653 1.1e-11 45 289 NA "ActRob102134_0961" 1 3
"1166" "Actinospica_robiniae_DSM_44927:VBIActRob102134_0985" "PF00704" "GH18" "Chitin" "GH" "Actinospica" "VBIActRob102134" "Actinospica_robiniae_DSM_44927" "Actinospica_robiniae" "GH_18" 282 431 6.6e-07 168 400 NA "ActRob102134_0985" 1 2
"1167" "Actinospica_robiniae_DSM_44927:VBIActRob102134_0985" "PF02839" "CBM12.1" "cChitin" "CBM" "Actinospica" "VBIActRob102134" "Actinospica_robiniae_DSM_44927" "Actinospica_robiniae" "CBM_5_12" 42 431 8.4e-11 44 88 NA "ActRob102134_0985" 1 2
"1168" "Actinospica_robiniae_DSM_44927:VBIActRob102134_1162" "PF00331" "GH10" "Xylan" "GH" "Actinospica" "VBIActRob102134" "Actinospica_robiniae_DSM_44927" "Actinospica_robiniae" "GH_10" 316 500 7.3e-101 45 350 NA "ActRob102134_1162" 1 3
"1169" "Actinospica_robiniae_DSM_44927:VBIActRob102134_1162" "PF14200" NA NA NA "Actinospica" "VBIActRob102134" "Actinospica_robiniae_DSM_44927" "Actinospica_robiniae" "RicinB_lectin_2" 105 500 3.6e-23 374 457 NA "ActRob102134_1162" 1 3
"1170" "Actinospica_robiniae_DSM_44927:VBIActRob102134_1162" "PF00652" "Ricin_B_lectin" NA NA "Actinospica" "VBIActRob102134" "Actinospica_robiniae_DSM_44927" "Actinospica_robiniae" "Ricin_B_lectin" 126 500 4.3e-27 371 497 NA "ActRob102134_1162" 1 3
"1171" "Actinospica_robiniae_DSM_44927:VBIActRob102134_1174" "PF00331" "GH10" "Xylan" "GH" "Actinospica" "VBIActRob102134" "Actinospica_robiniae_DSM_44927" "Actinospica_robiniae" "GH_10" 316 508 4.2e-101 50 354 NA "ActRob102134_1174" 1 2
"1172" "Actinospica_robiniae_DSM_44927:VBIActRob102134_1174" "PF00553" "CBM2" "cCellulose" "CBM" "Actinospica" "VBIActRob102134" "Actinospica_robiniae_DSM_44927" "Actinospica_robiniae" "CBM_2" 101 508 1.2e-29 405 505 NA "ActRob102134_1174" 1 2
"1173" "Actinospica_robiniae_DSM_44927:VBIActRob102134_1188" "PF00457" "GH11" "Xylan" "GH" "Actinospica" "VBIActRob102134" "Actinospica_robiniae_DSM_44927" "Actinospica_robiniae" "GH_11" 178 350 3.9e-65 53 228 NA "ActRob102134_1188" 1 1
"1174" "Actinospica_robiniae_DSM_44927:VBIActRob102134_1212" "PF00553" "CBM2" "cCellulose" "CBM" "Actinospica" "VBIActRob102134" "Actinospica_robiniae_DSM_44927" "Actinospica_robiniae" "CBM_2" 101 591 3e-20 495 586 NA "ActRob102134_1212" 1 3
"1175" "Actinospica_robiniae_DSM_44927:VBIActRob102134_1212" "PF00150" "GH5" "Cellulose" "GH" "Actinospica" "VBIActRob102134" "Actinospica_robiniae_DSM_44927" "Actinospica_robiniae" "GH_5" 281 591 1.4e-59 52 360 NA "ActRob102134_1212" 1 3
"1176" "Actinospica_robiniae_DSM_44927:VBIActRob102134_1212" "PF00041" NA NA NA "Actinospica" "VBIActRob102134" "Actinospica_robiniae_DSM_44927" "Actinospica_robiniae" "fn3" 85 591 3.1e-11 406 473 NA "ActRob102134_1212" 1 3
"1177" "Actinospica_robiniae_DSM_44927:VBIActRob102134_1505" "PF14200" NA NA NA "Actinospica" "VBIActRob102134" "Actinospica_robiniae_DSM_44927" "Actinospica_robiniae" "RicinB_lectin_2" 105 375 3.1e-16 48 120 NA "ActRob102134_1505" 1 4
"1178" "Actinospica_robiniae_DSM_44927:VBIActRob102134_1505" "PF14200" NA NA NA "Actinospica" "VBIActRob102134" "Actinospica_robiniae_DSM_44927" "Actinospica_robiniae" "RicinB_lectin_2" 105 375 3.1e-16 91 163 NA "ActRob102134_1505" 1 4
"1179" "Actinospica_robiniae_DSM_44927:VBIActRob102134_1505" "PF00652" "Ricin_B_lectin" NA NA "Actinospica" "VBIActRob102134" "Actinospica_robiniae_DSM_44927" "Actinospica_robiniae" "Ricin_B_lectin" 126 375 1.5e-25 42 162 NA "ActRob102134_1505" 1 4
"1180" "Actinospica_robiniae_DSM_44927:VBIActRob102134_1505" "PF00182" "GH19" "Chitin" "GH" "Actinospica" "VBIActRob102134" "Actinospica_robiniae_DSM_44927" "Actinospica_robiniae" "GH_19" 232 375 7.4e-46 177 375 NA "ActRob102134_1505" 1 4
"1181" "Actinospica_robiniae_DSM_44927:VBIActRob102134_1508" "PF00704" "GH18" "Chitin" "GH" "Actinospica" "VBIActRob102134" "Actinospica_robiniae_DSM_44927" "Actinospica_robiniae" "GH_18" 282 486 5e-09 52 296 NA "ActRob102134_1508" 1 3
"1182" "Actinospica_robiniae_DSM_44927:VBIActRob102134_1508" "PF14200" NA NA NA "Actinospica" "VBIActRob102134" "Actinospica_robiniae_DSM_44927" "Actinospica_robiniae" "RicinB_lectin_2" 105 486 1.1e-20 410 484 NA "ActRob102134_1508" 1 3
"1183" "Actinospica_robiniae_DSM_44927:VBIActRob102134_1508" "PF00652" "Ricin_B_lectin" NA NA "Actinospica" "VBIActRob102134" "Actinospica_robiniae_DSM_44927" "Actinospica_robiniae" "Ricin_B_lectin" 126 486 1.3e-29 366 483 NA "ActRob102134_1508" 1 3
"1184" "Actinospica_robiniae_DSM_44927:VBIActRob102134_1689" "PF00553" "CBM2" "cCellulose" "CBM" "Actinospica" "VBIActRob102134" "Actinospica_robiniae_DSM_44927" "Actinospica_robiniae" "CBM_2" 101 466 9.2e-27 110 171 NA "ActRob102134_1689" 1 4
"1185" "Actinospica_robiniae_DSM_44927:VBIActRob102134_1689" "PF01670" "GH12" "Cellulose" "GH" "Actinospica" "VBIActRob102134" "Actinospica_robiniae_DSM_44927" "Actinospica_robiniae" "GH_12" 214 466 4.4e-33 47 253 NA "ActRob102134_1689" 1 4
"1186" "Actinospica_robiniae_DSM_44927:VBIActRob102134_1689" "PF00553" "CBM2" "cCellulose" "CBM" "Actinospica" "VBIActRob102134" "Actinospica_robiniae_DSM_44927" "Actinospica_robiniae" "CBM_2" 101 466 9.2e-27 369 460 NA "ActRob102134_1689" 1 4
"1187" "Actinospica_robiniae_DSM_44927:VBIActRob102134_1689" "PF00041" NA NA NA "Actinospica" "VBIActRob102134" "Actinospica_robiniae_DSM_44927" "Actinospica_robiniae" "fn3" 85 466 3e-12 271 343 NA "ActRob102134_1689" 1 4
"1188" "Actinospica_robiniae_DSM_44927:VBIActRob102134_1692" "PF02055" "GH30" "Xylan" "GH" "Actinospica" "VBIActRob102134" "Actinospica_robiniae_DSM_44927" "Actinospica_robiniae" "GH_30" 496 609 8.5e-23 28 430 NA "ActRob102134_1692" 1 3
"1189" "Actinospica_robiniae_DSM_44927:VBIActRob102134_1692" "PF00553" "CBM2" "cCellulose" "CBM" "Actinospica" "VBIActRob102134" "Actinospica_robiniae_DSM_44927" "Actinospica_robiniae" "CBM_2" 101 609 3e-23 417 481 NA "ActRob102134_1692" 1 3
"1190" "Actinospica_robiniae_DSM_44927:VBIActRob102134_1692" "PF00553" "CBM2" "cCellulose" "CBM" "Actinospica" "VBIActRob102134" "Actinospica_robiniae_DSM_44927" "Actinospica_robiniae" "CBM_2" 101 609 3e-23 514 603 NA "ActRob102134_1692" 1 3
"1191" "Actinospica_robiniae_DSM_44927:VBIActRob102134_1696" "PF00652" "Ricin_B_lectin" NA NA "Actinospica" "VBIActRob102134" "Actinospica_robiniae_DSM_44927" "Actinospica_robiniae" "Ricin_B_lectin" 126 435 5.4e-16 349 434 NA "ActRob102134_1696" 1 3
"1192" "Actinospica_robiniae_DSM_44927:VBIActRob102134_1696" "PF00331" "GH10" "Xylan" "GH" "Actinospica" "VBIActRob102134" "Actinospica_robiniae_DSM_44927" "Actinospica_robiniae" "GH_10" 316 435 8.3e-99 28 327 NA "ActRob102134_1696" 1 3
"1193" "Actinospica_robiniae_DSM_44927:VBIActRob102134_1696" "PF14200" NA NA NA "Actinospica" "VBIActRob102134" "Actinospica_robiniae_DSM_44927" "Actinospica_robiniae" "RicinB_lectin_2" 105 435 2.5e-14 352 434 NA "ActRob102134_1696" 1 3
"1194" "Actinospica_robiniae_DSM_44927:VBIActRob102134_1698" "PF00553" "CBM2" "cCellulose" "CBM" "Actinospica" "VBIActRob102134" "Actinospica_robiniae_DSM_44927" "Actinospica_robiniae" "CBM_2" 101 513 4.5e-30 410 510 NA "ActRob102134_1698" 1 2
"1195" "Actinospica_robiniae_DSM_44927:VBIActRob102134_1698" "PF00331" "GH10" "Xylan" "GH" "Actinospica" "VBIActRob102134" "Actinospica_robiniae_DSM_44927" "Actinospica_robiniae" "GH_10" 316 513 2.3e-100 50 354 NA "ActRob102134_1698" 1 2
"1196" "Actinospica_robiniae_DSM_44927:VBIActRob102134_1777" "PF00759" "GH9" "Cellulose" "GH" "Actinospica" "VBIActRob102134" "Actinospica_robiniae_DSM_44927" "Actinospica_robiniae" "GH_9" 410 779 1.6e-77 326 769 NA "ActRob102134_1777" 1 2
"1197" "Actinospica_robiniae_DSM_44927:VBIActRob102134_1777" "PF02927" NA NA NA "Actinospica" "VBIActRob102134" "Actinospica_robiniae_DSM_44927" "Actinospica_robiniae" "CelD_N" 86 779 5.4e-17 225 309 NA "ActRob102134_1777" 1 2
"1198" "Actinospica_robiniae_DSM_44927:VBIActRob102134_1967" "PF01670" "GH12" "Cellulose" "GH" "Actinospica" "VBIActRob102134" "Actinospica_robiniae_DSM_44927" "Actinospica_robiniae" "GH_12" 214 365 2.5e-34 47 260 NA "ActRob102134_1967" 1 2
"1199" "Actinospica_robiniae_DSM_44927:VBIActRob102134_1967" "PF00553" "CBM2" "cCellulose" "CBM" "Actinospica" "VBIActRob102134" "Actinospica_robiniae_DSM_44927" "Actinospica_robiniae" "CBM_2" 101 365 4.4e-23 269 363 NA "ActRob102134_1967" 1 2
"1200" "Actinospica_robiniae_DSM_44927:VBIActRob102134_1993" "PF01670" "GH12" "Cellulose" "GH" "Actinospica" "VBIActRob102134" "Actinospica_robiniae_DSM_44927" "Actinospica_robiniae" "GH_12" 214 391 1.5e-19 225 390 NA "ActRob102134_1993" 1 3
"1201" "Actinospica_robiniae_DSM_44927:VBIActRob102134_1993" "PF00553" "CBM2" "cCellulose" "CBM" "Actinospica" "VBIActRob102134" "Actinospica_robiniae_DSM_44927" "Actinospica_robiniae" "CBM_2" 101 391 7.8e-28 207 269 NA "ActRob102134_1993" 1 3
"1202" "Actinospica_robiniae_DSM_44927:VBIActRob102134_1993" "PF00553" "CBM2" "cCellulose" "CBM" "Actinospica" "VBIActRob102134" "Actinospica_robiniae_DSM_44927" "Actinospica_robiniae" "CBM_2" 101 391 7.8e-28 49 150 NA "ActRob102134_1993" 1 3
"1203" "Actinospica_robiniae_DSM_44927:VBIActRob102134_2147" "PF02018" "CBM22" "cMixed" "CBM" "Actinospica" "VBIActRob102134" "Actinospica_robiniae_DSM_44927" "Actinospica_robiniae" "CBM_4_9" 131 524 3.8e-07 41 153 NA "ActRob102134_2147" 1 2
"1204" "Actinospica_robiniae_DSM_44927:VBIActRob102134_2147" "PF00704" "GH18" "Chitin" "GH" "Actinospica" "VBIActRob102134" "Actinospica_robiniae_DSM_44927" "Actinospica_robiniae" "GH_18" 282 524 1.9e-26 231 505 NA "ActRob102134_2147" 1 2
"1205" "Actinospica_robiniae_DSM_44927:VBIActRob102134_2182" "PF02055" "GH30" "Xylan" "GH" "Actinospica" "VBIActRob102134" "Actinospica_robiniae_DSM_44927" "Actinospica_robiniae" "GH_30" 496 649 1.9e-21 38 443 NA "ActRob102134_2182" 1 3
"1206" "Actinospica_robiniae_DSM_44927:VBIActRob102134_2182" "PF14587" NA NA NA "Actinospica" "VBIActRob102134" "Actinospica_robiniae_DSM_44927" "Actinospica_robiniae" "Glyco_hydr_30_2" 384 649 1.7e-10 53 297 NA "ActRob102134_2182" 1 3
"1207" "Actinospica_robiniae_DSM_44927:VBIActRob102134_2182" "PF00553" "CBM2" "cCellulose" "CBM" "Actinospica" "VBIActRob102134" "Actinospica_robiniae_DSM_44927" "Actinospica_robiniae" "CBM_2" 101 649 2.6e-32 547 647 NA "ActRob102134_2182" 1 3
"1208" "Actinospica_robiniae_DSM_44927:VBIActRob102134_2183" "PF01341" "GH6" "Cellulose" "GH" "Actinospica" "VBIActRob102134" "Actinospica_robiniae_DSM_44927" "Actinospica_robiniae" "GH_6" 304 449 7.6e-85 64 391 NA "ActRob102134_2183" 1 1
"1209" "Actinospica_robiniae_DSM_44927:VBIActRob102134_2238" "PF01341" "GH6" "Cellulose" "GH" "Actinospica" "VBIActRob102134" "Actinospica_robiniae_DSM_44927" "Actinospica_robiniae" "GH_6" 304 422 2.1e-56 107 351 NA "ActRob102134_2238" 1 1
"1210" "Actinospica_robiniae_DSM_44927:VBIActRob102134_2264" "PF00553" "CBM2" "cCellulose" "CBM" "Actinospica" "VBIActRob102134" "Actinospica_robiniae_DSM_44927" "Actinospica_robiniae" "CBM_2" 101 589 1.7e-24 51 147 NA "ActRob102134_2264" 1 2
"1211" "Actinospica_robiniae_DSM_44927:VBIActRob102134_2264" "PF00150" "GH5" "Cellulose" "GH" "Actinospica" "VBIActRob102134" "Actinospica_robiniae_DSM_44927" "Actinospica_robiniae" "GH_5" 281 589 8.8e-29 281 558 NA "ActRob102134_2264" 1 2
"1212" "Actinospica_robiniae_DSM_44927:VBIActRob102134_2428" "PF00553" "CBM2" "cCellulose" "CBM" "Actinospica" "VBIActRob102134" "Actinospica_robiniae_DSM_44927" "Actinospica_robiniae" "CBM_2" 101 366 2.4e-17 43 112 NA "ActRob102134_2428" 1 3
"1213" "Actinospica_robiniae_DSM_44927:VBIActRob102134_2428" "PF00553" "CBM2" "cCellulose" "CBM" "Actinospica" "VBIActRob102134" "Actinospica_robiniae_DSM_44927" "Actinospica_robiniae" "CBM_2" 101 366 2.4e-17 271 363 NA "ActRob102134_2428" 1 3
"1214" "Actinospica_robiniae_DSM_44927:VBIActRob102134_2428" "PF00457" "GH11" "Xylan" "GH" "Actinospica" "VBIActRob102134" "Actinospica_robiniae_DSM_44927" "Actinospica_robiniae" "GH_11" 178 366 7.1e-71 57 234 NA "ActRob102134_2428" 1 3
"1215" "Actinospica_robiniae_DSM_44927:VBIActRob102134_2666" "PF02839" "CBM12.1" "cChitin" "CBM" "Actinospica" "VBIActRob102134" "Actinospica_robiniae_DSM_44927" "Actinospica_robiniae" "CBM_5_12" 42 369 1.8e-12 42 83 NA "ActRob102134_2666" 1 3
"1216" "Actinospica_robiniae_DSM_44927:VBIActRob102134_2666" "PF02839" "CBM12.1" "cChitin" "CBM" "Actinospica" "VBIActRob102134" "Actinospica_robiniae_DSM_44927" "Actinospica_robiniae" "CBM_5_12" 42 369 1.8e-12 107 149 NA "ActRob102134_2666" 1 3
"1217" "Actinospica_robiniae_DSM_44927:VBIActRob102134_2666" "PF00182" "GH19" "Chitin" "GH" "Actinospica" "VBIActRob102134" "Actinospica_robiniae_DSM_44927" "Actinospica_robiniae" "GH_19" 232 369 3.9e-44 171 369 NA "ActRob102134_2666" 1 3
"1218" "Actinospica_robiniae_DSM_44927:VBIActRob102134_2742" "PF00150" "GH5" "Cellulose" "GH" "Actinospica" "VBIActRob102134" "Actinospica_robiniae_DSM_44927" "Actinospica_robiniae" "GH_5" 281 483 1.1e-12 68 304 NA "ActRob102134_2742" 1 3
"1219" "Actinospica_robiniae_DSM_44927:VBIActRob102134_2742" "PF14200" NA NA NA "Actinospica" "VBIActRob102134" "Actinospica_robiniae_DSM_44927" "Actinospica_robiniae" "RicinB_lectin_2" 105 483 1.8e-13 409 482 NA "ActRob102134_2742" 1 3
"1220" "Actinospica_robiniae_DSM_44927:VBIActRob102134_2742" "PF00652" "Ricin_B_lectin" NA NA "Actinospica" "VBIActRob102134" "Actinospica_robiniae_DSM_44927" "Actinospica_robiniae" "Ricin_B_lectin" 126 483 8.2e-24 357 480 NA "ActRob102134_2742" 1 3
"1221" "Actinospica_robiniae_DSM_44927:VBIActRob102134_2753" "PF00704" "GH18" "Chitin" "GH" "Actinospica" "VBIActRob102134" "Actinospica_robiniae_DSM_44927" "Actinospica_robiniae" "GH_18" 282 536 7.7e-18 231 519 NA "ActRob102134_2753" 1 2
"1222" "Actinospica_robiniae_DSM_44927:VBIActRob102134_2753" "PF02018" "CBM22" "cMixed" "CBM" "Actinospica" "VBIActRob102134" "Actinospica_robiniae_DSM_44927" "Actinospica_robiniae" "CBM_4_9" 131 536 5.4e-10 30 142 NA "ActRob102134_2753" 1 2
"1223" "Actinospica_robiniae_DSM_44927:VBIActRob102134_2760" "PF00150" "GH5" "Cellulose" "GH" "Actinospica" "VBIActRob102134" "Actinospica_robiniae_DSM_44927" "Actinospica_robiniae" "GH_5" 281 557 1.6e-60 48 381 NA "ActRob102134_2760" 1 2
"1224" "Actinospica_robiniae_DSM_44927:VBIActRob102134_2760" "PF00553" "CBM2" "cCellulose" "CBM" "Actinospica" "VBIActRob102134" "Actinospica_robiniae_DSM_44927" "Actinospica_robiniae" "CBM_2" 101 557 1.2e-16 461 554 NA "ActRob102134_2760" 1 2
"1225" "Actinospica_robiniae_DSM_44927:VBIActRob102134_2823" "PF00150" "GH5" "Cellulose" "GH" "Actinospica" "VBIActRob102134" "Actinospica_robiniae_DSM_44927" "Actinospica_robiniae" "GH_5" 281 862 1.4e-23 407 742 NA "ActRob102134_2823" 1 1
"1226" "Actinospica_robiniae_DSM_44927:VBIActRob102134_2883" "PF00150" "GH5" "Cellulose" "GH" "Actinospica" "VBIActRob102134" "Actinospica_robiniae_DSM_44927" "Actinospica_robiniae" "GH_5" 281 527 4.5e-33 220 491 NA "ActRob102134_2883" 1 2
"1227" "Actinospica_robiniae_DSM_44927:VBIActRob102134_2883" "PF00553" "CBM2" "cCellulose" "CBM" "Actinospica" "VBIActRob102134" "Actinospica_robiniae_DSM_44927" "Actinospica_robiniae" "CBM_2" 101 527 1.1e-29 36 136 NA "ActRob102134_2883" 1 2
"1228" "Actinospica_robiniae_DSM_44927:VBIActRob102134_2986" "PF00331" "GH10" "Xylan" "GH" "Actinospica" "VBIActRob102134" "Actinospica_robiniae_DSM_44927" "Actinospica_robiniae" "GH_10" 316 529 1e-103 85 390 NA "ActRob102134_2986" 1 2
"1229" "Actinospica_robiniae_DSM_44927:VBIActRob102134_2986" "PF00553" "CBM2" "cCellulose" "CBM" "Actinospica" "VBIActRob102134" "Actinospica_robiniae_DSM_44927" "Actinospica_robiniae" "CBM_2" 101 529 1.5e-30 432 526 NA "ActRob102134_2986" 1 2
"1230" "Actinospica_robiniae_DSM_44927:VBIActRob102134_3135" "PF00457" "GH11" "Xylan" "GH" "Actinospica" "VBIActRob102134" "Actinospica_robiniae_DSM_44927" "Actinospica_robiniae" "GH_11" 178 346 2.3e-71 53 229 NA "ActRob102134_3135" 1 1
"1231" "Actinospica_robiniae_DSM_44927:VBIActRob102134_3899" "PF14200" NA NA NA "Actinospica" "VBIActRob102134" "Actinospica_robiniae_DSM_44927" "Actinospica_robiniae" "RicinB_lectin_2" 105 616 3.1e-21 487 571 NA "ActRob102134_3899" 1 4
"1232" "Actinospica_robiniae_DSM_44927:VBIActRob102134_3899" "PF00652" "Ricin_B_lectin" NA NA "Actinospica" "VBIActRob102134" "Actinospica_robiniae_DSM_44927" "Actinospica_robiniae" "Ricin_B_lectin" 126 616 3.1e-23 492 613 NA "ActRob102134_3899" 1 4
"1233" "Actinospica_robiniae_DSM_44927:VBIActRob102134_3899" "PF02055" "GH30" "Xylan" "GH" "Actinospica" "VBIActRob102134" "Actinospica_robiniae_DSM_44927" "Actinospica_robiniae" "GH_30" 496 616 4e-07 148 447 NA "ActRob102134_3899" 1 4
"1234" "Actinospica_robiniae_DSM_44927:VBIActRob102134_3899" "PF14200" NA NA NA "Actinospica" "VBIActRob102134" "Actinospica_robiniae_DSM_44927" "Actinospica_robiniae" "RicinB_lectin_2" 105 616 3.1e-21 540 615 NA "ActRob102134_3899" 1 4
"1235" "Actinospica_robiniae_DSM_44927:VBIActRob102134_3917" "PF00150" "GH5" "Cellulose" "GH" "Actinospica" "VBIActRob102134" "Actinospica_robiniae_DSM_44927" "Actinospica_robiniae" "GH_5" 281 653 2.1e-06 55 293 NA "ActRob102134_3917" 1 1
"1236" "Actinospica_robiniae_DSM_44927:VBIActRob102134_4145" "PF02927" NA NA NA "Actinospica" "VBIActRob102134" "Actinospica_robiniae_DSM_44927" "Actinospica_robiniae" "CelD_N" 86 747 4.8e-19 661 730 NA "ActRob102134_4145" 1 3
"1237" "Actinospica_robiniae_DSM_44927:VBIActRob102134_4145" "PF00759" "GH9" "Cellulose" "GH" "Actinospica" "VBIActRob102134" "Actinospica_robiniae_DSM_44927" "Actinospica_robiniae" "GH_9" 410 747 1.1e-55 132 632 NA "ActRob102134_4145" 1 3
"1238" "Actinospica_robiniae_DSM_44927:VBIActRob102134_4145" "PF02927" NA NA NA "Actinospica" "VBIActRob102134" "Actinospica_robiniae_DSM_44927" "Actinospica_robiniae" "CelD_N" 86 747 4.8e-19 32 115 NA "ActRob102134_4145" 1 3
"1239" "Actinospica_robiniae_DSM_44927:VBIActRob102134_4737" "PF00553" "CBM2" "cCellulose" "CBM" "Actinospica" "VBIActRob102134" "Actinospica_robiniae_DSM_44927" "Actinospica_robiniae" "CBM_2" 101 476 1.8e-27 32 127 NA "ActRob102134_4737" 1 2
"1240" "Actinospica_robiniae_DSM_44927:VBIActRob102134_4737" "PF00704" "GH18" "Chitin" "GH" "Actinospica" "VBIActRob102134" "Actinospica_robiniae_DSM_44927" "Actinospica_robiniae" "GH_18" 282 476 4.3e-10 207 379 NA "ActRob102134_4737" 1 2
"1241" "Actinospica_robiniae_DSM_44927:VBIActRob102134_4799" "PF00150" "GH5" "Cellulose" "GH" "Actinospica" "VBIActRob102134" "Actinospica_robiniae_DSM_44927" "Actinospica_robiniae" "GH_5" 281 388 3.1e-08 70 337 NA "ActRob102134_4799" 1 1
"1242" "Actinospica_robiniae_DSM_44927:VBIActRob102134_5378" "PF00331" "GH10" "Xylan" "GH" "Actinospica" "VBIActRob102134" "Actinospica_robiniae_DSM_44927" "Actinospica_robiniae" "GH_10" 316 395 4.2e-85 49 377 NA "ActRob102134_5378" 1 1
"1243" "Actinospica_robiniae_DSM_44927:VBIActRob102134_5769" "PF00704" "GH18" "Chitin" "GH" "Actinospica" "VBIActRob102134" "Actinospica_robiniae_DSM_44927" "Actinospica_robiniae" "GH_18" 282 429 4.6e-63 42 414 NA "ActRob102134_5769" 1 1
"1244" "Actinospica_robiniae_DSM_44927:VBIActRob102134_6017" "PF00704" "GH18" "Chitin" "GH" "Actinospica" "VBIActRob102134" "Actinospica_robiniae_DSM_44927" "Actinospica_robiniae" "GH_18" 282 690 6.9e-65 60 481 NA "ActRob102134_6017" 1 2
"1245" "Actinospica_robiniae_DSM_44927:VBIActRob102134_6017" "PF02018" "CBM22" "cMixed" "CBM" "Actinospica" "VBIActRob102134" "Actinospica_robiniae_DSM_44927" "Actinospica_robiniae" "CBM_4_9" 131 690 9.2e-08 563 650 NA "ActRob102134_6017" 1 2
"1246" "Actinospica_robiniae_DSM_44927:VBIActRob102134_6355" "PF00457" "GH11" "Xylan" "GH" "Actinospica" "VBIActRob102134" "Actinospica_robiniae_DSM_44927" "Actinospica_robiniae" "GH_11" 178 345 1.1e-63 52 228 NA "ActRob102134_6355" 1 1
"1247" "Actinospica_robiniae_DSM_44927:VBIActRob102134_7251" "PF00041" NA NA NA "Actinospica" "VBIActRob102134" "Actinospica_robiniae_DSM_44927" "Actinospica_robiniae" "fn3" 85 789 3.8e-08 252 328 NA "ActRob102134_7251" 1 3
"1248" "Actinospica_robiniae_DSM_44927:VBIActRob102134_7251" "PF00704" "GH18" "Chitin" "GH" "Actinospica" "VBIActRob102134" "Actinospica_robiniae_DSM_44927" "Actinospica_robiniae" "GH_18" 282 789 3.1e-69 350 774 NA "ActRob102134_7251" 1 3
"1249" "Actinospica_robiniae_DSM_44927:VBIActRob102134_7251" "PF02018" "CBM22" "cMixed" "CBM" "Actinospica" "VBIActRob102134" "Actinospica_robiniae_DSM_44927" "Actinospica_robiniae" "CBM_4_9" 131 789 1.4e-10 35 147 NA "ActRob102134_7251" 1 3
"1250" "Actinospica_robiniae_DSM_44927:VBIActRob102134_7342" "PF00150" "GH5" "Cellulose" "GH" "Actinospica" "VBIActRob102134" "Actinospica_robiniae_DSM_44927" "Actinospica_robiniae" "GH_5" 281 435 3.6e-13 79 367 NA "ActRob102134_7342" 1 1
"1251" "Actinospica_robiniae_DSM_44927:VBIActRob102134_7367" "PF02055" "GH30" "Xylan" "GH" "Actinospica" "VBIActRob102134" "Actinospica_robiniae_DSM_44927" "Actinospica_robiniae" "GH_30" 496 643 2.7e-57 45 485 NA "ActRob102134_7367" 1 2
"1252" "Actinospica_robiniae_DSM_44927:VBIActRob102134_7367" "PF00754" "Fibronectin" NA NA "Actinospica" "VBIActRob102134" "Actinospica_robiniae_DSM_44927" "Actinospica_robiniae" "F5_F8_type_C" 127 643 1.2e-17 530 636 NA "ActRob102134_7367" 1 2
"1253" "Actinospica_robiniae_DSM_44927:VBIActRob102134_7368" "PF14200" NA NA NA "Actinospica" "VBIActRob102134" "Actinospica_robiniae_DSM_44927" "Actinospica_robiniae" "RicinB_lectin_2" 105 788 8.4e-46 713 785 NA "ActRob102134_7368" 1 7
"1254" "Actinospica_robiniae_DSM_44927:VBIActRob102134_7368" "PF00652" "Ricin_B_lectin" NA NA "Actinospica" "VBIActRob102134" "Actinospica_robiniae_DSM_44927" "Actinospica_robiniae" "Ricin_B_lectin" 126 788 5.7e-26 491 628 NA "ActRob102134_7368" 1 7
"1255" "Actinospica_robiniae_DSM_44927:VBIActRob102134_7368" "PF00652" "Ricin_B_lectin" NA NA "Actinospica" "VBIActRob102134" "Actinospica_robiniae_DSM_44927" "Actinospica_robiniae" "Ricin_B_lectin" 126 788 5.7e-26 646 783 NA "ActRob102134_7368" 1 7
"1256" "Actinospica_robiniae_DSM_44927:VBIActRob102134_7368" "PF14200" NA NA NA "Actinospica" "VBIActRob102134" "Actinospica_robiniae_DSM_44927" "Actinospica_robiniae" "RicinB_lectin_2" 105 788 8.4e-46 644 734 NA "ActRob102134_7368" 1 7
"1257" "Actinospica_robiniae_DSM_44927:VBIActRob102134_7368" "PF02055" "GH30" "Xylan" "GH" "Actinospica" "VBIActRob102134" "Actinospica_robiniae_DSM_44927" "Actinospica_robiniae" "GH_30" 496 788 2.5e-68 54 467 NA "ActRob102134_7368" 1 7
"1258" "Actinospica_robiniae_DSM_44927:VBIActRob102134_7368" "PF14200" NA NA NA "Actinospica" "VBIActRob102134" "Actinospica_robiniae_DSM_44927" "Actinospica_robiniae" "RicinB_lectin_2" 105 788 8.4e-46 487 579 NA "ActRob102134_7368" 1 7
"1259" "Actinospica_robiniae_DSM_44927:VBIActRob102134_7368" "PF14200" NA NA NA "Actinospica" "VBIActRob102134" "Actinospica_robiniae_DSM_44927" "Actinospica_robiniae" "RicinB_lectin_2" 105 788 8.4e-46 558 630 NA "ActRob102134_7368" 1 7
"1260" "Actinospica_robiniae_DSM_44927:VBIActRob102134_7371" "PF02055" "GH30" "Xylan" "GH" "Actinospica" "VBIActRob102134" "Actinospica_robiniae_DSM_44927" "Actinospica_robiniae" "GH_30" 496 481 1.8e-50 26 475 NA "ActRob102134_7371" 1 1
"1261" "Actinospica_robiniae_DSM_44927:VBIActRob102134_7434" "PF14200" NA NA NA "Actinospica" "VBIActRob102134" "Actinospica_robiniae_DSM_44927" "Actinospica_robiniae" "RicinB_lectin_2" 105 459 8.9e-17 385 458 NA "ActRob102134_7434" 1 3
"1262" "Actinospica_robiniae_DSM_44927:VBIActRob102134_7434" "PF00704" "GH18" "Chitin" "GH" "Actinospica" "VBIActRob102134" "Actinospica_robiniae_DSM_44927" "Actinospica_robiniae" "GH_18" 282 459 8.1e-11 68 254 NA "ActRob102134_7434" 1 3
"1263" "Actinospica_robiniae_DSM_44927:VBIActRob102134_7434" "PF00652" "Ricin_B_lectin" NA NA "Actinospica" "VBIActRob102134" "Actinospica_robiniae_DSM_44927" "Actinospica_robiniae" "Ricin_B_lectin" 126 459 3.8e-26 337 456 NA "ActRob102134_7434" 1 3
"1264" "Actinospica_robiniae_DSM_44927:VBIActRob102134_7471" "PF02839" "CBM12.1" "cChitin" "CBM" "Actinospica" "VBIActRob102134" "Actinospica_robiniae_DSM_44927" "Actinospica_robiniae" "CBM_5_12" 42 658 8.6e-27 611 652 NA "ActRob102134_7471" 1 3
"1265" "Actinospica_robiniae_DSM_44927:VBIActRob102134_7471" "PF00704" "GH18" "Chitin" "GH" "Actinospica" "VBIActRob102134" "Actinospica_robiniae_DSM_44927" "Actinospica_robiniae" "GH_18" 282 658 6.8e-65 52 471 NA "ActRob102134_7471" 1 3
"1266" "Actinospica_robiniae_DSM_44927:VBIActRob102134_7471" "PF02839" "CBM12.1" "cChitin" "CBM" "Actinospica" "VBIActRob102134" "Actinospica_robiniae_DSM_44927" "Actinospica_robiniae" "CBM_5_12" 42 658 8.6e-27 544 585 NA "ActRob102134_7471" 1 3
"1267" "Actinospica_robiniae_DSM_44927:VBIActRob102134_7472" "PF00704" "GH18" "Chitin" "GH" "Actinospica" "VBIActRob102134" "Actinospica_robiniae_DSM_44927" "Actinospica_robiniae" "GH_18" 282 500 3e-12 46 287 NA "ActRob102134_7472" 1 3
"1268" "Actinospica_robiniae_DSM_44927:VBIActRob102134_7472" "PF02839" "CBM12.1" "cChitin" "CBM" "Actinospica" "VBIActRob102134" "Actinospica_robiniae_DSM_44927" "Actinospica_robiniae" "CBM_5_12" 42 500 3.8e-26 388 427 NA "ActRob102134_7472" 1 3
"1269" "Actinospica_robiniae_DSM_44927:VBIActRob102134_7472" "PF02839" "CBM12.1" "cChitin" "CBM" "Actinospica" "VBIActRob102134" "Actinospica_robiniae_DSM_44927" "Actinospica_robiniae" "CBM_5_12" 42 500 3.8e-26 453 494 NA "ActRob102134_7472" 1 3
"1270" "Actinospica_robiniae_DSM_44927:VBIActRob102134_8067" "PF00942" "CBM3" "cCellulose" "CBM" "Actinospica" "VBIActRob102134" "Actinospica_robiniae_DSM_44927" "Actinospica_robiniae" "CBM_3" 82 1026 2.2e-14 511 585 NA "ActRob102134_8067" 1 5
"1271" "Actinospica_robiniae_DSM_44927:VBIActRob102134_8067" "PF00041" NA NA NA "Actinospica" "VBIActRob102134" "Actinospica_robiniae_DSM_44927" "Actinospica_robiniae" "fn3" 85 1026 3.7e-18 665 741 NA "ActRob102134_8067" 1 5
"1272" "Actinospica_robiniae_DSM_44927:VBIActRob102134_8067" "PF00759" "GH9" "Cellulose" "GH" "Actinospica" "VBIActRob102134" "Actinospica_robiniae_DSM_44927" "Actinospica_robiniae" "GH_9" 410 1026 2.2e-113 40 481 NA "ActRob102134_8067" 1 5
"1273" "Actinospica_robiniae_DSM_44927:VBIActRob102134_8067" "PF00553" "CBM2" "cCellulose" "CBM" "Actinospica" "VBIActRob102134" "Actinospica_robiniae_DSM_44927" "Actinospica_robiniae" "CBM_2" 101 1026 5.8e-28 921 1021 NA "ActRob102134_8067" 1 5
"1274" "Actinospica_robiniae_DSM_44927:VBIActRob102134_8067" "PF00041" NA NA NA "Actinospica" "VBIActRob102134" "Actinospica_robiniae_DSM_44927" "Actinospica_robiniae" "fn3" 85 1026 3.7e-18 767 843 NA "ActRob102134_8067" 1 5
"1275" "Actinospica_robiniae_DSM_44927:VBIActRob102134_8073" "PF00553" "CBM2" "cCellulose" "CBM" "Actinospica" "VBIActRob102134" "Actinospica_robiniae_DSM_44927" "Actinospica_robiniae" "CBM_2" 101 1087 2.8e-24 57 157 NA "ActRob102134_8073" 1 4
"1276" "Actinospica_robiniae_DSM_44927:VBIActRob102134_8073" "PF02011" "GH48" "Cellulose" "GH" "Actinospica" "VBIActRob102134" "Actinospica_robiniae_DSM_44927" "Actinospica_robiniae" "GH_48" 622 1087 6.8e-252 434 1078 NA "ActRob102134_8073" 1 4
"1277" "Actinospica_robiniae_DSM_44927:VBIActRob102134_8073" "PF00553" "CBM2" "cCellulose" "CBM" "Actinospica" "VBIActRob102134" "Actinospica_robiniae_DSM_44927" "Actinospica_robiniae" "CBM_2" 101 1087 2.8e-24 285 357 NA "ActRob102134_8073" 1 4
"1278" "Actinospica_robiniae_DSM_44927:VBIActRob102134_8073" "PF00553" "CBM2" "cCellulose" "CBM" "Actinospica" "VBIActRob102134" "Actinospica_robiniae_DSM_44927" "Actinospica_robiniae" "CBM_2" 101 1087 2.8e-24 760 821 NA "ActRob102134_8073" 1 4
"1279" "Actinospica_robiniae_DSM_44927:VBIActRob102134_8120" "PF00704" "GH18" "Chitin" "GH" "Actinospica" "VBIActRob102134" "Actinospica_robiniae_DSM_44927" "Actinospica_robiniae" "GH_18" 282 346 3.5e-09 64 235 NA "ActRob102134_8120" 1 1
"1280" "Actinospica_robiniae_DSM_44927:VBIActRob102134_8169" "PF01670" "GH12" "Cellulose" "GH" "Actinospica" "VBIActRob102134" "Actinospica_robiniae_DSM_44927" "Actinospica_robiniae" "GH_12" 214 390 1.5e-18 229 388 NA "ActRob102134_8169" 1 2
"1281" "Actinospica_robiniae_DSM_44927:VBIActRob102134_8169" "PF00553" "CBM2" "cCellulose" "CBM" "Actinospica" "VBIActRob102134" "Actinospica_robiniae_DSM_44927" "Actinospica_robiniae" "CBM_2" 101 390 3.2e-27 50 151 NA "ActRob102134_8169" 1 2
"1282" "Actinospica_robiniae_DSM_44927:VBIActRob102134_8230" "PF01341" "GH6" "Cellulose" "GH" "Actinospica" "VBIActRob102134" "Actinospica_robiniae_DSM_44927" "Actinospica_robiniae" "GH_6" 304 630 2.3e-91 235 578 NA "ActRob102134_8230" 1 2
"1283" "Actinospica_robiniae_DSM_44927:VBIActRob102134_8230" "PF00553" "CBM2" "cCellulose" "CBM" "Actinospica" "VBIActRob102134" "Actinospica_robiniae_DSM_44927" "Actinospica_robiniae" "CBM_2" 101 630 1.4e-29 49 149 NA "ActRob102134_8230" 1 2
"1284" "Actinospica_robiniae_DSM_44927:VBIActRob102134_8233" "PF00553" "CBM2" "cCellulose" "CBM" "Actinospica" "VBIActRob102134" "Actinospica_robiniae_DSM_44927" "Actinospica_robiniae" "CBM_2" 101 535 4.2e-31 47 147 NA "ActRob102134_8233" 1 2
"1285" "Actinospica_robiniae_DSM_44927:VBIActRob102134_8233" "PF00150" "GH5" "Cellulose" "GH" "Actinospica" "VBIActRob102134" "Actinospica_robiniae_DSM_44927" "Actinospica_robiniae" "GH_5" 281 535 3.6e-32 234 502 NA "ActRob102134_8233" 1 2
"1286" "Actinospica_robiniae_DSM_44927:VBIActRob102134_8505" "PF00704" "GH18" "Chitin" "GH" "Actinospica" "VBIActRob102134" "Actinospica_robiniae_DSM_44927" "Actinospica_robiniae" "GH_18" 282 588 1.2e-09 48 290 NA "ActRob102134_8505" 1 1
"1287" "Actinospica_robiniae_DSM_44927:VBIActRob102134_8631" "PF00150" "GH5" "Cellulose" "GH" "Actinospica" "VBIActRob102134" "Actinospica_robiniae_DSM_44927" "Actinospica_robiniae" "GH_5" 281 569 1.1e-59 63 397 NA "ActRob102134_8631" 1 2
"1288" "Actinospica_robiniae_DSM_44927:VBIActRob102134_8631" "PF00553" "CBM2" "cCellulose" "CBM" "Actinospica" "VBIActRob102134" "Actinospica_robiniae_DSM_44927" "Actinospica_robiniae" "CBM_2" 101 569 2.4e-29 467 567 NA "ActRob102134_8631" 1 2
"1289" "Actinospica_robiniae_DSM_44927:VBIActRob102134_8796" "PF02927" NA NA NA "Actinospica" "VBIActRob102134" "Actinospica_robiniae_DSM_44927" "Actinospica_robiniae" "CelD_N" 86 659 5.6e-10 58 149 NA "ActRob102134_8796" 1 2
"1290" "Actinospica_robiniae_DSM_44927:VBIActRob102134_8796" "PF00759" "GH9" "Cellulose" "GH" "Actinospica" "VBIActRob102134" "Actinospica_robiniae_DSM_44927" "Actinospica_robiniae" "GH_9" 410 659 4.4e-23 172 586 NA "ActRob102134_8796" 1 2
"1291" "Actinospica_robiniae_DSM_44927:VBIActRob102134_8813" "PF01670" "GH12" "Cellulose" "GH" "Actinospica" "VBIActRob102134" "Actinospica_robiniae_DSM_44927" "Actinospica_robiniae" "GH_12" 214 236 8e-19 45 234 NA "ActRob102134_8813" 1 1
"1292" "Actinosynnema_mirum_DSM_43827:VBIActMir80567_1242" "PF00704" "GH18" "Chitin" "GH" "Actinosynnema" "VBIActMir80567" "Actinosynnema_mirum_DSM_43827" "Actinosynnema_mirum" "GH_18" 282 510 4.4e-27 220 491 "Actinobacteria" "ActMir80567_1242" 1 2
"1293" "Actinosynnema_mirum_DSM_43827:VBIActMir80567_1242" "PF02018" "CBM22" "cMixed" "CBM" "Actinosynnema" "VBIActMir80567" "Actinosynnema_mirum_DSM_43827" "Actinosynnema_mirum" "CBM_4_9" 131 510 1.3e-11 33 149 "Actinobacteria" "ActMir80567_1242" 1 2
"1294" "Actinosynnema_mirum_DSM_43827:VBIActMir80567_1885" "PF00553" "CBM2" "cCellulose" "CBM" "Actinosynnema" "VBIActMir80567" "Actinosynnema_mirum_DSM_43827" "Actinosynnema_mirum" "CBM_2" 101 543 3e-27 440 540 "Actinobacteria" "ActMir80567_1885" 1 3
"1295" "Actinosynnema_mirum_DSM_43827:VBIActMir80567_1885" "PF00041" NA NA NA "Actinosynnema" "VBIActMir80567" "Actinosynnema_mirum_DSM_43827" "Actinosynnema_mirum" "fn3" 85 543 9.1e-09 345 420 "Actinobacteria" "ActMir80567_1885" 1 3
"1296" "Actinosynnema_mirum_DSM_43827:VBIActMir80567_1885" "PF00150" "GH5" "Cellulose" "GH" "Actinosynnema" "VBIActMir80567" "Actinosynnema_mirum_DSM_43827" "Actinosynnema_mirum" "GH_5" 281 543 1.3e-31 46 292 "Actinobacteria" "ActMir80567_1885" 1 3
"1297" "Actinosynnema_mirum_DSM_43827:VBIActMir80567_2224" "PF01341" "GH6" "Cellulose" "GH" "Actinosynnema" "VBIActMir80567" "Actinosynnema_mirum_DSM_43827" "Actinosynnema_mirum" "GH_6" 304 444 1.1e-67 40 296 "Actinobacteria" "ActMir80567_2224" 1 2
"1298" "Actinosynnema_mirum_DSM_43827:VBIActMir80567_2224" "PF00553" "CBM2" "cCellulose" "CBM" "Actinosynnema" "VBIActMir80567" "Actinosynnema_mirum_DSM_43827" "Actinosynnema_mirum" "CBM_2" 101 444 1.9e-20 345 443 "Actinobacteria" "ActMir80567_2224" 1 2
"1299" "Actinosynnema_mirum_DSM_43827:VBIActMir80567_2225" "PF00553" "CBM2" "cCellulose" "CBM" "Actinosynnema" "VBIActMir80567" "Actinosynnema_mirum_DSM_43827" "Actinosynnema_mirum" "CBM_2" 101 946 1.6e-28 12 111 "Actinobacteria" "ActMir80567_2225" 1 2
"1300" "Actinosynnema_mirum_DSM_43827:VBIActMir80567_2225" "PF02011" "GH48" "Cellulose" "GH" "Actinosynnema" "VBIActMir80567" "Actinosynnema_mirum_DSM_43827" "Actinosynnema_mirum" "GH_48" 622 946 0 313 945 "Actinobacteria" "ActMir80567_2225" 1 2
"1301" "Actinosynnema_mirum_DSM_43827:VBIActMir80567_2249" "PF01341" "GH6" "Cellulose" "GH" "Actinosynnema" "VBIActMir80567" "Actinosynnema_mirum_DSM_43827" "Actinosynnema_mirum" "GH_6" 304 562 1.4e-86 153 511 "Actinobacteria" "ActMir80567_2249" 1 2
"1302" "Actinosynnema_mirum_DSM_43827:VBIActMir80567_2249" "PF00553" "CBM2" "cCellulose" "CBM" "Actinosynnema" "VBIActMir80567" "Actinosynnema_mirum_DSM_43827" "Actinosynnema_mirum" "CBM_2" 101 562 1.9e-25 2 99 "Actinobacteria" "ActMir80567_2249" 1 2
"1303" "Actinosynnema_mirum_DSM_43827:VBIActMir80567_2660" "PF00553" "CBM2" "cCellulose" "CBM" "Actinosynnema" "VBIActMir80567" "Actinosynnema_mirum_DSM_43827" "Actinosynnema_mirum" "CBM_2" 101 454 5.2e-18 361 447 "Actinobacteria" "ActMir80567_2660" 1 2
"1304" "Actinosynnema_mirum_DSM_43827:VBIActMir80567_2660" "PF00331" "GH10" "Xylan" "GH" "Actinosynnema" "VBIActMir80567" "Actinosynnema_mirum_DSM_43827" "Actinosynnema_mirum" "GH_10" 316 454 3.1e-105 43 336 "Actinobacteria" "ActMir80567_2660" 1 2
"1305" "Actinosynnema_mirum_DSM_43827:VBIActMir80567_2872" "PF00553" "CBM2" "cCellulose" "CBM" "Actinosynnema" "VBIActMir80567" "Actinosynnema_mirum_DSM_43827" "Actinosynnema_mirum" "CBM_2" 101 681 2e-31 30 129 "Actinobacteria" "ActMir80567_2872" 1 3
"1306" "Actinosynnema_mirum_DSM_43827:VBIActMir80567_2872" "PF03442" "CBMX2" "cCellulose" "CBM" "Actinosynnema" "VBIActMir80567" "Actinosynnema_mirum_DSM_43827" "Actinosynnema_mirum" "CBM_X2" 83 681 2.2e-18 486 569 "Actinobacteria" "ActMir80567_2872" 1 3
"1307" "Actinosynnema_mirum_DSM_43827:VBIActMir80567_2872" "PF00150" "GH5" "Cellulose" "GH" "Actinosynnema" "VBIActMir80567" "Actinosynnema_mirum_DSM_43827" "Actinosynnema_mirum" "GH_5" 281 681 2.5e-52 178 457 "Actinobacteria" "ActMir80567_2872" 1 3
"1308" "Actinosynnema_mirum_DSM_43827:VBIActMir80567_3119" "PF01670" "GH12" "Cellulose" "GH" "Actinosynnema" "VBIActMir80567" "Actinosynnema_mirum_DSM_43827" "Actinosynnema_mirum" "GH_12" 214 229 7.3e-21 77 226 "Actinobacteria" "ActMir80567_3119" 1 1
"1309" "Actinosynnema_mirum_DSM_43827:VBIActMir80567_3306" "PF00331" "GH10" "Xylan" "GH" "Actinosynnema" "VBIActMir80567" "Actinosynnema_mirum_DSM_43827" "Actinosynnema_mirum" "GH_10" 316 460 8.3e-105 42 332 "Actinobacteria" "ActMir80567_3306" 1 2
"1310" "Actinosynnema_mirum_DSM_43827:VBIActMir80567_3306" "PF00553" "CBM2" "cCellulose" "CBM" "Actinosynnema" "VBIActMir80567" "Actinosynnema_mirum_DSM_43827" "Actinosynnema_mirum" "CBM_2" 101 460 1.6e-17 367 452 "Actinobacteria" "ActMir80567_3306" 1 2
"1311" "Actinosynnema_mirum_DSM_43827:VBIActMir80567_3307" "PF00553" "CBM2" "cCellulose" "CBM" "Actinosynnema" "VBIActMir80567" "Actinosynnema_mirum_DSM_43827" "Actinosynnema_mirum" "CBM_2" 101 422 2e-22 323 421 "Actinobacteria" "ActMir80567_3307" 1 2
"1312" "Actinosynnema_mirum_DSM_43827:VBIActMir80567_3307" "PF01341" "GH6" "Cellulose" "GH" "Actinosynnema" "VBIActMir80567" "Actinosynnema_mirum_DSM_43827" "Actinosynnema_mirum" "GH_6" 304 422 2.5e-64 36 286 "Actinobacteria" "ActMir80567_3307" 1 2
"1313" "Actinosynnema_mirum_DSM_43827:VBIActMir80567_3308" "PF00553" "CBM2" "cCellulose" "CBM" "Actinosynnema" "VBIActMir80567" "Actinosynnema_mirum_DSM_43827" "Actinosynnema_mirum" "CBM_2" 101 649 1.6e-15 557 641 "Actinobacteria" "ActMir80567_3308" 1 3
"1314" "Actinosynnema_mirum_DSM_43827:VBIActMir80567_3308" "PF00150" "GH5" "Cellulose" "GH" "Actinosynnema" "VBIActMir80567" "Actinosynnema_mirum_DSM_43827" "Actinosynnema_mirum" "GH_5" 281 649 7.2e-58 54 393 "Actinobacteria" "ActMir80567_3308" 1 3
"1315" "Actinosynnema_mirum_DSM_43827:VBIActMir80567_3308" "PF00041" NA NA NA "Actinosynnema" "VBIActMir80567" "Actinosynnema_mirum_DSM_43827" "Actinosynnema_mirum" "fn3" 85 649 2.4e-08 464 536 "Actinobacteria" "ActMir80567_3308" 1 3
"1316" "Actinosynnema_mirum_DSM_43827:VBIActMir80567_3427" "PF03442" "CBMX2" "cCellulose" "CBM" "Actinosynnema" "VBIActMir80567" "Actinosynnema_mirum_DSM_43827" "Actinosynnema_mirum" "CBM_X2" 83 578 1.6e-17 395 469 "Actinobacteria" "ActMir80567_3427" 1 2
"1317" "Actinosynnema_mirum_DSM_43827:VBIActMir80567_3427" "PF00150" "GH5" "Cellulose" "GH" "Actinosynnema" "VBIActMir80567" "Actinosynnema_mirum_DSM_43827" "Actinosynnema_mirum" "GH_5" 281 578 5.8e-45 76 354 "Actinobacteria" "ActMir80567_3427" 1 2
"1318" "Actinosynnema_mirum_DSM_43827:VBIActMir80567_4003" "PF00704" "GH18" "Chitin" "GH" "Actinosynnema" "VBIActMir80567" "Actinosynnema_mirum_DSM_43827" "Actinosynnema_mirum" "GH_18" 282 295 4.1e-18 78 248 "Actinobacteria" "ActMir80567_4003" 1 1
"1319" "Actinosynnema_mirum_DSM_43827:VBIActMir80567_4084" "PF01670" "GH12" "Cellulose" "GH" "Actinosynnema" "VBIActMir80567" "Actinosynnema_mirum_DSM_43827" "Actinosynnema_mirum" "GH_12" 214 253 1.8e-65 46 250 "Actinobacteria" "ActMir80567_4084" 1 1
"1320" "Actinosynnema_mirum_DSM_43827:VBIActMir80567_4235" "PF00150" "GH5" "Cellulose" "GH" "Actinosynnema" "VBIActMir80567" "Actinosynnema_mirum_DSM_43827" "Actinosynnema_mirum" "GH_5" 281 642 1.6e-07 48 296 "Actinobacteria" "ActMir80567_4235" 1 1
"1321" "Actinosynnema_mirum_DSM_43827:VBIActMir80567_4256" "PF00553" "CBM2" "cCellulose" "CBM" "Actinosynnema" "VBIActMir80567" "Actinosynnema_mirum_DSM_43827" "Actinosynnema_mirum" "CBM_2" 101 443 2.3e-25 347 437 "Actinobacteria" "ActMir80567_4256" 1 2
"1322" "Actinosynnema_mirum_DSM_43827:VBIActMir80567_4256" "PF00150" "GH5" "Cellulose" "GH" "Actinosynnema" "VBIActMir80567" "Actinosynnema_mirum_DSM_43827" "Actinosynnema_mirum" "GH_5" 281 443 8.5e-29 35 278 "Actinobacteria" "ActMir80567_4256" 1 2
"1323" "Actinosynnema_mirum_DSM_43827:VBIActMir80567_4338" "PF00150" "GH5" "Cellulose" "GH" "Actinosynnema" "VBIActMir80567" "Actinosynnema_mirum_DSM_43827" "Actinosynnema_mirum" "GH_5" 281 570 1.7e-29 48 343 "Actinobacteria" "ActMir80567_4338" 1 1
"1324" "Actinosynnema_mirum_DSM_43827:VBIActMir80567_4350" "PF00457" "GH11" "Xylan" "GH" "Actinosynnema" "VBIActMir80567" "Actinosynnema_mirum_DSM_43827" "Actinosynnema_mirum" "GH_11" 178 233 2.7e-72 54 231 "Actinobacteria" "ActMir80567_4350" 1 1
"1325" "Actinosynnema_mirum_DSM_43827:VBIActMir80567_4735" "PF14200" NA NA NA "Actinosynnema" "VBIActMir80567" "Actinosynnema_mirum_DSM_43827" "Actinosynnema_mirum" "RicinB_lectin_2" 105 476 1.3e-25 338 425 "Actinobacteria" "ActMir80567_4735" 1 3
"1326" "Actinosynnema_mirum_DSM_43827:VBIActMir80567_4735" "PF00652" "Ricin_B_lectin" NA NA "Actinosynnema" "VBIActMir80567" "Actinosynnema_mirum_DSM_43827" "Actinosynnema_mirum" "Ricin_B_lectin" 126 476 3.3e-19 340 469 "Actinobacteria" "ActMir80567_4735" 1 3
"1327" "Actinosynnema_mirum_DSM_43827:VBIActMir80567_4735" "PF00150" "GH5" "Cellulose" "GH" "Actinosynnema" "VBIActMir80567" "Actinosynnema_mirum_DSM_43827" "Actinosynnema_mirum" "GH_5" 281 476 1.5e-15 64 283 "Actinobacteria" "ActMir80567_4735" 1 3
"1328" "Actinosynnema_mirum_DSM_43827:VBIActMir80567_4846" "PF00331" "GH10" "Xylan" "GH" "Actinosynnema" "VBIActMir80567" "Actinosynnema_mirum_DSM_43827" "Actinosynnema_mirum" "GH_10" 316 451 4.3e-106 39 334 "Actinobacteria" "ActMir80567_4846" 1 1
"1329" "Actinosynnema_mirum_DSM_43827:VBIActMir80567_5191" "PF00331" "GH10" "Xylan" "GH" "Actinosynnema" "VBIActMir80567" "Actinosynnema_mirum_DSM_43827" "Actinosynnema_mirum" "GH_10" 316 451 4.2e-107 41 346 "Actinobacteria" "ActMir80567_5191" 1 2
"1330" "Actinosynnema_mirum_DSM_43827:VBIActMir80567_5191" "PF00553" "CBM2" "cCellulose" "CBM" "Actinosynnema" "VBIActMir80567" "Actinosynnema_mirum_DSM_43827" "Actinosynnema_mirum" "CBM_2" 101 451 4.9e-21 356 445 "Actinobacteria" "ActMir80567_5191" 1 2
"1331" "Actinosynnema_mirum_DSM_43827:VBIActMir80567_5479" "PF00182" "GH19" "Chitin" "GH" "Actinosynnema" "VBIActMir80567" "Actinosynnema_mirum_DSM_43827" "Actinosynnema_mirum" "GH_19" 232 362 9.3e-42 161 362 "Actinobacteria" "ActMir80567_5479" 1 1
"1332" "Actinosynnema_mirum_DSM_43827:VBIActMir80567_5482" "PF00553" "CBM2" "cCellulose" "CBM" "Actinosynnema" "VBIActMir80567" "Actinosynnema_mirum_DSM_43827" "Actinosynnema_mirum" "CBM_2" 101 828 1.6e-28 726 825 "Actinobacteria" "ActMir80567_5482" 1 4
"1333" "Actinosynnema_mirum_DSM_43827:VBIActMir80567_5482" "PF02018" "CBM22" "cMixed" "CBM" "Actinosynnema" "VBIActMir80567" "Actinosynnema_mirum_DSM_43827" "Actinosynnema_mirum" "CBM_4_9" 131 828 7.2e-14 8 130 "Actinobacteria" "ActMir80567_5482" 1 4
"1334" "Actinosynnema_mirum_DSM_43827:VBIActMir80567_5482" "PF00759" "GH9" "Cellulose" "GH" "Actinosynnema" "VBIActMir80567" "Actinosynnema_mirum_DSM_43827" "Actinosynnema_mirum" "GH_9" 410 828 2.9e-101 253 708 "Actinobacteria" "ActMir80567_5482" 1 4
"1335" "Actinosynnema_mirum_DSM_43827:VBIActMir80567_5482" "PF02927" NA NA NA "Actinosynnema" "VBIActMir80567" "Actinosynnema_mirum_DSM_43827" "Actinosynnema_mirum" "CelD_N" 86 828 1.5e-20 160 239 "Actinobacteria" "ActMir80567_5482" 1 4
"1336" "Actinosynnema_mirum_DSM_43827:VBIActMir80567_6367" "PF00150" "GH5" "Cellulose" "GH" "Actinosynnema" "VBIActMir80567" "Actinosynnema_mirum_DSM_43827" "Actinosynnema_mirum" "GH_5" 281 612 1.9e-12 48 377 "Actinobacteria" "ActMir80567_6367" 1 1
"1337" "Actinosynnema_mirum_DSM_43827:VBIActMir80567_6410" "PF00704" "GH18" "Chitin" "GH" "Actinosynnema" "VBIActMir80567" "Actinosynnema_mirum_DSM_43827" "Actinosynnema_mirum" "GH_18" 282 526 1.5e-69 160 511 "Actinobacteria" "ActMir80567_6410" 1 2
"1338" "Actinosynnema_mirum_DSM_43827:VBIActMir80567_6410" "PF00553" "CBM2" "cCellulose" "CBM" "Actinosynnema" "VBIActMir80567" "Actinosynnema_mirum_DSM_43827" "Actinosynnema_mirum" "CBM_2" 101 526 2.6e-27 25 123 "Actinobacteria" "ActMir80567_6410" 1 2
"1339" "Actinosynnema_mirum_DSM_43827:VBIActMir80567_6444" "PF00704" "GH18" "Chitin" "GH" "Actinosynnema" "VBIActMir80567" "Actinosynnema_mirum_DSM_43827" "Actinosynnema_mirum" "GH_18" 282 552 1.2e-06 290 522 "Actinobacteria" "ActMir80567_6444" 1 3
"1340" "Actinosynnema_mirum_DSM_43827:VBIActMir80567_6444" "PF00041" NA NA NA "Actinosynnema" "VBIActMir80567" "Actinosynnema_mirum_DSM_43827" "Actinosynnema_mirum" "fn3" 85 552 2.4e-10 143 215 "Actinobacteria" "ActMir80567_6444" 1 3
"1341" "Actinosynnema_mirum_DSM_43827:VBIActMir80567_6444" "PF00553" "CBM2" "cCellulose" "CBM" "Actinosynnema" "VBIActMir80567" "Actinosynnema_mirum_DSM_43827" "Actinosynnema_mirum" "CBM_2" 101 552 8.7e-28 32 128 "Actinobacteria" "ActMir80567_6444" 1 3
"1342" "Adhaeribacter_aquaticus_DSM_16391:VBIAdhAqu217163_0472" "PF00704" "GH18" "Chitin" "GH" "Adhaeribacter" "VBIAdhAqu217163" "Adhaeribacter_aquaticus_DSM_16391" "Adhaeribacter_aquaticus" "GH_18" 282 373 9.6e-80 31 359 NA "AdhAqu217163_0472" 1 1
"1343" "Adhaeribacter_aquaticus_DSM_16391:VBIAdhAqu217163_1219" "PF00150" "GH5" "Cellulose" "GH" "Adhaeribacter" "VBIAdhAqu217163" "Adhaeribacter_aquaticus_DSM_16391" "Adhaeribacter_aquaticus" "GH_5" 281 359 3.7e-53 76 318 NA "AdhAqu217163_1219" 1 1
"1344" "Adhaeribacter_aquaticus_DSM_16391:VBIAdhAqu217163_1540" "PF08532" "GH42m" "OAP" "GH" "Adhaeribacter" "VBIAdhAqu217163" "Adhaeribacter_aquaticus_DSM_16391" "Adhaeribacter_aquaticus" "GH_42M" 207 693 1.6e-50 434 634 NA "AdhAqu217163_1540" 3 3
"1345" "Adhaeribacter_aquaticus_DSM_16391:VBIAdhAqu217163_1540" "PF00150" "GH5" "Cellulose" "GH" "Adhaeribacter" "VBIAdhAqu217163" "Adhaeribacter_aquaticus_DSM_16391" "Adhaeribacter_aquaticus" "GH_5" 281 693 6.2e-08 34 204 NA "AdhAqu217163_1540" 3 3
"1346" "Adhaeribacter_aquaticus_DSM_16391:VBIAdhAqu217163_1540" "PF02449" "GH42" "Mixed" "GH" "Adhaeribacter" "VBIAdhAqu217163" "Adhaeribacter_aquaticus_DSM_16391" "Adhaeribacter_aquaticus" "GH_42" 374 693 3.2e-112 38 416 NA "AdhAqu217163_1540" 3 3
"1347" "Adhaeribacter_aquaticus_DSM_16391:VBIAdhAqu217163_1550" "PF00150" "GH5" "Cellulose" "GH" "Adhaeribacter" "VBIAdhAqu217163" "Adhaeribacter_aquaticus_DSM_16391" "Adhaeribacter_aquaticus" "GH_5" 281 389 1.3e-38 64 359 NA "AdhAqu217163_1550" 1 1
"1348" "Adhaeribacter_aquaticus_DSM_16391:VBIAdhAqu217163_1552" "PF00150" "GH5" "Cellulose" "GH" "Adhaeribacter" "VBIAdhAqu217163" "Adhaeribacter_aquaticus_DSM_16391" "Adhaeribacter_aquaticus" "GH_5" 281 306 6.9e-41 9 275 NA "AdhAqu217163_1552" 1 1
"1349" "Adhaeribacter_aquaticus_DSM_16391:VBIAdhAqu217163_2923" "PF00331" "GH10" "Xylan" "GH" "Adhaeribacter" "VBIAdhAqu217163" "Adhaeribacter_aquaticus_DSM_16391" "Adhaeribacter_aquaticus" "GH_10" 316 411 5.2e-52 43 319 NA "AdhAqu217163_2923" 1 1
"1350" "Adhaeribacter_aquaticus_DSM_16391:VBIAdhAqu217163_3325" "PF00150" "GH5" "Cellulose" "GH" "Adhaeribacter" "VBIAdhAqu217163" "Adhaeribacter_aquaticus_DSM_16391" "Adhaeribacter_aquaticus" "GH_5" 281 338 1.8e-17 37 276 NA "AdhAqu217163_3325" 1 1
"1351" "Adhaeribacter_aquaticus_DSM_16391:VBIAdhAqu217163_3366" "PF02018" "CBM22" "cMixed" "CBM" "Adhaeribacter" "VBIAdhAqu217163" "Adhaeribacter_aquaticus_DSM_16391" "Adhaeribacter_aquaticus" "CBM_4_9" 131 1109 2e-31 315 439 NA "AdhAqu217163_3366" 1 6
"1352" "Adhaeribacter_aquaticus_DSM_16391:VBIAdhAqu217163_3366" "PF00331" "GH10" "Xylan" "GH" "Adhaeribacter" "VBIAdhAqu217163" "Adhaeribacter_aquaticus_DSM_16391" "Adhaeribacter_aquaticus" "GH_10" 316 1109 9.1e-48 490 766 NA "AdhAqu217163_3366" 1 6
"1353" "Adhaeribacter_aquaticus_DSM_16391:VBIAdhAqu217163_3366" "PF00028" NA NA NA "Adhaeribacter" "VBIAdhAqu217163" "Adhaeribacter_aquaticus_DSM_16391" "Adhaeribacter_aquaticus" "Cadherin" 93 1109 2.2e-18 902 980 NA "AdhAqu217163_3366" 1 6
"1354" "Adhaeribacter_aquaticus_DSM_16391:VBIAdhAqu217163_3366" "PF02018" "CBM22" "cMixed" "CBM" "Adhaeribacter" "VBIAdhAqu217163" "Adhaeribacter_aquaticus_DSM_16391" "Adhaeribacter_aquaticus" "CBM_4_9" 131 1109 2e-31 22 147 NA "AdhAqu217163_3366" 1 6
"1355" "Adhaeribacter_aquaticus_DSM_16391:VBIAdhAqu217163_3366" "PF02018" "CBM22" "cMixed" "CBM" "Adhaeribacter" "VBIAdhAqu217163" "Adhaeribacter_aquaticus_DSM_16391" "Adhaeribacter_aquaticus" "CBM_4_9" 131 1109 2e-31 171 298 NA "AdhAqu217163_3366" 1 6
"1356" "Adhaeribacter_aquaticus_DSM_16391:VBIAdhAqu217163_3366" "PF00028" NA NA NA "Adhaeribacter" "VBIAdhAqu217163" "Adhaeribacter_aquaticus_DSM_16391" "Adhaeribacter_aquaticus" "Cadherin" 93 1109 2.2e-18 787 875 NA "AdhAqu217163_3366" 1 6
"1357" "Adhaeribacter_aquaticus_DSM_16391:VBIAdhAqu217163_3387" "PF00331" "GH10" "Xylan" "GH" "Adhaeribacter" "VBIAdhAqu217163" "Adhaeribacter_aquaticus_DSM_16391" "Adhaeribacter_aquaticus" "GH_10" 316 373 1.5e-105 27 368 NA "AdhAqu217163_3387" 1 1
"1358" "Adhaeribacter_aquaticus_DSM_16391:VBIAdhAqu217163_3392" "PF02927" NA NA NA "Adhaeribacter" "VBIAdhAqu217163" "Adhaeribacter_aquaticus_DSM_16391" "Adhaeribacter_aquaticus" "CelD_N" 86 577 2.3e-20 11 90 NA "AdhAqu217163_3392" 1 2
"1359" "Adhaeribacter_aquaticus_DSM_16391:VBIAdhAqu217163_3392" "PF00759" "GH9" "Cellulose" "GH" "Adhaeribacter" "VBIAdhAqu217163" "Adhaeribacter_aquaticus_DSM_16391" "Adhaeribacter_aquaticus" "GH_9" 410 577 5.1e-87 104 561 NA "AdhAqu217163_3392" 1 2
"1360" "Adhaeribacter_aquaticus_DSM_16391:VBIAdhAqu217163_4791" "PF00150" "GH5" "Cellulose" "GH" "Adhaeribacter" "VBIAdhAqu217163" "Adhaeribacter_aquaticus_DSM_16391" "Adhaeribacter_aquaticus" "GH_5" 281 386 3.2e-26 62 352 NA "AdhAqu217163_4791" 1 1
"1361" "Adlercreutzia_equolifaciens_DSM_19450:VBIAdlEqu310383_0549" "PF00553" "CBM2" "cCellulose" "CBM" "Adlercreutzia" "VBIAdlEqu310383" "Adlercreutzia_equolifaciens_DSM_19450" "Adlercreutzia_equolifaciens" "CBM_2" 101 514 5.8e-08 420 504 NA "AdlEqu310383_0549" 1 2
"1362" "Adlercreutzia_equolifaciens_DSM_19450:VBIAdlEqu310383_0549" "PF00150" "GH5" "Cellulose" "GH" "Adlercreutzia" "VBIAdlEqu310383" "Adlercreutzia_equolifaciens_DSM_19450" "Adlercreutzia_equolifaciens" "GH_5" 281 514 6.9e-53 101 350 NA "AdlEqu310383_0549" 1 2
"1363" "Aeromicrobium_sp._JC14:VBIAerSp215974_1037" "PF01341" "GH6" "Cellulose" "GH" "Aeromicrobium" "VBIAerSp215974" "Aeromicrobium_sp._JC14" "Aeromicrobium_sp." "GH_6" 304 265 2.8e-64 1 248 NA "AerSp215974_1037" 1 1
"1364" "Aeromicrobium_sp._JC14:VBIAerSp215974_1344" "PF01341" "GH6" "Cellulose" "GH" "Aeromicrobium" "VBIAerSp215974" "Aeromicrobium_sp._JC14" "Aeromicrobium_sp." "GH_6" 304 317 5e-66 54 303 NA "AerSp215974_1344" 1 1
"1365" "Aeromicrobium_sp._JC14:VBIAerSp215974_1409" "PF00704" "GH18" "Chitin" "GH" "Aeromicrobium" "VBIAerSp215974" "Aeromicrobium_sp._JC14" "Aeromicrobium_sp." "GH_18" 282 324 4.3e-24 104 319 NA "AerSp215974_1409" 1 1
"1366" "Aeromicrobium_sp._JC14:VBIAerSp215974_1694" "PF01341" "GH6" "Cellulose" "GH" "Aeromicrobium" "VBIAerSp215974" "Aeromicrobium_sp._JC14" "Aeromicrobium_sp." "GH_6" 304 342 8.5e-75 66 325 NA "AerSp215974_1694" 1 1
"1367" "Aeromicrobium_sp._JC14:VBIAerSp215974_2358" "PF00150" "GH5" "Cellulose" "GH" "Aeromicrobium" "VBIAerSp215974" "Aeromicrobium_sp._JC14" "Aeromicrobium_sp." "GH_5" 281 414 1.5e-32 98 340 NA "AerSp215974_2358" 1 1
"1368" "Aeromicrobium_sp._JC14:VBIAerSp215974_2450" "PF00704" "GH18" "Chitin" "GH" "Aeromicrobium" "VBIAerSp215974" "Aeromicrobium_sp._JC14" "Aeromicrobium_sp." "GH_18" 282 349 2.4e-32 91 329 NA "AerSp215974_2450" 1 1
"1369" "Aeromicrobium_sp._JC14:VBIAerSp215974_4942" "PF02055" "GH30" "Xylan" "GH" "Aeromicrobium" "VBIAerSp215974" "Aeromicrobium_sp._JC14" "Aeromicrobium_sp." "GH_30" 496 500 3.5e-53 21 489 NA "AerSp215974_4942" 1 1
"1370" "Aeromicrobium_sp._JC14:VBIAerSp215974_5624" "PF02839" "CBM12.1" "cChitin" "CBM" "Aeromicrobium" "VBIAerSp215974" "Aeromicrobium_sp._JC14" "Aeromicrobium_sp." "CBM_5_12" 42 524 1.5e-15 466 511 NA "AerSp215974_5624" 1 3
"1371" "Aeromicrobium_sp._JC14:VBIAerSp215974_5624" "PF02839" "CBM12.1" "cChitin" "CBM" "Aeromicrobium" "VBIAerSp215974" "Aeromicrobium_sp._JC14" "Aeromicrobium_sp." "CBM_5_12" 42 524 1.5e-15 401 433 NA "AerSp215974_5624" 1 3
"1372" "Aeromicrobium_sp._JC14:VBIAerSp215974_5624" "PF00704" "GH18" "Chitin" "GH" "Aeromicrobium" "VBIAerSp215974" "Aeromicrobium_sp._JC14" "Aeromicrobium_sp." "GH_18" 282 524 1.3e-09 66 323 NA "AerSp215974_5624" 1 3
"1373" "Aeromonas_aquariorum_AAK1:VBIAerAqu229617_0036" "PF06483" NA NA NA "Aeromonas" "VBIAerAqu229617" "Aeromonas_aquariorum_AAK1" "Aeromonas_aquariorum" "ChiC" 174 1021 1.8e-63 777 943 "Gammaproteobacteria" "AerAqu229617_0036" 2 6
"1374" "Aeromonas_aquariorum_AAK1:VBIAerAqu229617_0036" "PF00704" "GH18" "Chitin" "GH" "Aeromonas" "VBIAerAqu229617" "Aeromonas_aquariorum_AAK1" "Aeromonas_aquariorum" "GH_18" 282 1021 8.6e-78 319 768 "Gammaproteobacteria" "AerAqu229617_0036" 2 6
"1375" "Aeromonas_aquariorum_AAK1:VBIAerAqu229617_0036" "PF00704" "GH18" "Chitin" "GH" "Aeromonas" "VBIAerAqu229617" "Aeromonas_aquariorum_AAK1" "Aeromonas_aquariorum" "GH_18" 282 1021 8.6e-78 319 768 "Gammaproteobacteria" "AerAqu229617_0036" 2 6
"1376" "Aeromonas_aquariorum_AAK1:VBIAerAqu229617_0036" "PF06483" NA NA NA "Aeromonas" "VBIAerAqu229617" "Aeromonas_aquariorum_AAK1" "Aeromonas_aquariorum" "ChiC" 174 1021 1.8e-63 777 943 "Gammaproteobacteria" "AerAqu229617_0036" 2 6
"1377" "Aeromonas_aquariorum_AAK1:VBIAerAqu229617_0036" "PF02839" "CBM12.1" "cChitin" "CBM" "Aeromonas" "VBIAerAqu229617" "Aeromonas_aquariorum_AAK1" "Aeromonas_aquariorum" "CBM_5_12" 42 1021 3.2e-06 978 1015 "Gammaproteobacteria" "AerAqu229617_0036" 2 6
"1378" "Aeromonas_aquariorum_AAK1:VBIAerAqu229617_0036" "PF02839" "CBM12.1" "cChitin" "CBM" "Aeromonas" "VBIAerAqu229617" "Aeromonas_aquariorum_AAK1" "Aeromonas_aquariorum" "CBM_5_12" 42 1021 3.2e-06 978 1015 "Gammaproteobacteria" "AerAqu229617_0036" 2 6
"1379" "Aeromonas_aquariorum_AAK1:VBIAerAqu229617_0372" "PF02927" NA NA NA "Aeromonas" "VBIAerAqu229617" "Aeromonas_aquariorum_AAK1" "Aeromonas_aquariorum" "CelD_N" 86 577 1.8e-11 4 80 "Gammaproteobacteria" "AerAqu229617_0372" 2 4
"1380" "Aeromonas_aquariorum_AAK1:VBIAerAqu229617_0372" "PF00759" "GH9" "Cellulose" "GH" "Aeromonas" "VBIAerAqu229617" "Aeromonas_aquariorum_AAK1" "Aeromonas_aquariorum" "GH_9" 410 577 2.5e-23 103 503 "Gammaproteobacteria" "AerAqu229617_0372" 2 4
"1381" "Aeromonas_aquariorum_AAK1:VBIAerAqu229617_0372" "PF02927" NA NA NA "Aeromonas" "VBIAerAqu229617" "Aeromonas_aquariorum_AAK1" "Aeromonas_aquariorum" "CelD_N" 86 577 1.8e-11 4 80 "Gammaproteobacteria" "AerAqu229617_0372" 2 4
"1382" "Aeromonas_aquariorum_AAK1:VBIAerAqu229617_0372" "PF00759" "GH9" "Cellulose" "GH" "Aeromonas" "VBIAerAqu229617" "Aeromonas_aquariorum_AAK1" "Aeromonas_aquariorum" "GH_9" 410 577 2.5e-23 103 503 "Gammaproteobacteria" "AerAqu229617_0372" 2 4
"1383" "Aeromonas_aquariorum_AAK1:VBIAerAqu229617_1371" "PF00182" "GH19" "Chitin" "GH" "Aeromonas" "VBIAerAqu229617" "Aeromonas_aquariorum_AAK1" "Aeromonas_aquariorum" "GH_19" 232 482 1.6e-32 105 325 "Gammaproteobacteria" "AerAqu229617_1371" 2 4
"1384" "Aeromonas_aquariorum_AAK1:VBIAerAqu229617_1371" "PF02839" "CBM12.1" "cChitin" "CBM" "Aeromonas" "VBIAerAqu229617" "Aeromonas_aquariorum_AAK1" "Aeromonas_aquariorum" "CBM_5_12" 42 482 3.4e-14 438 476 "Gammaproteobacteria" "AerAqu229617_1371" 2 4
"1385" "Aeromonas_aquariorum_AAK1:VBIAerAqu229617_1371" "PF00182" "GH19" "Chitin" "GH" "Aeromonas" "VBIAerAqu229617" "Aeromonas_aquariorum_AAK1" "Aeromonas_aquariorum" "GH_19" 232 482 1.6e-32 105 325 "Gammaproteobacteria" "AerAqu229617_1371" 2 4
"1386" "Aeromonas_aquariorum_AAK1:VBIAerAqu229617_1371" "PF02839" "CBM12.1" "cChitin" "CBM" "Aeromonas" "VBIAerAqu229617" "Aeromonas_aquariorum_AAK1" "Aeromonas_aquariorum" "CBM_5_12" 42 482 3.4e-14 438 476 "Gammaproteobacteria" "AerAqu229617_1371" 2 4
"1387" "Aeromonas_aquariorum_AAK1:VBIAerAqu229617_2487" "PF00182" "GH19" "Chitin" "GH" "Aeromonas" "VBIAerAqu229617" "Aeromonas_aquariorum_AAK1" "Aeromonas_aquariorum" "GH_19" 232 640 1.1e-38 175 400 "Gammaproteobacteria" "AerAqu229617_2487" 2 6
"1388" "Aeromonas_aquariorum_AAK1:VBIAerAqu229617_2487" "PF02839" "CBM12.1" "cChitin" "CBM" "Aeromonas" "VBIAerAqu229617" "Aeromonas_aquariorum_AAK1" "Aeromonas_aquariorum" "CBM_5_12" 42 640 6.2e-12 26 70 "Gammaproteobacteria" "AerAqu229617_2487" 2 6
"1389" "Aeromonas_aquariorum_AAK1:VBIAerAqu229617_2487" "PF02839" "CBM12.1" "cChitin" "CBM" "Aeromonas" "VBIAerAqu229617" "Aeromonas_aquariorum_AAK1" "Aeromonas_aquariorum" "CBM_5_12" 42 640 6.2e-12 586 612 "Gammaproteobacteria" "AerAqu229617_2487" 2 6
"1390" "Aeromonas_aquariorum_AAK1:VBIAerAqu229617_2487" "PF00182" "GH19" "Chitin" "GH" "Aeromonas" "VBIAerAqu229617" "Aeromonas_aquariorum_AAK1" "Aeromonas_aquariorum" "GH_19" 232 640 1.1e-38 175 400 "Gammaproteobacteria" "AerAqu229617_2487" 2 6
"1391" "Aeromonas_aquariorum_AAK1:VBIAerAqu229617_2487" "PF02839" "CBM12.1" "cChitin" "CBM" "Aeromonas" "VBIAerAqu229617" "Aeromonas_aquariorum_AAK1" "Aeromonas_aquariorum" "CBM_5_12" 42 640 6.2e-12 586 612 "Gammaproteobacteria" "AerAqu229617_2487" 2 6
"1392" "Aeromonas_aquariorum_AAK1:VBIAerAqu229617_2487" "PF02839" "CBM12.1" "cChitin" "CBM" "Aeromonas" "VBIAerAqu229617" "Aeromonas_aquariorum_AAK1" "Aeromonas_aquariorum" "CBM_5_12" 42 640 6.2e-12 26 70 "Gammaproteobacteria" "AerAqu229617_2487" 2 6
"1393" "Aeromonas_aquariorum_AAK1:VBIAerAqu229617_2489" "PF02839" "CBM12.1" "cChitin" "CBM" "Aeromonas" "VBIAerAqu229617" "Aeromonas_aquariorum_AAK1" "Aeromonas_aquariorum" "CBM_5_12" 42 869 6.3e-20 775 811 "Gammaproteobacteria" "AerAqu229617_2489" 2 8
"1394" "Aeromonas_aquariorum_AAK1:VBIAerAqu229617_2489" "PF08329" NA NA NA "Aeromonas" "VBIAerAqu229617" "Aeromonas_aquariorum_AAK1" "Aeromonas_aquariorum" "ChitinaseA_N" 133 869 6.4e-60 23 155 "Gammaproteobacteria" "AerAqu229617_2489" 2 8
"1395" "Aeromonas_aquariorum_AAK1:VBIAerAqu229617_2489" "PF08329" NA NA NA "Aeromonas" "VBIAerAqu229617" "Aeromonas_aquariorum_AAK1" "Aeromonas_aquariorum" "ChitinaseA_N" 133 869 6.4e-60 23 155 "Gammaproteobacteria" "AerAqu229617_2489" 2 8
"1396" "Aeromonas_aquariorum_AAK1:VBIAerAqu229617_2489" "PF02839" "CBM12.1" "cChitin" "CBM" "Aeromonas" "VBIAerAqu229617" "Aeromonas_aquariorum_AAK1" "Aeromonas_aquariorum" "CBM_5_12" 42 869 6.3e-20 775 811 "Gammaproteobacteria" "AerAqu229617_2489" 2 8
"1397" "Aeromonas_aquariorum_AAK1:VBIAerAqu229617_2489" "PF02839" "CBM12.1" "cChitin" "CBM" "Aeromonas" "VBIAerAqu229617" "Aeromonas_aquariorum_AAK1" "Aeromonas_aquariorum" "CBM_5_12" 42 869 6.3e-20 824 860 "Gammaproteobacteria" "AerAqu229617_2489" 2 8
"1398" "Aeromonas_aquariorum_AAK1:VBIAerAqu229617_2489" "PF00704" "GH18" "Chitin" "GH" "Aeromonas" "VBIAerAqu229617" "Aeromonas_aquariorum_AAK1" "Aeromonas_aquariorum" "GH_18" 282 869 6.3e-78 160 549 "Gammaproteobacteria" "AerAqu229617_2489" 2 8
"1399" "Aeromonas_aquariorum_AAK1:VBIAerAqu229617_2489" "PF02839" "CBM12.1" "cChitin" "CBM" "Aeromonas" "VBIAerAqu229617" "Aeromonas_aquariorum_AAK1" "Aeromonas_aquariorum" "CBM_5_12" 42 869 6.3e-20 824 860 "Gammaproteobacteria" "AerAqu229617_2489" 2 8
"1400" "Aeromonas_aquariorum_AAK1:VBIAerAqu229617_2489" "PF00704" "GH18" "Chitin" "GH" "Aeromonas" "VBIAerAqu229617" "Aeromonas_aquariorum_AAK1" "Aeromonas_aquariorum" "GH_18" 282 869 6.3e-78 160 549 "Gammaproteobacteria" "AerAqu229617_2489" 2 8
"1401" "Aeromonas_caviae_Ae398:VBIAerCav181329_0627" "PF01270" "GH8" "Cellulose" "GH" "Aeromonas" "VBIAerCav181329" "Aeromonas_caviae_Ae398" "Aeromonas_caviae" "GH_8" 342 260 1.6e-47 3 238 "Gammaproteobacteria" "AerCav181329_0627" 1 1
"1402" "Aeromonas_caviae_Ae398:VBIAerCav181329_1033" "PF02839" "CBM12.1" "cChitin" "CBM" "Aeromonas" "VBIAerCav181329" "Aeromonas_caviae_Ae398" "Aeromonas_caviae" "CBM_5_12" 42 865 7.1e-21 820 856 "Gammaproteobacteria" "AerCav181329_1033" 1 4
"1403" "Aeromonas_caviae_Ae398:VBIAerCav181329_1033" "PF08329" NA NA NA "Aeromonas" "VBIAerCav181329" "Aeromonas_caviae_Ae398" "Aeromonas_caviae" "ChitinaseA_N" 133 865 7.7e-57 23 155 "Gammaproteobacteria" "AerCav181329_1033" 1 4
"1404" "Aeromonas_caviae_Ae398:VBIAerCav181329_1033" "PF00704" "GH18" "Chitin" "GH" "Aeromonas" "VBIAerCav181329" "Aeromonas_caviae_Ae398" "Aeromonas_caviae" "GH_18" 282 865 1.6e-78 159 544 "Gammaproteobacteria" "AerCav181329_1033" 1 4
"1405" "Aeromonas_caviae_Ae398:VBIAerCav181329_1033" "PF02839" "CBM12.1" "cChitin" "CBM" "Aeromonas" "VBIAerCav181329" "Aeromonas_caviae_Ae398" "Aeromonas_caviae" "CBM_5_12" 42 865 7.1e-21 771 807 "Gammaproteobacteria" "AerCav181329_1033" 1 4
"1406" "Aeromonas_caviae_Ae398:VBIAerCav181329_1138" "PF00759" "GH9" "Cellulose" "GH" "Aeromonas" "VBIAerCav181329" "Aeromonas_caviae_Ae398" "Aeromonas_caviae" "GH_9" 410 742 1.3e-100 238 731 "Gammaproteobacteria" "AerCav181329_1138" 1 3
"1407" "Aeromonas_caviae_Ae398:VBIAerCav181329_1138" "PF02927" NA NA NA "Aeromonas" "VBIAerCav181329" "Aeromonas_caviae_Ae398" "Aeromonas_caviae" "CelD_N" 86 742 1.9e-22 148 227 "Gammaproteobacteria" "AerCav181329_1138" 1 3
"1408" "Aeromonas_caviae_Ae398:VBIAerCav181329_1138" "PF02018" "CBM22" "cMixed" "CBM" "Aeromonas" "VBIAerCav181329" "Aeromonas_caviae_Ae398" "Aeromonas_caviae" "CBM_4_9" 131 742 1.2e-16 3 122 "Gammaproteobacteria" "AerCav181329_1138" 1 3
"1409" "Aeromonas_caviae_Ae398:VBIAerCav181329_1709" "PF00759" "GH9" "Cellulose" "GH" "Aeromonas" "VBIAerCav181329" "Aeromonas_caviae_Ae398" "Aeromonas_caviae" "GH_9" 410 575 1.2e-20 107 507 "Gammaproteobacteria" "AerCav181329_1709" 1 2
"1410" "Aeromonas_caviae_Ae398:VBIAerCav181329_1709" "PF02927" NA NA NA "Aeromonas" "VBIAerCav181329" "Aeromonas_caviae_Ae398" "Aeromonas_caviae" "CelD_N" 86 575 8e-10 4 80 "Gammaproteobacteria" "AerCav181329_1709" 1 2
"1411" "Aeromonas_caviae_Ae398:VBIAerCav181329_3340" "PF06483" NA NA NA "Aeromonas" "VBIAerCav181329" "Aeromonas_caviae_Ae398" "Aeromonas_caviae" "ChiC" 174 1012 5.3e-60 767 933 "Gammaproteobacteria" "AerCav181329_3340" 1 5
"1412" "Aeromonas_caviae_Ae398:VBIAerCav181329_3340" "PF06832" NA NA NA "Aeromonas" "VBIAerCav181329" "Aeromonas_caviae_Ae398" "Aeromonas_caviae" "BiPBP_C" 89 1012 1.7e-07 185 256 "Gammaproteobacteria" "AerCav181329_3340" 1 5
"1413" "Aeromonas_caviae_Ae398:VBIAerCav181329_3340" "PF02839" "CBM12.1" "cChitin" "CBM" "Aeromonas" "VBIAerCav181329" "Aeromonas_caviae_Ae398" "Aeromonas_caviae" "CBM_5_12" 42 1012 4.7e-09 977 1006 "Gammaproteobacteria" "AerCav181329_3340" 1 5
"1414" "Aeromonas_caviae_Ae398:VBIAerCav181329_3340" "PF06832" NA NA NA "Aeromonas" "VBIAerCav181329" "Aeromonas_caviae_Ae398" "Aeromonas_caviae" "BiPBP_C" 89 1012 1.7e-07 95 170 "Gammaproteobacteria" "AerCav181329_3340" 1 5
"1415" "Aeromonas_caviae_Ae398:VBIAerCav181329_3340" "PF00704" "GH18" "Chitin" "GH" "Aeromonas" "VBIAerCav181329" "Aeromonas_caviae_Ae398" "Aeromonas_caviae" "GH_18" 282 1012 6e-77 309 758 "Gammaproteobacteria" "AerCav181329_3340" 1 5
"1416" "Aeromonas_diversa_2478-85:VBIAerDiv273252_0023" "PF01270" "GH8" "Cellulose" "GH" "Aeromonas" "VBIAerDiv273252" "Aeromonas_diversa_2478-85" "Aeromonas_diversa" "GH_8" 342 365 3.3e-71 17 344 "Gammaproteobacteria" "AerDiv273252_0023" 2 2
"1417" "Aeromonas_diversa_2478-85:VBIAerDiv273252_0023" "PF01270" "GH8" "Cellulose" "GH" "Aeromonas" "VBIAerDiv273252" "Aeromonas_diversa_2478-85" "Aeromonas_diversa" "GH_8" 342 365 3.3e-71 17 344 "Gammaproteobacteria" "AerDiv273252_0023" 2 2
"1418" "Aeromonas_diversa_2478-85:VBIAerDiv273252_0571" "PF00704" "GH18" "Chitin" "GH" "Aeromonas" "VBIAerDiv273252" "Aeromonas_diversa_2478-85" "Aeromonas_diversa" "GH_18" 282 1019 2.7e-76 317 766 "Gammaproteobacteria" "AerDiv273252_0571" 2 4
"1419" "Aeromonas_diversa_2478-85:VBIAerDiv273252_0571" "PF00704" "GH18" "Chitin" "GH" "Aeromonas" "VBIAerDiv273252" "Aeromonas_diversa_2478-85" "Aeromonas_diversa" "GH_18" 282 1019 2.7e-76 317 766 "Gammaproteobacteria" "AerDiv273252_0571" 2 4
"1420" "Aeromonas_diversa_2478-85:VBIAerDiv273252_0571" "PF06483" NA NA NA "Aeromonas" "VBIAerDiv273252" "Aeromonas_diversa_2478-85" "Aeromonas_diversa" "ChiC" 174 1019 2.1e-62 775 940 "Gammaproteobacteria" "AerDiv273252_0571" 2 4
"1421" "Aeromonas_diversa_2478-85:VBIAerDiv273252_0571" "PF06483" NA NA NA "Aeromonas" "VBIAerDiv273252" "Aeromonas_diversa_2478-85" "Aeromonas_diversa" "ChiC" 174 1019 2.1e-62 775 940 "Gammaproteobacteria" "AerDiv273252_0571" 2 4
"1422" "Aeromonas_diversa_2478-85:VBIAerDiv273252_0598" "PF00759" "GH9" "Cellulose" "GH" "Aeromonas" "VBIAerDiv273252" "Aeromonas_diversa_2478-85" "Aeromonas_diversa" "GH_9" 410 567 3.1e-21 103 502 "Gammaproteobacteria" "AerDiv273252_0598" 2 4
"1423" "Aeromonas_diversa_2478-85:VBIAerDiv273252_0598" "PF02927" NA NA NA "Aeromonas" "VBIAerDiv273252" "Aeromonas_diversa_2478-85" "Aeromonas_diversa" "CelD_N" 86 567 4.2e-10 4 80 "Gammaproteobacteria" "AerDiv273252_0598" 2 4
"1424" "Aeromonas_diversa_2478-85:VBIAerDiv273252_0598" "PF00759" "GH9" "Cellulose" "GH" "Aeromonas" "VBIAerDiv273252" "Aeromonas_diversa_2478-85" "Aeromonas_diversa" "GH_9" 410 567 3.1e-21 103 502 "Gammaproteobacteria" "AerDiv273252_0598" 2 4
"1425" "Aeromonas_diversa_2478-85:VBIAerDiv273252_0598" "PF02927" NA NA NA "Aeromonas" "VBIAerDiv273252" "Aeromonas_diversa_2478-85" "Aeromonas_diversa" "CelD_N" 86 567 4.2e-10 4 80 "Gammaproteobacteria" "AerDiv273252_0598" 2 4
"1426" "Aeromonas_diversa_2478-85:VBIAerDiv273252_1430" "PF02839" "CBM12.1" "cChitin" "CBM" "Aeromonas" "VBIAerDiv273252" "Aeromonas_diversa_2478-85" "Aeromonas_diversa" "CBM_5_12" 42 480 2e-13 438 476 "Gammaproteobacteria" "AerDiv273252_1430" 2 4
"1427" "Aeromonas_diversa_2478-85:VBIAerDiv273252_1430" "PF00182" "GH19" "Chitin" "GH" "Aeromonas" "VBIAerDiv273252" "Aeromonas_diversa_2478-85" "Aeromonas_diversa" "GH_19" 232 480 7.8e-32 105 324 "Gammaproteobacteria" "AerDiv273252_1430" 2 4
"1428" "Aeromonas_diversa_2478-85:VBIAerDiv273252_1430" "PF00182" "GH19" "Chitin" "GH" "Aeromonas" "VBIAerDiv273252" "Aeromonas_diversa_2478-85" "Aeromonas_diversa" "GH_19" 232 480 7.8e-32 105 324 "Gammaproteobacteria" "AerDiv273252_1430" 2 4
"1429" "Aeromonas_diversa_2478-85:VBIAerDiv273252_1430" "PF02839" "CBM12.1" "cChitin" "CBM" "Aeromonas" "VBIAerDiv273252" "Aeromonas_diversa_2478-85" "Aeromonas_diversa" "CBM_5_12" 42 480 2e-13 438 476 "Gammaproteobacteria" "AerDiv273252_1430" 2 4
"1430" "Aeromonas_diversa_2478-85:VBIAerDiv273252_1905" "PF02839" "CBM12.1" "cChitin" "CBM" "Aeromonas" "VBIAerDiv273252" "Aeromonas_diversa_2478-85" "Aeromonas_diversa" "CBM_5_12" 42 814 4.5e-06 759 786 "Gammaproteobacteria" "AerDiv273252_1905" 2 6
"1431" "Aeromonas_diversa_2478-85:VBIAerDiv273252_1905" "PF00704" "GH18" "Chitin" "GH" "Aeromonas" "VBIAerDiv273252" "Aeromonas_diversa_2478-85" "Aeromonas_diversa" "GH_18" 282 814 1.8e-80 158 543 "Gammaproteobacteria" "AerDiv273252_1905" 2 6
"1432" "Aeromonas_diversa_2478-85:VBIAerDiv273252_1905" "PF02839" "CBM12.1" "cChitin" "CBM" "Aeromonas" "VBIAerDiv273252" "Aeromonas_diversa_2478-85" "Aeromonas_diversa" "CBM_5_12" 42 814 4.5e-06 759 786 "Gammaproteobacteria" "AerDiv273252_1905" 2 6
"1433" "Aeromonas_diversa_2478-85:VBIAerDiv273252_1905" "PF00704" "GH18" "Chitin" "GH" "Aeromonas" "VBIAerDiv273252" "Aeromonas_diversa_2478-85" "Aeromonas_diversa" "GH_18" 282 814 1.8e-80 158 543 "Gammaproteobacteria" "AerDiv273252_1905" 2 6
"1434" "Aeromonas_diversa_2478-85:VBIAerDiv273252_1905" "PF08329" NA NA NA "Aeromonas" "VBIAerDiv273252" "Aeromonas_diversa_2478-85" "Aeromonas_diversa" "ChitinaseA_N" 133 814 2.3e-61 23 154 "Gammaproteobacteria" "AerDiv273252_1905" 2 6
"1435" "Aeromonas_diversa_2478-85:VBIAerDiv273252_1905" "PF08329" NA NA NA "Aeromonas" "VBIAerDiv273252" "Aeromonas_diversa_2478-85" "Aeromonas_diversa" "ChitinaseA_N" 133 814 2.3e-61 23 154 "Gammaproteobacteria" "AerDiv273252_1905" 2 6
"1436" "Aeromonas_hydrophila_113:VBIAerHyd267122_0108" "PF00704" "GH18" "Chitin" "GH" "Aeromonas" "VBIAerHyd267122" "Aeromonas_hydrophila_113" "Aeromonas_hydrophila" "GH_18" 282 869 6.3e-78 160 549 "Gammaproteobacteria" "AerHyd267122_0108" 1 4
"1437" "Aeromonas_hydrophila_113:VBIAerHyd267122_0108" "PF02839" "CBM12.1" "cChitin" "CBM" "Aeromonas" "VBIAerHyd267122" "Aeromonas_hydrophila_113" "Aeromonas_hydrophila" "CBM_5_12" 42 869 6.3e-20 775 811 "Gammaproteobacteria" "AerHyd267122_0108" 1 4
"1438" "Aeromonas_hydrophila_113:VBIAerHyd267122_0108" "PF02839" "CBM12.1" "cChitin" "CBM" "Aeromonas" "VBIAerHyd267122" "Aeromonas_hydrophila_113" "Aeromonas_hydrophila" "CBM_5_12" 42 869 6.3e-20 824 860 "Gammaproteobacteria" "AerHyd267122_0108" 1 4
"1439" "Aeromonas_hydrophila_113:VBIAerHyd267122_0108" "PF08329" NA NA NA "Aeromonas" "VBIAerHyd267122" "Aeromonas_hydrophila_113" "Aeromonas_hydrophila" "ChitinaseA_N" 133 869 6.4e-60 23 155 "Gammaproteobacteria" "AerHyd267122_0108" 1 4
"1440" "Aeromonas_hydrophila_113:VBIAerHyd267122_0110" "PF02839" "CBM12.1" "cChitin" "CBM" "Aeromonas" "VBIAerHyd267122" "Aeromonas_hydrophila_113" "Aeromonas_hydrophila" "CBM_5_12" 42 640 1.2e-12 586 612 "Gammaproteobacteria" "AerHyd267122_0110" 1 3
"1441" "Aeromonas_hydrophila_113:VBIAerHyd267122_0110" "PF02839" "CBM12.1" "cChitin" "CBM" "Aeromonas" "VBIAerHyd267122" "Aeromonas_hydrophila_113" "Aeromonas_hydrophila" "CBM_5_12" 42 640 1.2e-12 26 70 "Gammaproteobacteria" "AerHyd267122_0110" 1 3
"1442" "Aeromonas_hydrophila_113:VBIAerHyd267122_0110" "PF00182" "GH19" "Chitin" "GH" "Aeromonas" "VBIAerHyd267122" "Aeromonas_hydrophila_113" "Aeromonas_hydrophila" "GH_19" 232 640 1.1e-38 175 400 "Gammaproteobacteria" "AerHyd267122_0110" 1 3
"1443" "Aeromonas_hydrophila_113:VBIAerHyd267122_1039" "PF02839" "CBM12.1" "cChitin" "CBM" "Aeromonas" "VBIAerHyd267122" "Aeromonas_hydrophila_113" "Aeromonas_hydrophila" "CBM_5_12" 42 482 3.4e-14 438 476 "Gammaproteobacteria" "AerHyd267122_1039" 1 2
"1444" "Aeromonas_hydrophila_113:VBIAerHyd267122_1039" "PF00182" "GH19" "Chitin" "GH" "Aeromonas" "VBIAerHyd267122" "Aeromonas_hydrophila_113" "Aeromonas_hydrophila" "GH_19" 232 482 2e-32 105 324 "Gammaproteobacteria" "AerHyd267122_1039" 1 2
"1445" "Aeromonas_hydrophila_113:VBIAerHyd267122_1732" "PF02927" NA NA NA "Aeromonas" "VBIAerHyd267122" "Aeromonas_hydrophila_113" "Aeromonas_hydrophila" "CelD_N" 86 571 6.3e-11 4 80 "Gammaproteobacteria" "AerHyd267122_1732" 1 2
"1446" "Aeromonas_hydrophila_113:VBIAerHyd267122_1732" "PF00759" "GH9" "Cellulose" "GH" "Aeromonas" "VBIAerHyd267122" "Aeromonas_hydrophila_113" "Aeromonas_hydrophila" "GH_9" 410 571 7e-22 103 503 "Gammaproteobacteria" "AerHyd267122_1732" 1 2
"1447" "Aeromonas_hydrophila_113:VBIAerHyd267122_3675" "PF06483" NA NA NA "Aeromonas" "VBIAerHyd267122" "Aeromonas_hydrophila_113" "Aeromonas_hydrophila" "ChiC" 174 1021 1.5e-64 777 943 "Gammaproteobacteria" "AerHyd267122_3675" 1 3
"1448" "Aeromonas_hydrophila_113:VBIAerHyd267122_3675" "PF00704" "GH18" "Chitin" "GH" "Aeromonas" "VBIAerHyd267122" "Aeromonas_hydrophila_113" "Aeromonas_hydrophila" "GH_18" 282 1021 9.6e-78 319 768 "Gammaproteobacteria" "AerHyd267122_3675" 1 3
"1449" "Aeromonas_hydrophila_113:VBIAerHyd267122_3675" "PF02839" "CBM12.1" "cChitin" "CBM" "Aeromonas" "VBIAerHyd267122" "Aeromonas_hydrophila_113" "Aeromonas_hydrophila" "CBM_5_12" 42 1021 9.7e-07 977 1015 "Gammaproteobacteria" "AerHyd267122_3675" 1 3
"1450" "Aeromonas_hydrophila_14:VBIAerHyd270752_1016" "PF00759" "GH9" "Cellulose" "GH" "Aeromonas" "VBIAerHyd270752" "Aeromonas_hydrophila_14" "Aeromonas_hydrophila" "GH_9" 410 571 7e-22 103 503 "Gammaproteobacteria" "AerHyd270752_1016" 1 2
"1451" "Aeromonas_hydrophila_14:VBIAerHyd270752_1016" "PF02927" NA NA NA "Aeromonas" "VBIAerHyd270752" "Aeromonas_hydrophila_14" "Aeromonas_hydrophila" "CelD_N" 86 571 6.3e-11 4 80 "Gammaproteobacteria" "AerHyd270752_1016" 1 2
"1452" "Aeromonas_hydrophila_14:VBIAerHyd270752_2499" "PF00182" "GH19" "Chitin" "GH" "Aeromonas" "VBIAerHyd270752" "Aeromonas_hydrophila_14" "Aeromonas_hydrophila" "GH_19" 232 482 2e-32 105 324 "Gammaproteobacteria" "AerHyd270752_2499" 1 2
"1453" "Aeromonas_hydrophila_14:VBIAerHyd270752_2499" "PF02839" "CBM12.1" "cChitin" "CBM" "Aeromonas" "VBIAerHyd270752" "Aeromonas_hydrophila_14" "Aeromonas_hydrophila" "CBM_5_12" 42 482 3.4e-14 438 476 "Gammaproteobacteria" "AerHyd270752_2499" 1 2
"1454" "Aeromonas_hydrophila_14:VBIAerHyd270752_3097" "PF02839" "CBM12.1" "cChitin" "CBM" "Aeromonas" "VBIAerHyd270752" "Aeromonas_hydrophila_14" "Aeromonas_hydrophila" "CBM_5_12" 42 869 6.3e-20 775 811 "Gammaproteobacteria" "AerHyd270752_3097" 1 4
"1455" "Aeromonas_hydrophila_14:VBIAerHyd270752_3097" "PF00704" "GH18" "Chitin" "GH" "Aeromonas" "VBIAerHyd270752" "Aeromonas_hydrophila_14" "Aeromonas_hydrophila" "GH_18" 282 869 6.4e-78 160 549 "Gammaproteobacteria" "AerHyd270752_3097" 1 4
"1456" "Aeromonas_hydrophila_14:VBIAerHyd270752_3097" "PF02839" "CBM12.1" "cChitin" "CBM" "Aeromonas" "VBIAerHyd270752" "Aeromonas_hydrophila_14" "Aeromonas_hydrophila" "CBM_5_12" 42 869 6.3e-20 824 860 "Gammaproteobacteria" "AerHyd270752_3097" 1 4
"1457" "Aeromonas_hydrophila_14:VBIAerHyd270752_3097" "PF08329" NA NA NA "Aeromonas" "VBIAerHyd270752" "Aeromonas_hydrophila_14" "Aeromonas_hydrophila" "ChitinaseA_N" 133 869 6.3e-60 23 155 "Gammaproteobacteria" "AerHyd270752_3097" 1 4
"1458" "Aeromonas_hydrophila_14:VBIAerHyd270752_3099" "PF02839" "CBM12.1" "cChitin" "CBM" "Aeromonas" "VBIAerHyd270752" "Aeromonas_hydrophila_14" "Aeromonas_hydrophila" "CBM_5_12" 42 640 1.2e-12 26 70 "Gammaproteobacteria" "AerHyd270752_3099" 1 3
"1459" "Aeromonas_hydrophila_14:VBIAerHyd270752_3099" "PF02839" "CBM12.1" "cChitin" "CBM" "Aeromonas" "VBIAerHyd270752" "Aeromonas_hydrophila_14" "Aeromonas_hydrophila" "CBM_5_12" 42 640 1.2e-12 586 612 "Gammaproteobacteria" "AerHyd270752_3099" 1 3
"1460" "Aeromonas_hydrophila_14:VBIAerHyd270752_3099" "PF00182" "GH19" "Chitin" "GH" "Aeromonas" "VBIAerHyd270752" "Aeromonas_hydrophila_14" "Aeromonas_hydrophila" "GH_19" 232 640 1.1e-38 175 400 "Gammaproteobacteria" "AerHyd270752_3099" 1 3
"1461" "Aeromonas_hydrophila_14:VBIAerHyd270752_3477" "PF02839" "CBM12.1" "cChitin" "CBM" "Aeromonas" "VBIAerHyd270752" "Aeromonas_hydrophila_14" "Aeromonas_hydrophila" "CBM_5_12" 42 1021 9.7e-07 977 1015 "Gammaproteobacteria" "AerHyd270752_3477" 1 3
"1462" "Aeromonas_hydrophila_14:VBIAerHyd270752_3477" "PF00704" "GH18" "Chitin" "GH" "Aeromonas" "VBIAerHyd270752" "Aeromonas_hydrophila_14" "Aeromonas_hydrophila" "GH_18" 282 1021 9.6e-78 319 768 "Gammaproteobacteria" "AerHyd270752_3477" 1 3
"1463" "Aeromonas_hydrophila_14:VBIAerHyd270752_3477" "PF06483" NA NA NA "Aeromonas" "VBIAerHyd270752" "Aeromonas_hydrophila_14" "Aeromonas_hydrophila" "ChiC" 174 1021 1.5e-64 777 943 "Gammaproteobacteria" "AerHyd270752_3477" 1 3
"1464" "Aeromonas_hydrophila_145:VBIAerHyd269850_0825" "PF00704" "GH18" "Chitin" "GH" "Aeromonas" "VBIAerHyd269850" "Aeromonas_hydrophila_145" "Aeromonas_hydrophila" "GH_18" 282 1021 8.8e-78 319 768 "Gammaproteobacteria" "AerHyd269850_0825" 1 4
"1465" "Aeromonas_hydrophila_145:VBIAerHyd269850_0825" "PF06832" NA NA NA "Aeromonas" "VBIAerHyd269850" "Aeromonas_hydrophila_145" "Aeromonas_hydrophila" "BiPBP_C" 89 1021 1.1e-06 107 180 "Gammaproteobacteria" "AerHyd269850_0825" 1 4
"1466" "Aeromonas_hydrophila_145:VBIAerHyd269850_0825" "PF06832" NA NA NA "Aeromonas" "VBIAerHyd269850" "Aeromonas_hydrophila_145" "Aeromonas_hydrophila" "BiPBP_C" 89 1021 1.1e-06 195 266 "Gammaproteobacteria" "AerHyd269850_0825" 1 4
"1467" "Aeromonas_hydrophila_145:VBIAerHyd269850_0825" "PF06483" NA NA NA "Aeromonas" "VBIAerHyd269850" "Aeromonas_hydrophila_145" "Aeromonas_hydrophila" "ChiC" 174 1021 7e-65 777 943 "Gammaproteobacteria" "AerHyd269850_0825" 1 4
"1468" "Aeromonas_hydrophila_145:VBIAerHyd269850_1524" "PF00759" "GH9" "Cellulose" "GH" "Aeromonas" "VBIAerHyd269850" "Aeromonas_hydrophila_145" "Aeromonas_hydrophila" "GH_9" 410 577 5.5e-21 103 503 "Gammaproteobacteria" "AerHyd269850_1524" 1 2
"1469" "Aeromonas_hydrophila_145:VBIAerHyd269850_1524" "PF02927" NA NA NA "Aeromonas" "VBIAerHyd269850" "Aeromonas_hydrophila_145" "Aeromonas_hydrophila" "CelD_N" 86 577 6e-11 4 80 "Gammaproteobacteria" "AerHyd269850_1524" 1 2
"1470" "Aeromonas_hydrophila_145:VBIAerHyd269850_2706" "PF02839" "CBM12.1" "cChitin" "CBM" "Aeromonas" "VBIAerHyd269850" "Aeromonas_hydrophila_145" "Aeromonas_hydrophila" "CBM_5_12" 42 482 3.4e-14 438 476 "Gammaproteobacteria" "AerHyd269850_2706" 1 2
"1471" "Aeromonas_hydrophila_145:VBIAerHyd269850_2706" "PF00182" "GH19" "Chitin" "GH" "Aeromonas" "VBIAerHyd269850" "Aeromonas_hydrophila_145" "Aeromonas_hydrophila" "GH_19" 232 482 1.9e-32 105 324 "Gammaproteobacteria" "AerHyd269850_2706" 1 2
"1472" "Aeromonas_hydrophila_145:VBIAerHyd269850_3532" "PF00704" "GH18" "Chitin" "GH" "Aeromonas" "VBIAerHyd269850" "Aeromonas_hydrophila_145" "Aeromonas_hydrophila" "GH_18" 282 869 5.4e-78 160 549 "Gammaproteobacteria" "AerHyd269850_3532" 1 4
"1473" "Aeromonas_hydrophila_145:VBIAerHyd269850_3532" "PF02839" "CBM12.1" "cChitin" "CBM" "Aeromonas" "VBIAerHyd269850" "Aeromonas_hydrophila_145" "Aeromonas_hydrophila" "CBM_5_12" 42 869 7.5e-20 824 860 "Gammaproteobacteria" "AerHyd269850_3532" 1 4
"1474" "Aeromonas_hydrophila_145:VBIAerHyd269850_3532" "PF08329" NA NA NA "Aeromonas" "VBIAerHyd269850" "Aeromonas_hydrophila_145" "Aeromonas_hydrophila" "ChitinaseA_N" 133 869 9e-60 23 155 "Gammaproteobacteria" "AerHyd269850_3532" 1 4
"1475" "Aeromonas_hydrophila_145:VBIAerHyd269850_3532" "PF02839" "CBM12.1" "cChitin" "CBM" "Aeromonas" "VBIAerHyd269850" "Aeromonas_hydrophila_145" "Aeromonas_hydrophila" "CBM_5_12" 42 869 7.5e-20 775 811 "Gammaproteobacteria" "AerHyd269850_3532" 1 4
"1476" "Aeromonas_hydrophila_145:VBIAerHyd269850_3534" "PF00182" "GH19" "Chitin" "GH" "Aeromonas" "VBIAerHyd269850" "Aeromonas_hydrophila_145" "Aeromonas_hydrophila" "GH_19" 232 640 5.3e-39 175 400 "Gammaproteobacteria" "AerHyd269850_3534" 1 3
"1477" "Aeromonas_hydrophila_145:VBIAerHyd269850_3534" "PF02839" "CBM12.1" "cChitin" "CBM" "Aeromonas" "VBIAerHyd269850" "Aeromonas_hydrophila_145" "Aeromonas_hydrophila" "CBM_5_12" 42 640 1.2e-12 26 70 "Gammaproteobacteria" "AerHyd269850_3534" 1 3
"1478" "Aeromonas_hydrophila_145:VBIAerHyd269850_3534" "PF02839" "CBM12.1" "cChitin" "CBM" "Aeromonas" "VBIAerHyd269850" "Aeromonas_hydrophila_145" "Aeromonas_hydrophila" "CBM_5_12" 42 640 1.2e-12 586 612 "Gammaproteobacteria" "AerHyd269850_3534" 1 3
"1479" "Aeromonas_hydrophila_173:VBIAerHyd278124_0186" "PF00759" "GH9" "Cellulose" "GH" "Aeromonas" "VBIAerHyd278124" "Aeromonas_hydrophila_173" "Aeromonas_hydrophila" "GH_9" 410 571 2.5e-22 104 503 "Gammaproteobacteria" "AerHyd278124_0186" 1 2
"1480" "Aeromonas_hydrophila_173:VBIAerHyd278124_0186" "PF02927" NA NA NA "Aeromonas" "VBIAerHyd278124" "Aeromonas_hydrophila_173" "Aeromonas_hydrophila" "CelD_N" 86 571 1.8e-11 4 80 "Gammaproteobacteria" "AerHyd278124_0186" 1 2
"1481" "Aeromonas_hydrophila_173:VBIAerHyd278124_1341" "PF00704" "GH18" "Chitin" "GH" "Aeromonas" "VBIAerHyd278124" "Aeromonas_hydrophila_173" "Aeromonas_hydrophila" "GH_18" 282 872 6.3e-78 163 552 "Gammaproteobacteria" "AerHyd278124_1341" 1 4
"1482" "Aeromonas_hydrophila_173:VBIAerHyd278124_1341" "PF08329" NA NA NA "Aeromonas" "VBIAerHyd278124" "Aeromonas_hydrophila_173" "Aeromonas_hydrophila" "ChitinaseA_N" 133 872 1.1e-59 26 158 "Gammaproteobacteria" "AerHyd278124_1341" 1 4
"1483" "Aeromonas_hydrophila_173:VBIAerHyd278124_1341" "PF02839" "CBM12.1" "cChitin" "CBM" "Aeromonas" "VBIAerHyd278124" "Aeromonas_hydrophila_173" "Aeromonas_hydrophila" "CBM_5_12" 42 872 5e-20 778 814 "Gammaproteobacteria" "AerHyd278124_1341" 1 4
"1484" "Aeromonas_hydrophila_173:VBIAerHyd278124_1341" "PF02839" "CBM12.1" "cChitin" "CBM" "Aeromonas" "VBIAerHyd278124" "Aeromonas_hydrophila_173" "Aeromonas_hydrophila" "CBM_5_12" 42 872 5e-20 827 863 "Gammaproteobacteria" "AerHyd278124_1341" 1 4
"1485" "Aeromonas_hydrophila_173:VBIAerHyd278124_1343" "PF02839" "CBM12.1" "cChitin" "CBM" "Aeromonas" "VBIAerHyd278124" "Aeromonas_hydrophila_173" "Aeromonas_hydrophila" "CBM_5_12" 42 640 1.2e-12 586 612 "Gammaproteobacteria" "AerHyd278124_1343" 1 3
"1486" "Aeromonas_hydrophila_173:VBIAerHyd278124_1343" "PF00182" "GH19" "Chitin" "GH" "Aeromonas" "VBIAerHyd278124" "Aeromonas_hydrophila_173" "Aeromonas_hydrophila" "GH_19" 232 640 1.1e-38 175 400 "Gammaproteobacteria" "AerHyd278124_1343" 1 3
"1487" "Aeromonas_hydrophila_173:VBIAerHyd278124_1343" "PF02839" "CBM12.1" "cChitin" "CBM" "Aeromonas" "VBIAerHyd278124" "Aeromonas_hydrophila_173" "Aeromonas_hydrophila" "CBM_5_12" 42 640 1.2e-12 26 70 "Gammaproteobacteria" "AerHyd278124_1343" 1 3
"1488" "Aeromonas_hydrophila_173:VBIAerHyd278124_1761" "PF06483" NA NA NA "Aeromonas" "VBIAerHyd278124" "Aeromonas_hydrophila_173" "Aeromonas_hydrophila" "ChiC" 174 1021 1.8e-63 777 943 "Gammaproteobacteria" "AerHyd278124_1761" 1 3
"1489" "Aeromonas_hydrophila_173:VBIAerHyd278124_1761" "PF00704" "GH18" "Chitin" "GH" "Aeromonas" "VBIAerHyd278124" "Aeromonas_hydrophila_173" "Aeromonas_hydrophila" "GH_18" 282 1021 8.6e-78 319 768 "Gammaproteobacteria" "AerHyd278124_1761" 1 3
"1490" "Aeromonas_hydrophila_173:VBIAerHyd278124_1761" "PF02839" "CBM12.1" "cChitin" "CBM" "Aeromonas" "VBIAerHyd278124" "Aeromonas_hydrophila_173" "Aeromonas_hydrophila" "CBM_5_12" 42 1021 3.1e-06 978 1015 "Gammaproteobacteria" "AerHyd278124_1761" 1 3
"1491" "Aeromonas_hydrophila_173:VBIAerHyd278124_2925" "PF02839" "CBM12.1" "cChitin" "CBM" "Aeromonas" "VBIAerHyd278124" "Aeromonas_hydrophila_173" "Aeromonas_hydrophila" "CBM_5_12" 42 482 3.4e-14 438 476 "Gammaproteobacteria" "AerHyd278124_2925" 1 2
"1492" "Aeromonas_hydrophila_173:VBIAerHyd278124_2925" "PF00182" "GH19" "Chitin" "GH" "Aeromonas" "VBIAerHyd278124" "Aeromonas_hydrophila_173" "Aeromonas_hydrophila" "GH_19" 232 482 1.6e-32 105 325 "Gammaproteobacteria" "AerHyd278124_2925" 1 2
"1493" "Aeromonas_hydrophila_173:VBIAerHyd278124_3787" "PF00704" "GH18" "Chitin" "GH" "Aeromonas" "VBIAerHyd278124" "Aeromonas_hydrophila_173" "Aeromonas_hydrophila" "GH_18" 282 511 6.5e-07 53 410 "Gammaproteobacteria" "AerHyd278124_3787" 1 1
"1494" "Aeromonas_hydrophila_187:VBIAerHyd278196_0563" "PF00704" "GH18" "Chitin" "GH" "Aeromonas" "VBIAerHyd278196" "Aeromonas_hydrophila_187" "Aeromonas_hydrophila" "GH_18" 282 1021 8.7e-78 319 768 "Gammaproteobacteria" "AerHyd278196_0563" 1 3
"1495" "Aeromonas_hydrophila_187:VBIAerHyd278196_0563" "PF02839" "CBM12.1" "cChitin" "CBM" "Aeromonas" "VBIAerHyd278196" "Aeromonas_hydrophila_187" "Aeromonas_hydrophila" "CBM_5_12" 42 1021 3.2e-06 978 1015 "Gammaproteobacteria" "AerHyd278196_0563" 1 3
"1496" "Aeromonas_hydrophila_187:VBIAerHyd278196_0563" "PF06483" NA NA NA "Aeromonas" "VBIAerHyd278196" "Aeromonas_hydrophila_187" "Aeromonas_hydrophila" "ChiC" 174 1021 3.6e-63 777 943 "Gammaproteobacteria" "AerHyd278196_0563" 1 3
"1497" "Aeromonas_hydrophila_187:VBIAerHyd278196_1385" "PF02927" NA NA NA "Aeromonas" "VBIAerHyd278196" "Aeromonas_hydrophila_187" "Aeromonas_hydrophila" "CelD_N" 86 571 5.8e-11 4 80 "Gammaproteobacteria" "AerHyd278196_1385" 1 2
"1498" "Aeromonas_hydrophila_187:VBIAerHyd278196_1385" "PF00759" "GH9" "Cellulose" "GH" "Aeromonas" "VBIAerHyd278196" "Aeromonas_hydrophila_187" "Aeromonas_hydrophila" "GH_9" 410 571 2.4e-22 103 503 "Gammaproteobacteria" "AerHyd278196_1385" 1 2
"1499" "Aeromonas_hydrophila_187:VBIAerHyd278196_1598" "PF00182" "GH19" "Chitin" "GH" "Aeromonas" "VBIAerHyd278196" "Aeromonas_hydrophila_187" "Aeromonas_hydrophila" "GH_19" 232 640 1e-38 175 400 "Gammaproteobacteria" "AerHyd278196_1598" 1 3
"1500" "Aeromonas_hydrophila_187:VBIAerHyd278196_1598" "PF02839" "CBM12.1" "cChitin" "CBM" "Aeromonas" "VBIAerHyd278196" "Aeromonas_hydrophila_187" "Aeromonas_hydrophila" "CBM_5_12" 42 640 1.2e-12 26 70 "Gammaproteobacteria" "AerHyd278196_1598" 1 3
"1501" "Aeromonas_hydrophila_187:VBIAerHyd278196_1598" "PF02839" "CBM12.1" "cChitin" "CBM" "Aeromonas" "VBIAerHyd278196" "Aeromonas_hydrophila_187" "Aeromonas_hydrophila" "CBM_5_12" 42 640 1.2e-12 586 612 "Gammaproteobacteria" "AerHyd278196_1598" 1 3
"1502" "Aeromonas_hydrophila_187:VBIAerHyd278196_1600" "PF08329" NA NA NA "Aeromonas" "VBIAerHyd278196" "Aeromonas_hydrophila_187" "Aeromonas_hydrophila" "ChitinaseA_N" 133 869 6.4e-60 23 155 "Gammaproteobacteria" "AerHyd278196_1600" 1 4
"1503" "Aeromonas_hydrophila_187:VBIAerHyd278196_1600" "PF02839" "CBM12.1" "cChitin" "CBM" "Aeromonas" "VBIAerHyd278196" "Aeromonas_hydrophila_187" "Aeromonas_hydrophila" "CBM_5_12" 42 869 6.3e-20 775 811 "Gammaproteobacteria" "AerHyd278196_1600" 1 4
"1504" "Aeromonas_hydrophila_187:VBIAerHyd278196_1600" "PF00704" "GH18" "Chitin" "GH" "Aeromonas" "VBIAerHyd278196" "Aeromonas_hydrophila_187" "Aeromonas_hydrophila" "GH_18" 282 869 6.3e-78 160 549 "Gammaproteobacteria" "AerHyd278196_1600" 1 4
"1505" "Aeromonas_hydrophila_187:VBIAerHyd278196_1600" "PF02839" "CBM12.1" "cChitin" "CBM" "Aeromonas" "VBIAerHyd278196" "Aeromonas_hydrophila_187" "Aeromonas_hydrophila" "CBM_5_12" 42 869 6.3e-20 824 860 "Gammaproteobacteria" "AerHyd278196_1600" 1 4
"1506" "Aeromonas_hydrophila_187:VBIAerHyd278196_2917" "PF00182" "GH19" "Chitin" "GH" "Aeromonas" "VBIAerHyd278196" "Aeromonas_hydrophila_187" "Aeromonas_hydrophila" "GH_19" 232 482 1.9e-32 105 324 "Gammaproteobacteria" "AerHyd278196_2917" 1 2
"1507" "Aeromonas_hydrophila_187:VBIAerHyd278196_2917" "PF02839" "CBM12.1" "cChitin" "CBM" "Aeromonas" "VBIAerHyd278196" "Aeromonas_hydrophila_187" "Aeromonas_hydrophila" "CBM_5_12" 42 482 3.4e-14 438 476 "Gammaproteobacteria" "AerHyd278196_2917" 1 2
"1508" "Aeromonas_hydrophila_226:VBIAerHyd264166_0007" "PF02839" "CBM12.1" "cChitin" "CBM" "Aeromonas" "VBIAerHyd264166" "Aeromonas_hydrophila_226" "Aeromonas_hydrophila" "CBM_5_12" 42 1011 3e-06 968 1005 "Gammaproteobacteria" "AerHyd264166_0007" 1 3
"1509" "Aeromonas_hydrophila_226:VBIAerHyd264166_0007" "PF06483" NA NA NA "Aeromonas" "VBIAerHyd264166" "Aeromonas_hydrophila_226" "Aeromonas_hydrophila" "ChiC" 174 1011 2e-64 767 933 "Gammaproteobacteria" "AerHyd264166_0007" 1 3
"1510" "Aeromonas_hydrophila_226:VBIAerHyd264166_0007" "PF00704" "GH18" "Chitin" "GH" "Aeromonas" "VBIAerHyd264166" "Aeromonas_hydrophila_226" "Aeromonas_hydrophila" "GH_18" 282 1011 6.1e-78 309 758 "Gammaproteobacteria" "AerHyd264166_0007" 1 3
"1511" "Aeromonas_hydrophila_226:VBIAerHyd264166_0937" "PF00759" "GH9" "Cellulose" "GH" "Aeromonas" "VBIAerHyd264166" "Aeromonas_hydrophila_226" "Aeromonas_hydrophila" "GH_9" 410 577 1.2e-22 107 507 "Gammaproteobacteria" "AerHyd264166_0937" 1 2
"1512" "Aeromonas_hydrophila_226:VBIAerHyd264166_0937" "PF02927" NA NA NA "Aeromonas" "VBIAerHyd264166" "Aeromonas_hydrophila_226" "Aeromonas_hydrophila" "CelD_N" 86 577 1.4e-10 4 80 "Gammaproteobacteria" "AerHyd264166_0937" 1 2
"1513" "Aeromonas_hydrophila_226:VBIAerHyd264166_1335" "PF00704" "GH18" "Chitin" "GH" "Aeromonas" "VBIAerHyd264166" "Aeromonas_hydrophila_226" "Aeromonas_hydrophila" "GH_18" 282 869 1.7e-76 160 549 "Gammaproteobacteria" "AerHyd264166_1335" 1 4
"1514" "Aeromonas_hydrophila_226:VBIAerHyd264166_1335" "PF02839" "CBM12.1" "cChitin" "CBM" "Aeromonas" "VBIAerHyd264166" "Aeromonas_hydrophila_226" "Aeromonas_hydrophila" "CBM_5_12" 42 869 2.4e-20 775 811 "Gammaproteobacteria" "AerHyd264166_1335" 1 4
"1515" "Aeromonas_hydrophila_226:VBIAerHyd264166_1335" "PF08329" NA NA NA "Aeromonas" "VBIAerHyd264166" "Aeromonas_hydrophila_226" "Aeromonas_hydrophila" "ChitinaseA_N" 133 869 8.7e-60 23 155 "Gammaproteobacteria" "AerHyd264166_1335" 1 4
"1516" "Aeromonas_hydrophila_226:VBIAerHyd264166_1335" "PF02839" "CBM12.1" "cChitin" "CBM" "Aeromonas" "VBIAerHyd264166" "Aeromonas_hydrophila_226" "Aeromonas_hydrophila" "CBM_5_12" 42 869 2.4e-20 824 860 "Gammaproteobacteria" "AerHyd264166_1335" 1 4
"1517" "Aeromonas_hydrophila_226:VBIAerHyd264166_1337" "PF02839" "CBM12.1" "cChitin" "CBM" "Aeromonas" "VBIAerHyd264166" "Aeromonas_hydrophila_226" "Aeromonas_hydrophila" "CBM_5_12" 42 633 4.1e-13 18 63 "Gammaproteobacteria" "AerHyd264166_1337" 1 3
"1518" "Aeromonas_hydrophila_226:VBIAerHyd264166_1337" "PF02839" "CBM12.1" "cChitin" "CBM" "Aeromonas" "VBIAerHyd264166" "Aeromonas_hydrophila_226" "Aeromonas_hydrophila" "CBM_5_12" 42 633 4.1e-13 579 605 "Gammaproteobacteria" "AerHyd264166_1337" 1 3
"1519" "Aeromonas_hydrophila_226:VBIAerHyd264166_1337" "PF00182" "GH19" "Chitin" "GH" "Aeromonas" "VBIAerHyd264166" "Aeromonas_hydrophila_226" "Aeromonas_hydrophila" "GH_19" 232 633 4.8e-39 168 393 "Gammaproteobacteria" "AerHyd264166_1337" 1 3
"1520" "Aeromonas_hydrophila_226:VBIAerHyd264166_2759" "PF02839" "CBM12.1" "cChitin" "CBM" "Aeromonas" "VBIAerHyd264166" "Aeromonas_hydrophila_226" "Aeromonas_hydrophila" "CBM_5_12" 42 482 2.2e-13 438 476 "Gammaproteobacteria" "AerHyd264166_2759" 1 2
"1521" "Aeromonas_hydrophila_226:VBIAerHyd264166_2759" "PF00182" "GH19" "Chitin" "GH" "Aeromonas" "VBIAerHyd264166" "Aeromonas_hydrophila_226" "Aeromonas_hydrophila" "GH_19" 232 482 1.5e-32 105 326 "Gammaproteobacteria" "AerHyd264166_2759" 1 2
"1522" "Aeromonas_hydrophila_259:VBIAerHyd268914_0670" "PF00704" "GH18" "Chitin" "GH" "Aeromonas" "VBIAerHyd268914" "Aeromonas_hydrophila_259" "Aeromonas_hydrophila" "GH_18" 282 1011 1.1e-77 309 758 "Gammaproteobacteria" "AerHyd268914_0670" 1 3
"1523" "Aeromonas_hydrophila_259:VBIAerHyd268914_0670" "PF02839" "CBM12.1" "cChitin" "CBM" "Aeromonas" "VBIAerHyd268914" "Aeromonas_hydrophila_259" "Aeromonas_hydrophila" "CBM_5_12" 42 1011 3e-06 968 1005 "Gammaproteobacteria" "AerHyd268914_0670" 1 3
"1524" "Aeromonas_hydrophila_259:VBIAerHyd268914_0670" "PF06483" NA NA NA "Aeromonas" "VBIAerHyd268914" "Aeromonas_hydrophila_259" "Aeromonas_hydrophila" "ChiC" 174 1011 5.8e-65 767 933 "Gammaproteobacteria" "AerHyd268914_0670" 1 3
"1525" "Aeromonas_hydrophila_259:VBIAerHyd268914_1035" "PF02839" "CBM12.1" "cChitin" "CBM" "Aeromonas" "VBIAerHyd268914" "Aeromonas_hydrophila_259" "Aeromonas_hydrophila" "CBM_5_12" 42 869 6.3e-20 775 811 "Gammaproteobacteria" "AerHyd268914_1035" 1 4
"1526" "Aeromonas_hydrophila_259:VBIAerHyd268914_1035" "PF02839" "CBM12.1" "cChitin" "CBM" "Aeromonas" "VBIAerHyd268914" "Aeromonas_hydrophila_259" "Aeromonas_hydrophila" "CBM_5_12" 42 869 6.3e-20 824 860 "Gammaproteobacteria" "AerHyd268914_1035" 1 4
"1527" "Aeromonas_hydrophila_259:VBIAerHyd268914_1035" "PF00704" "GH18" "Chitin" "GH" "Aeromonas" "VBIAerHyd268914" "Aeromonas_hydrophila_259" "Aeromonas_hydrophila" "GH_18" 282 869 1.6e-78 160 549 "Gammaproteobacteria" "AerHyd268914_1035" 1 4
"1528" "Aeromonas_hydrophila_259:VBIAerHyd268914_1035" "PF08329" NA NA NA "Aeromonas" "VBIAerHyd268914" "Aeromonas_hydrophila_259" "Aeromonas_hydrophila" "ChitinaseA_N" 133 869 6.4e-60 23 155 "Gammaproteobacteria" "AerHyd268914_1035" 1 4
"1529" "Aeromonas_hydrophila_259:VBIAerHyd268914_1037" "PF00182" "GH19" "Chitin" "GH" "Aeromonas" "VBIAerHyd268914" "Aeromonas_hydrophila_259" "Aeromonas_hydrophila" "GH_19" 232 640 1.4e-38 175 400 "Gammaproteobacteria" "AerHyd268914_1037" 1 3
"1530" "Aeromonas_hydrophila_259:VBIAerHyd268914_1037" "PF02839" "CBM12.1" "cChitin" "CBM" "Aeromonas" "VBIAerHyd268914" "Aeromonas_hydrophila_259" "Aeromonas_hydrophila" "CBM_5_12" 42 640 8.6e-12 586 612 "Gammaproteobacteria" "AerHyd268914_1037" 1 3
"1531" "Aeromonas_hydrophila_259:VBIAerHyd268914_1037" "PF02839" "CBM12.1" "cChitin" "CBM" "Aeromonas" "VBIAerHyd268914" "Aeromonas_hydrophila_259" "Aeromonas_hydrophila" "CBM_5_12" 42 640 8.6e-12 26 70 "Gammaproteobacteria" "AerHyd268914_1037" 1 3
"1532" "Aeromonas_hydrophila_259:VBIAerHyd268914_2542" "PF00759" "GH9" "Cellulose" "GH" "Aeromonas" "VBIAerHyd268914" "Aeromonas_hydrophila_259" "Aeromonas_hydrophila" "GH_9" 410 571 4.4e-22 103 503 "Gammaproteobacteria" "AerHyd268914_2542" 1 2
"1533" "Aeromonas_hydrophila_259:VBIAerHyd268914_2542" "PF02927" NA NA NA "Aeromonas" "VBIAerHyd268914" "Aeromonas_hydrophila_259" "Aeromonas_hydrophila" "CelD_N" 86 571 1.8e-11 4 80 "Gammaproteobacteria" "AerHyd268914_2542" 1 2
"1534" "Aeromonas_hydrophila_259:VBIAerHyd268914_2681" "PF02839" "CBM12.1" "cChitin" "CBM" "Aeromonas" "VBIAerHyd268914" "Aeromonas_hydrophila_259" "Aeromonas_hydrophila" "CBM_5_12" 42 482 3.4e-14 438 476 "Gammaproteobacteria" "AerHyd268914_2681" 1 2
"1535" "Aeromonas_hydrophila_259:VBIAerHyd268914_2681" "PF00182" "GH19" "Chitin" "GH" "Aeromonas" "VBIAerHyd268914" "Aeromonas_hydrophila_259" "Aeromonas_hydrophila" "GH_19" 232 482 1.6e-32 105 325 "Gammaproteobacteria" "AerHyd268914_2681" 1 2
"1536" "Aeromonas_hydrophila_277:VBIAerHyd266500_0408" "PF02927" NA NA NA "Aeromonas" "VBIAerHyd266500" "Aeromonas_hydrophila_277" "Aeromonas_hydrophila" "CelD_N" 86 571 5.9e-11 4 80 "Gammaproteobacteria" "AerHyd266500_0408" 1 2
"1537" "Aeromonas_hydrophila_277:VBIAerHyd266500_0408" "PF00759" "GH9" "Cellulose" "GH" "Aeromonas" "VBIAerHyd266500" "Aeromonas_hydrophila_277" "Aeromonas_hydrophila" "GH_9" 410 571 1.5e-20 103 503 "Gammaproteobacteria" "AerHyd266500_0408" 1 2
"1538" "Aeromonas_hydrophila_277:VBIAerHyd266500_2579" "PF02839" "CBM12.1" "cChitin" "CBM" "Aeromonas" "VBIAerHyd266500" "Aeromonas_hydrophila_277" "Aeromonas_hydrophila" "CBM_5_12" 42 869 6.3e-20 824 860 "Gammaproteobacteria" "AerHyd266500_2579" 1 4
"1539" "Aeromonas_hydrophila_277:VBIAerHyd266500_2579" "PF08329" NA NA NA "Aeromonas" "VBIAerHyd266500" "Aeromonas_hydrophila_277" "Aeromonas_hydrophila" "ChitinaseA_N" 133 869 6.4e-60 23 155 "Gammaproteobacteria" "AerHyd266500_2579" 1 4
"1540" "Aeromonas_hydrophila_277:VBIAerHyd266500_2579" "PF00704" "GH18" "Chitin" "GH" "Aeromonas" "VBIAerHyd266500" "Aeromonas_hydrophila_277" "Aeromonas_hydrophila" "GH_18" 282 869 6.3e-78 160 549 "Gammaproteobacteria" "AerHyd266500_2579" 1 4
"1541" "Aeromonas_hydrophila_277:VBIAerHyd266500_2579" "PF02839" "CBM12.1" "cChitin" "CBM" "Aeromonas" "VBIAerHyd266500" "Aeromonas_hydrophila_277" "Aeromonas_hydrophila" "CBM_5_12" 42 869 6.3e-20 775 811 "Gammaproteobacteria" "AerHyd266500_2579" 1 4
"1542" "Aeromonas_hydrophila_277:VBIAerHyd266500_2581" "PF00182" "GH19" "Chitin" "GH" "Aeromonas" "VBIAerHyd266500" "Aeromonas_hydrophila_277" "Aeromonas_hydrophila" "GH_19" 232 633 4.8e-39 168 393 "Gammaproteobacteria" "AerHyd266500_2581" 1 3
"1543" "Aeromonas_hydrophila_277:VBIAerHyd266500_2581" "PF02839" "CBM12.1" "cChitin" "CBM" "Aeromonas" "VBIAerHyd266500" "Aeromonas_hydrophila_277" "Aeromonas_hydrophila" "CBM_5_12" 42 633 1e-11 579 605 "Gammaproteobacteria" "AerHyd266500_2581" 1 3
"1544" "Aeromonas_hydrophila_277:VBIAerHyd266500_2581" "PF02839" "CBM12.1" "cChitin" "CBM" "Aeromonas" "VBIAerHyd266500" "Aeromonas_hydrophila_277" "Aeromonas_hydrophila" "CBM_5_12" 42 633 1e-11 19 63 "Gammaproteobacteria" "AerHyd266500_2581" 1 3
"1545" "Aeromonas_hydrophila_277:VBIAerHyd266500_3125" "PF00182" "GH19" "Chitin" "GH" "Aeromonas" "VBIAerHyd266500" "Aeromonas_hydrophila_277" "Aeromonas_hydrophila" "GH_19" 232 482 1.8e-32 105 324 "Gammaproteobacteria" "AerHyd266500_3125" 1 2
"1546" "Aeromonas_hydrophila_277:VBIAerHyd266500_3125" "PF02839" "CBM12.1" "cChitin" "CBM" "Aeromonas" "VBIAerHyd266500" "Aeromonas_hydrophila_277" "Aeromonas_hydrophila" "CBM_5_12" 42 482 3.4e-14 438 476 "Gammaproteobacteria" "AerHyd266500_3125" 1 2
"1547" "Aeromonas_hydrophila_277:VBIAerHyd266500_3729" "PF02839" "CBM12.1" "cChitin" "CBM" "Aeromonas" "VBIAerHyd266500" "Aeromonas_hydrophila_277" "Aeromonas_hydrophila" "CBM_5_12" 42 1021 3.2e-06 978 1015 "Gammaproteobacteria" "AerHyd266500_3729" 1 3
"1548" "Aeromonas_hydrophila_277:VBIAerHyd266500_3729" "PF06483" NA NA NA "Aeromonas" "VBIAerHyd266500" "Aeromonas_hydrophila_277" "Aeromonas_hydrophila" "ChiC" 174 1021 5.1e-64 777 943 "Gammaproteobacteria" "AerHyd266500_3729" 1 3
"1549" "Aeromonas_hydrophila_277:VBIAerHyd266500_3729" "PF00704" "GH18" "Chitin" "GH" "Aeromonas" "VBIAerHyd266500" "Aeromonas_hydrophila_277" "Aeromonas_hydrophila" "GH_18" 282 1021 1.5e-77 319 768 "Gammaproteobacteria" "AerHyd266500_3729" 1 3
"1550" "Aeromonas_hydrophila_4AK4:VBIAerHyd308592_0666" "PF01270" "GH8" "Cellulose" "GH" "Aeromonas" "VBIAerHyd308592" "Aeromonas_hydrophila_4AK4" "Aeromonas_hydrophila" "GH_8" 342 369 1.3e-84 8 347 "Gammaproteobacteria" "AerHyd308592_0666" 1 1
"1551" "Aeromonas_hydrophila_4AK4:VBIAerHyd308592_0859" "PF00704" "GH18" "Chitin" "GH" "Aeromonas" "VBIAerHyd308592" "Aeromonas_hydrophila_4AK4" "Aeromonas_hydrophila" "GH_18" 282 1012 5e-77 309 758 "Gammaproteobacteria" "AerHyd308592_0859" 1 2
"1552" "Aeromonas_hydrophila_4AK4:VBIAerHyd308592_0859" "PF06483" NA NA NA "Aeromonas" "VBIAerHyd308592" "Aeromonas_hydrophila_4AK4" "Aeromonas_hydrophila" "ChiC" 174 1012 5e-61 767 933 "Gammaproteobacteria" "AerHyd308592_0859" 1 2
"1553" "Aeromonas_hydrophila_4AK4:VBIAerHyd308592_1160" "PF02927" NA NA NA "Aeromonas" "VBIAerHyd308592" "Aeromonas_hydrophila_4AK4" "Aeromonas_hydrophila" "CelD_N" 86 571 5.4e-09 4 80 "Gammaproteobacteria" "AerHyd308592_1160" 1 2
"1554" "Aeromonas_hydrophila_4AK4:VBIAerHyd308592_1160" "PF00759" "GH9" "Cellulose" "GH" "Aeromonas" "VBIAerHyd308592" "Aeromonas_hydrophila_4AK4" "Aeromonas_hydrophila" "GH_9" 410 571 1.5e-18 103 503 "Gammaproteobacteria" "AerHyd308592_1160" 1 2
"1555" "Aeromonas_hydrophila_4AK4:VBIAerHyd308592_2089" "PF00182" "GH19" "Chitin" "GH" "Aeromonas" "VBIAerHyd308592" "Aeromonas_hydrophila_4AK4" "Aeromonas_hydrophila" "GH_19" 232 496 2.1e-31 121 340 "Gammaproteobacteria" "AerHyd308592_2089" 1 2
"1556" "Aeromonas_hydrophila_4AK4:VBIAerHyd308592_2089" "PF02839" "CBM12.1" "cChitin" "CBM" "Aeromonas" "VBIAerHyd308592" "Aeromonas_hydrophila_4AK4" "Aeromonas_hydrophila" "CBM_5_12" 42 496 6.8e-14 454 492 "Gammaproteobacteria" "AerHyd308592_2089" 1 2
"1557" "Aeromonas_hydrophila_4AK4:VBIAerHyd308592_3203" "PF08329" NA NA NA "Aeromonas" "VBIAerHyd308592" "Aeromonas_hydrophila_4AK4" "Aeromonas_hydrophila" "ChitinaseA_N" 133 865 4.2e-56 23 155 "Gammaproteobacteria" "AerHyd308592_3203" 1 4
"1558" "Aeromonas_hydrophila_4AK4:VBIAerHyd308592_3203" "PF02839" "CBM12.1" "cChitin" "CBM" "Aeromonas" "VBIAerHyd308592" "Aeromonas_hydrophila_4AK4" "Aeromonas_hydrophila" "CBM_5_12" 42 865 8.7e-17 771 807 "Gammaproteobacteria" "AerHyd308592_3203" 1 4
"1559" "Aeromonas_hydrophila_4AK4:VBIAerHyd308592_3203" "PF02839" "CBM12.1" "cChitin" "CBM" "Aeromonas" "VBIAerHyd308592" "Aeromonas_hydrophila_4AK4" "Aeromonas_hydrophila" "CBM_5_12" 42 865 8.7e-17 820 856 "Gammaproteobacteria" "AerHyd308592_3203" 1 4
"1560" "Aeromonas_hydrophila_4AK4:VBIAerHyd308592_3203" "PF00704" "GH18" "Chitin" "GH" "Aeromonas" "VBIAerHyd308592" "Aeromonas_hydrophila_4AK4" "Aeromonas_hydrophila" "GH_18" 282 865 4.6e-78 159 544 "Gammaproteobacteria" "AerHyd308592_3203" 1 4
"1561" "Aeromonas_hydrophila_4AK4:VBIAerHyd308592_3854" "PF00150" "GH5" "Cellulose" "GH" "Aeromonas" "VBIAerHyd308592" "Aeromonas_hydrophila_4AK4" "Aeromonas_hydrophila" "GH_5" 281 364 2.9e-07 55 264 "Gammaproteobacteria" "AerHyd308592_3854" 1 1
"1562" "Aeromonas_hydrophila_4AK4:VBIAerHyd308592_3858" "PF00150" "GH5" "Cellulose" "GH" "Aeromonas" "VBIAerHyd308592" "Aeromonas_hydrophila_4AK4" "Aeromonas_hydrophila" "GH_5" 281 322 4.1e-07 19 259 "Gammaproteobacteria" "AerHyd308592_3858" 1 1
"1563" "Aeromonas_hydrophila_ML09-119:VBIAerHyd266385_1058" "PF08329" NA NA NA "Aeromonas" "VBIAerHyd266385" "Aeromonas_hydrophila_ML09-119" "Aeromonas_hydrophila" "ChitinaseA_N" 133 869 9.2e-60 23 155 "Gammaproteobacteria" "AerHyd266385_1058" 1 4
"1564" "Aeromonas_hydrophila_ML09-119:VBIAerHyd266385_1058" "PF02839" "CBM12.1" "cChitin" "CBM" "Aeromonas" "VBIAerHyd266385" "Aeromonas_hydrophila_ML09-119" "Aeromonas_hydrophila" "CBM_5_12" 42 869 1e-19 775 811 "Gammaproteobacteria" "AerHyd266385_1058" 1 4
"1565" "Aeromonas_hydrophila_ML09-119:VBIAerHyd266385_1058" "PF00704" "GH18" "Chitin" "GH" "Aeromonas" "VBIAerHyd266385" "Aeromonas_hydrophila_ML09-119" "Aeromonas_hydrophila" "GH_18" 282 869 1.8e-77 160 549 "Gammaproteobacteria" "AerHyd266385_1058" 1 4
"1566" "Aeromonas_hydrophila_ML09-119:VBIAerHyd266385_1058" "PF02839" "CBM12.1" "cChitin" "CBM" "Aeromonas" "VBIAerHyd266385" "Aeromonas_hydrophila_ML09-119" "Aeromonas_hydrophila" "CBM_5_12" 42 869 1e-19 824 860 "Gammaproteobacteria" "AerHyd266385_1058" 1 4
"1567" "Aeromonas_hydrophila_ML09-119:VBIAerHyd266385_1060" "PF00182" "GH19" "Chitin" "GH" "Aeromonas" "VBIAerHyd266385" "Aeromonas_hydrophila_ML09-119" "Aeromonas_hydrophila" "GH_19" 232 640 5.8e-39 175 400 "Gammaproteobacteria" "AerHyd266385_1060" 1 3
"1568" "Aeromonas_hydrophila_ML09-119:VBIAerHyd266385_1060" "PF02839" "CBM12.1" "cChitin" "CBM" "Aeromonas" "VBIAerHyd266385" "Aeromonas_hydrophila_ML09-119" "Aeromonas_hydrophila" "CBM_5_12" 42 640 4.3e-13 25 70 "Gammaproteobacteria" "AerHyd266385_1060" 1 3
"1569" "Aeromonas_hydrophila_ML09-119:VBIAerHyd266385_1060" "PF02839" "CBM12.1" "cChitin" "CBM" "Aeromonas" "VBIAerHyd266385" "Aeromonas_hydrophila_ML09-119" "Aeromonas_hydrophila" "CBM_5_12" 42 640 4.3e-13 586 612 "Gammaproteobacteria" "AerHyd266385_1060" 1 3
"1570" "Aeromonas_hydrophila_ML09-119:VBIAerHyd266385_2240" "PF02839" "CBM12.1" "cChitin" "CBM" "Aeromonas" "VBIAerHyd266385" "Aeromonas_hydrophila_ML09-119" "Aeromonas_hydrophila" "CBM_5_12" 42 482 2.2e-13 438 476 "Gammaproteobacteria" "AerHyd266385_2240" 1 2
"1571" "Aeromonas_hydrophila_ML09-119:VBIAerHyd266385_2240" "PF00182" "GH19" "Chitin" "GH" "Aeromonas" "VBIAerHyd266385" "Aeromonas_hydrophila_ML09-119" "Aeromonas_hydrophila" "GH_19" 232 482 1.5e-32 105 326 "Gammaproteobacteria" "AerHyd266385_2240" 1 2
"1572" "Aeromonas_hydrophila_ML09-119:VBIAerHyd266385_3366" "PF00759" "GH9" "Cellulose" "GH" "Aeromonas" "VBIAerHyd266385" "Aeromonas_hydrophila_ML09-119" "Aeromonas_hydrophila" "GH_9" 410 577 1e-22 107 507 "Gammaproteobacteria" "AerHyd266385_3366" 1 2
"1573" "Aeromonas_hydrophila_ML09-119:VBIAerHyd266385_3366" "PF02927" NA NA NA "Aeromonas" "VBIAerHyd266385" "Aeromonas_hydrophila_ML09-119" "Aeromonas_hydrophila" "CelD_N" 86 577 2.7e-10 4 80 "Gammaproteobacteria" "AerHyd266385_3366" 1 2
"1574" "Aeromonas_hydrophila_ML09-119:VBIAerHyd266385_3716" "PF06483" NA NA NA "Aeromonas" "VBIAerHyd266385" "Aeromonas_hydrophila_ML09-119" "Aeromonas_hydrophila" "ChiC" 174 1011 4.5e-64 767 933 "Gammaproteobacteria" "AerHyd266385_3716" 1 3
"1575" "Aeromonas_hydrophila_ML09-119:VBIAerHyd266385_3716" "PF02839" "CBM12.1" "cChitin" "CBM" "Aeromonas" "VBIAerHyd266385" "Aeromonas_hydrophila_ML09-119" "Aeromonas_hydrophila" "CBM_5_12" 42 1011 3.1e-06 968 1005 "Gammaproteobacteria" "AerHyd266385_3716" 1 3
"1576" "Aeromonas_hydrophila_ML09-119:VBIAerHyd266385_3716" "PF00704" "GH18" "Chitin" "GH" "Aeromonas" "VBIAerHyd266385" "Aeromonas_hydrophila_ML09-119" "Aeromonas_hydrophila" "GH_18" 282 1011 8.8e-78 309 758 "Gammaproteobacteria" "AerHyd266385_3716" 1 3
"1577" "Aeromonas_hydrophila_SNUFPC-A8:VBIAerHyd261141_1503" "PF00759" "GH9" "Cellulose" "GH" "Aeromonas" "VBIAerHyd261141" "Aeromonas_hydrophila_SNUFPC-A8" "Aeromonas_hydrophila" "GH_9" 410 577 3.3e-23 107 507 "Gammaproteobacteria" "AerHyd261141_1503" 1 2
"1578" "Aeromonas_hydrophila_SNUFPC-A8:VBIAerHyd261141_1503" "PF02927" NA NA NA "Aeromonas" "VBIAerHyd261141" "Aeromonas_hydrophila_SNUFPC-A8" "Aeromonas_hydrophila" "CelD_N" 86 577 3.6e-10 4 80 "Gammaproteobacteria" "AerHyd261141_1503" 1 2
"1579" "Aeromonas_hydrophila_SNUFPC-A8:VBIAerHyd261141_2978" "PF00182" "GH19" "Chitin" "GH" "Aeromonas" "VBIAerHyd261141" "Aeromonas_hydrophila_SNUFPC-A8" "Aeromonas_hydrophila" "GH_19" 232 482 1.4e-32 105 326 "Gammaproteobacteria" "AerHyd261141_2978" 1 2
"1580" "Aeromonas_hydrophila_SNUFPC-A8:VBIAerHyd261141_2978" "PF02839" "CBM12.1" "cChitin" "CBM" "Aeromonas" "VBIAerHyd261141" "Aeromonas_hydrophila_SNUFPC-A8" "Aeromonas_hydrophila" "CBM_5_12" 42 482 2.2e-13 438 476 "Gammaproteobacteria" "AerHyd261141_2978" 1 2
"1581" "Aeromonas_hydrophila_SNUFPC-A8:VBIAerHyd261141_3252" "PF02839" "CBM12.1" "cChitin" "CBM" "Aeromonas" "VBIAerHyd261141" "Aeromonas_hydrophila_SNUFPC-A8" "Aeromonas_hydrophila" "CBM_5_12" 42 869 3.1e-20 824 860 "Gammaproteobacteria" "AerHyd261141_3252" 1 4
"1582" "Aeromonas_hydrophila_SNUFPC-A8:VBIAerHyd261141_3252" "PF00704" "GH18" "Chitin" "GH" "Aeromonas" "VBIAerHyd261141" "Aeromonas_hydrophila_SNUFPC-A8" "Aeromonas_hydrophila" "GH_18" 282 869 1.6e-77 160 549 "Gammaproteobacteria" "AerHyd261141_3252" 1 4
"1583" "Aeromonas_hydrophila_SNUFPC-A8:VBIAerHyd261141_3252" "PF02839" "CBM12.1" "cChitin" "CBM" "Aeromonas" "VBIAerHyd261141" "Aeromonas_hydrophila_SNUFPC-A8" "Aeromonas_hydrophila" "CBM_5_12" 42 869 3.1e-20 775 811 "Gammaproteobacteria" "AerHyd261141_3252" 1 4
"1584" "Aeromonas_hydrophila_SNUFPC-A8:VBIAerHyd261141_3252" "PF08329" NA NA NA "Aeromonas" "VBIAerHyd261141" "Aeromonas_hydrophila_SNUFPC-A8" "Aeromonas_hydrophila" "ChitinaseA_N" 133 869 8.6e-60 23 155 "Gammaproteobacteria" "AerHyd261141_3252" 1 4
"1585" "Aeromonas_hydrophila_SNUFPC-A8:VBIAerHyd261141_3254" "PF02839" "CBM12.1" "cChitin" "CBM" "Aeromonas" "VBIAerHyd261141" "Aeromonas_hydrophila_SNUFPC-A8" "Aeromonas_hydrophila" "CBM_5_12" 42 633 3.9e-13 18 63 "Gammaproteobacteria" "AerHyd261141_3254" 1 3
"1586" "Aeromonas_hydrophila_SNUFPC-A8:VBIAerHyd261141_3254" "PF00182" "GH19" "Chitin" "GH" "Aeromonas" "VBIAerHyd261141" "Aeromonas_hydrophila_SNUFPC-A8" "Aeromonas_hydrophila" "GH_19" 232 633 4.8e-39 168 393 "Gammaproteobacteria" "AerHyd261141_3254" 1 3
"1587" "Aeromonas_hydrophila_SNUFPC-A8:VBIAerHyd261141_3254" "PF02839" "CBM12.1" "cChitin" "CBM" "Aeromonas" "VBIAerHyd261141" "Aeromonas_hydrophila_SNUFPC-A8" "Aeromonas_hydrophila" "CBM_5_12" 42 633 3.9e-13 579 605 "Gammaproteobacteria" "AerHyd261141_3254" 1 3
"1588" "Aeromonas_hydrophila_SNUFPC-A8:VBIAerHyd261141_4091" "PF02839" "CBM12.1" "cChitin" "CBM" "Aeromonas" "VBIAerHyd261141" "Aeromonas_hydrophila_SNUFPC-A8" "Aeromonas_hydrophila" "CBM_5_12" 42 1010 2.6e-06 967 1004 "Gammaproteobacteria" "AerHyd261141_4091" 1 3
"1589" "Aeromonas_hydrophila_SNUFPC-A8:VBIAerHyd261141_4091" "PF06483" NA NA NA "Aeromonas" "VBIAerHyd261141" "Aeromonas_hydrophila_SNUFPC-A8" "Aeromonas_hydrophila" "ChiC" 174 1010 1.5e-63 767 933 "Gammaproteobacteria" "AerHyd261141_4091" 1 3
"1590" "Aeromonas_hydrophila_SNUFPC-A8:VBIAerHyd261141_4091" "PF00704" "GH18" "Chitin" "GH" "Aeromonas" "VBIAerHyd261141" "Aeromonas_hydrophila_SNUFPC-A8" "Aeromonas_hydrophila" "GH_18" 282 1010 6.8e-78 309 758 "Gammaproteobacteria" "AerHyd261141_4091" 1 3
"1591" "Aeromonas_hydrophila_SSU:VBIAerHyd233117_0038" "PF02839" "CBM12.1" "cChitin" "CBM" "Aeromonas" "VBIAerHyd233117" "Aeromonas_hydrophila_SSU" "Aeromonas_hydrophila" "CBM_5_12" 42 1000 3e-06 957 994 "Gammaproteobacteria" "AerHyd233117_0038" 1 3
"1592" "Aeromonas_hydrophila_SSU:VBIAerHyd233117_0038" "PF00704" "GH18" "Chitin" "GH" "Aeromonas" "VBIAerHyd233117" "Aeromonas_hydrophila_SSU" "Aeromonas_hydrophila" "GH_18" 282 1000 8.2e-78 298 747 "Gammaproteobacteria" "AerHyd233117_0038" 1 3
"1593" "Aeromonas_hydrophila_SSU:VBIAerHyd233117_0038" "PF06483" NA NA NA "Aeromonas" "VBIAerHyd233117" "Aeromonas_hydrophila_SSU" "Aeromonas_hydrophila" "ChiC" 174 1000 1.8e-63 756 922 "Gammaproteobacteria" "AerHyd233117_0038" 1 3
"1594" "Aeromonas_hydrophila_SSU:VBIAerHyd233117_1194" "PF02839" "CBM12.1" "cChitin" "CBM" "Aeromonas" "VBIAerHyd233117" "Aeromonas_hydrophila_SSU" "Aeromonas_hydrophila" "CBM_5_12" 42 482 3.4e-14 438 476 "Gammaproteobacteria" "AerHyd233117_1194" 1 2
"1595" "Aeromonas_hydrophila_SSU:VBIAerHyd233117_1194" "PF00182" "GH19" "Chitin" "GH" "Aeromonas" "VBIAerHyd233117" "Aeromonas_hydrophila_SSU" "Aeromonas_hydrophila" "GH_19" 232 482 1.8e-32 105 324 "Gammaproteobacteria" "AerHyd233117_1194" 1 2
"1596" "Aeromonas_hydrophila_SSU:VBIAerHyd233117_2298" "PF00759" "GH9" "Cellulose" "GH" "Aeromonas" "VBIAerHyd233117" "Aeromonas_hydrophila_SSU" "Aeromonas_hydrophila" "GH_9" 410 571 3.3e-22 103 503 "Gammaproteobacteria" "AerHyd233117_2298" 1 2
"1597" "Aeromonas_hydrophila_SSU:VBIAerHyd233117_2298" "PF02927" NA NA NA "Aeromonas" "VBIAerHyd233117" "Aeromonas_hydrophila_SSU" "Aeromonas_hydrophila" "CelD_N" 86 571 6.1e-11 4 80 "Gammaproteobacteria" "AerHyd233117_2298" 1 2
"1598" "Aeromonas_hydrophila_SSU:VBIAerHyd233117_2617" "PF02839" "CBM12.1" "cChitin" "CBM" "Aeromonas" "VBIAerHyd233117" "Aeromonas_hydrophila_SSU" "Aeromonas_hydrophila" "CBM_5_12" 42 640 1.7e-12 586 612 "Gammaproteobacteria" "AerHyd233117_2617" 1 3
"1599" "Aeromonas_hydrophila_SSU:VBIAerHyd233117_2617" "PF00182" "GH19" "Chitin" "GH" "Aeromonas" "VBIAerHyd233117" "Aeromonas_hydrophila_SSU" "Aeromonas_hydrophila" "GH_19" 232 640 5.2e-39 175 400 "Gammaproteobacteria" "AerHyd233117_2617" 1 3
"1600" "Aeromonas_hydrophila_SSU:VBIAerHyd233117_2617" "PF02839" "CBM12.1" "cChitin" "CBM" "Aeromonas" "VBIAerHyd233117" "Aeromonas_hydrophila_SSU" "Aeromonas_hydrophila" "CBM_5_12" 42 640 1.7e-12 26 70 "Gammaproteobacteria" "AerHyd233117_2617" 1 3
"1601" "Aeromonas_hydrophila_SSU:VBIAerHyd233117_2619" "PF02839" "CBM12.1" "cChitin" "CBM" "Aeromonas" "VBIAerHyd233117" "Aeromonas_hydrophila_SSU" "Aeromonas_hydrophila" "CBM_5_12" 42 869 6.3e-20 775 811 "Gammaproteobacteria" "AerHyd233117_2619" 1 4
"1602" "Aeromonas_hydrophila_SSU:VBIAerHyd233117_2619" "PF08329" NA NA NA "Aeromonas" "VBIAerHyd233117" "Aeromonas_hydrophila_SSU" "Aeromonas_hydrophila" "ChitinaseA_N" 133 869 6.5e-60 23 155 "Gammaproteobacteria" "AerHyd233117_2619" 1 4
"1603" "Aeromonas_hydrophila_SSU:VBIAerHyd233117_2619" "PF00704" "GH18" "Chitin" "GH" "Aeromonas" "VBIAerHyd233117" "Aeromonas_hydrophila_SSU" "Aeromonas_hydrophila" "GH_18" 282 869 6.3e-78 160 549 "Gammaproteobacteria" "AerHyd233117_2619" 1 4
"1604" "Aeromonas_hydrophila_SSU:VBIAerHyd233117_2619" "PF02839" "CBM12.1" "cChitin" "CBM" "Aeromonas" "VBIAerHyd233117" "Aeromonas_hydrophila_SSU" "Aeromonas_hydrophila" "CBM_5_12" 42 869 6.3e-20 824 860 "Gammaproteobacteria" "AerHyd233117_2619" 1 4
"1605" "Aeromonas_hydrophila_subsp._hydrophila_ATCC_7966:VBIAerHyd135212_0981" "PF02839" "CBM12.1" "cChitin" "CBM" "Aeromonas" "VBIAerHyd135212" "Aeromonas_hydrophila_subsp._hydrophila_ATCC_7966" "Aeromonas_hydrophila" "CBM_5_12" 42 869 3e-20 824 860 "Gammaproteobacteria" "AerHyd135212_0981" 1 4
"1606" "Aeromonas_hydrophila_subsp._hydrophila_ATCC_7966:VBIAerHyd135212_0981" "PF00704" "GH18" "Chitin" "GH" "Aeromonas" "VBIAerHyd135212" "Aeromonas_hydrophila_subsp._hydrophila_ATCC_7966" "Aeromonas_hydrophila" "GH_18" 282 869 3.7e-77 160 549 "Gammaproteobacteria" "AerHyd135212_0981" 1 4
[truncated: 19,706,173 more chars]
